# Supplementary material for: Flow analysis on microcasting with degassed polydimethylsiloxane micro-channels for cell patterning with cross-linked albumin
Source: PLoS One. 2020 May 20;15(5):e0232518. doi: 10.1371/journal.pone.0232518 (PMC7239381; doi:10.1371/journal.pone.0232518)
Supplement: S1 File — (ZIP) [file pone.0232518.s003.zip]

Archive with 35 entries (28 files):
- 1 day/
- 1 day/0.jpg
- 1 day/1.jpg
- 1 day/2.jpg
- 1 day/3.jpg
- 2 day/
- 2 day/0.jpg
- 2 day/1.jpg
- 2 day/2.jpg
- 2 day/3.jpg
- 3 day/
- 3 day/0.jpg
- 3 day/1.jpg
- 3 day/2.jpg
- 3 day/3.jpg
- 4 day/
- 4 day/0.jpg
- 4 day/1.jpg
- 4 day/2.jpg
- 4 day/3.jpg
- 5 day/
- 5 day/0.jpg
- 5 day/1.jpg
- 5 day/2.jpg
- 5 day/3.jpg
- 6 day/
- 6 day/0.jpg
- 6 day/1.jpg
- 6 day/2.jpg
- 6 day/3.jpg
- 7 day/
- 7 day/0.jpg
- 7 day/1.jpg
- 7 day/2.jpg
- 7 day/3.jpg
