# Supplementary material for: Flow analysis on microcasting with degassed polydimethylsiloxane micro-channels for cell patterning with cross-linked albumin
Source: PLoS One. 2020 May 20;15(5):e0232518. doi: 10.1371/journal.pone.0232518 (PMC7239381; doi:10.1371/journal.pone.0232518)
Supplement: S2 File — (ZIP) [file pone.0232518.s004.zip]

Archive with 425 entries (333 files):
- LICENSE.txt
- Python Data/
- Python Data/1 mpas viscosity/
- Python Data/1 mpas viscosity/Height 0.003mm/
- Python Data/1 mpas viscosity/Height 0.003mm/width 1000 um/
- Python Data/1 mpas viscosity/Height 0.003mm/width 1000 um/1 viscosity ODE solve 1000 um.py
- Python Data/1 mpas viscosity/Height 0.003mm/width 1000 um/Flow rate width = 200 um
- Python Data/1 mpas viscosity/Height 0.003mm/width 1000 um/P
- Python Data/1 mpas viscosity/Height 0.003mm/width 1000 um/viscosity P
- Python Data/1 mpas viscosity/Height 0.003mm/width 200 um/
- Python Data/1 mpas viscosity/Height 0.003mm/width 200 um/1 viscosity ODE solve 200 um.py
- Python Data/1 mpas viscosity/Height 0.003mm/width 200 um/Flow rate width = 200 um
- Python Data/1 mpas viscosity/Height 0.003mm/width 200 um/P
- Python Data/1 mpas viscosity/Height 0.003mm/width 200 um/viscosity P
- Python Data/1 mpas viscosity/Height 0.003mm/width 2000 um/
- Python Data/1 mpas viscosity/Height 0.003mm/width 2000 um/1 viscosity ODE solve 2000 um.py
- Python Data/1 mpas viscosity/Height 0.003mm/width 2000 um/Flow rate width = 200 um
- Python Data/1 mpas viscosity/Height 0.003mm/width 2000 um/P
- Python Data/1 mpas viscosity/Height 0.003mm/width 2000 um/viscosity P
- Python Data/1 mpas viscosity/Height 0.003mm/width 500 um/
- Python Data/1 mpas viscosity/Height 0.003mm/width 500 um/1 viscosity ODE solve 500 um.py
- Python Data/1 mpas viscosity/Height 0.003mm/width 500 um/Flow rate width = 200 um
- Python Data/1 mpas viscosity/Height 0.003mm/width 500 um/P
- Python Data/1 mpas viscosity/Height 0.003mm/width 500 um/viscosity P
- Python Data/1 mpas viscosity/Height 0.1mm/
- Python Data/1 mpas viscosity/Height 0.1mm/width 1000 um/
- Python Data/1 mpas viscosity/Height 0.1mm/width 1000 um/1 viscosity ODE solve 1000 um.py
- Python Data/1 mpas viscosity/Height 0.1mm/width 1000 um/Flow rate width = 1000 um
- Python Data/1 mpas viscosity/Height 0.1mm/width 1000 um/P
- Python Data/1 mpas viscosity/Height 0.1mm/width 1000 um/viscosity P
- Python Data/1 mpas viscosity/Height 0.1mm/width 200 um/
- Python Data/1 mpas viscosity/Height 0.1mm/width 200 um/1 viscosity ODE solve 200 um.py
- Python Data/1 mpas viscosity/Height 0.1mm/width 200 um/Flow rate width = 200 um
- Python Data/1 mpas viscosity/Height 0.1mm/width 200 um/P
- Python Data/1 mpas viscosity/Height 0.1mm/width 200 um/viscosity P
- Python Data/1 mpas viscosity/Height 0.1mm/width 2000 um/
- Python Data/1 mpas viscosity/Height 0.1mm/width 2000 um/1 viscosity ODE solve 2000 um.py
- Python Data/1 mpas viscosity/Height 0.1mm/width 2000 um/data.txt
- Python Data/1 mpas viscosity/Height 0.1mm/width 2000 um/Flow rate width = 2000 um
- Python Data/1 mpas viscosity/Height 0.1mm/width 2000 um/P
- Python Data/1 mpas viscosity/Height 0.1mm/width 2000 um/viscosity P
- Python Data/1 mpas viscosity/Height 0.1mm/width 500 um/
- Python Data/1 mpas viscosity/Height 0.1mm/width 500 um/1 viscosity ODE solve 500 um.py
- Python Data/1 mpas viscosity/Height 0.1mm/width 500 um/Flow rate width = 500 um
- Python Data/1 mpas viscosity/Height 0.1mm/width 500 um/P
- Python Data/1 mpas viscosity/Height 0.1mm/width 500 um/viscosity P
- Python Data/1 mpas viscosity/Height 0.2mm/
- Python Data/1 mpas viscosity/Height 0.2mm/width 200 um/
- Python Data/1 mpas viscosity/Height 0.2mm/width 200 um/1 viscosity ODE solve 200 um.py
- Python Data/1 mpas viscosity/Height 0.2mm/width 200 um/data.txt
- Python Data/1 mpas viscosity/Height 0.2mm/width 200 um/Flow rate width = 200 um
- Python Data/1 mpas viscosity/Height 0.2mm/width 200 um/P
- Python Data/1 mpas viscosity/Height 0.2mm/width 200 um/viscosity P
- Python Data/1 mpas viscosity/Height 0.2mm/width 400 um/
- Python Data/1 mpas viscosity/Height 0.2mm/width 400 um/1 viscosity ODE solve 400 um.py
- Python Data/1 mpas viscosity/Height 0.2mm/width 400 um/data.txt
- Python Data/1 mpas viscosity/Height 0.2mm/width 400 um/Flow rate width = 400 um
- Python Data/1 mpas viscosity/Height 0.2mm/width 400 um/P
- Python Data/1 mpas viscosity/Height 0.2mm/width 400 um/viscosity P
- Python Data/1 mpas viscosity/Height 0.2mm/width 60 um/
- Python Data/1 mpas viscosity/Height 0.2mm/width 60 um/1 viscosity ODE solve 60 um.py
- Python Data/1 mpas viscosity/Height 0.2mm/width 60 um/data.txt
- Python Data/1 mpas viscosity/Height 0.2mm/width 60 um/Flow rate width = 60 um
- Python Data/1 mpas viscosity/Height 0.2mm/width 60 um/ODE parameter fitting new 60um  1 viscosity.py
- Python Data/1 mpas viscosity/Height 0.2mm/width 60 um/P
- Python Data/1 mpas viscosity/Height 0.2mm/width 60 um/result.txt
- Python Data/1 mpas viscosity/Height 0.2mm/width 60 um/viscosity P
- Python Data/1 mpas viscosity/Height 0.2mm/width 800 um/
- Python Data/1 mpas viscosity/Height 0.2mm/width 800 um/1 viscosity ODE solve 800 um.py
- Python Data/1 mpas viscosity/Height 0.2mm/width 800 um/data.txt
- Python Data/1 mpas viscosity/Height 0.2mm/width 800 um/Flow rate width = 800 1um
- Python Data/1 mpas viscosity/Height 0.2mm/width 800 um/ODE parameter fitting new 800um  1 viscosity.py
- Python Data/1 mpas viscosity/Height 0.2mm/width 800 um/P
- Python Data/1 mpas viscosity/Height 0.2mm/width 800 um/viscosity P
- Python Data/1 mpas viscosity/Height 0.2mm/width 92 um/
- Python Data/1 mpas viscosity/Height 0.2mm/width 92 um/1 viscosity ODE solve 92 um.py
- Python Data/1 mpas viscosity/Height 0.2mm/width 92 um/data.txt
- Python Data/1 mpas viscosity/Height 0.2mm/width 92 um/Flow rate width = 92 um
- Python Data/1 mpas viscosity/Height 0.2mm/width 92 um/P
- Python Data/1 mpas viscosity/Height 0.2mm/width 92 um/viscosity P
- Python Data/1 mpas viscosity/Height 0.4mm/
- Python Data/1 mpas viscosity/Height 0.4mm/width 200 um/
- Python Data/1 mpas viscosity/Height 0.4mm/width 200 um/1 viscosity ODE solve 200 um.py
- Python Data/1 mpas viscosity/Height 0.4mm/width 200 um/data.txt
- Python Data/1 mpas viscosity/Height 0.4mm/width 200 um/Flow rate width = 200 um
- Python Data/1 mpas viscosity/Height 0.4mm/width 200 um/P
- Python Data/1 mpas viscosity/Height 0.4mm/width 200 um/viscosity P
- Python Data/1 mpas viscosity/Height 0.4mm/width 400 um/
- Python Data/1 mpas viscosity/Height 0.4mm/width 400 um/1 viscosity ODE solve 400 um.py
- Python Data/1 mpas viscosity/Height 0.4mm/width 400 um/data.txt
- Python Data/1 mpas viscosity/Height 0.4mm/width 400 um/Flow rate width = 400 um
- Python Data/1 mpas viscosity/Height 0.4mm/width 400 um/P
- Python Data/1 mpas viscosity/Height 0.4mm/width 400 um/viscosity P
- Python Data/1 mpas viscosity/Height 0.4mm/width 60 um/
- Python Data/1 mpas viscosity/Height 0.4mm/width 60 um/1 viscosity ODE solve 60 um.py
- Python Data/1 mpas viscosity/Height 0.4mm/width 60 um/data.txt
- Python Data/1 mpas viscosity/Height 0.4mm/width 60 um/Flow rate width = 60 um
- Python Data/1 mpas viscosity/Height 0.4mm/width 60 um/ODE parameter fitting new 60um  1 viscosity.py
- Python Data/1 mpas viscosity/Height 0.4mm/width 60 um/P
- Python Data/1 mpas viscosity/Height 0.4mm/width 60 um/result.txt
- Python Data/1 mpas viscosity/Height 0.4mm/width 60 um/viscosity P
- Python Data/1 mpas viscosity/Height 0.4mm/width 800 um/
- Python Data/1 mpas viscosity/Height 0.4mm/width 800 um/1 viscosity ODE solve 800 um.py
- Python Data/1 mpas viscosity/Height 0.4mm/width 800 um/data.txt
- Python Data/1 mpas viscosity/Height 0.4mm/width 800 um/Flow rate width = 800 1um
- Python Data/1 mpas viscosity/Height 0.4mm/width 800 um/ODE parameter fitting new 800um  1 viscosity.py
- Python Data/1 mpas viscosity/Height 0.4mm/width 800 um/P
- Python Data/1 mpas viscosity/Height 0.4mm/width 800 um/viscosity P
- Python Data/1 mpas viscosity/Height 0.4mm/width 92 um/
- Python Data/1 mpas viscosity/Height 0.4mm/width 92 um/1 viscosity ODE solve 92 um.py
- Python Data/1 mpas viscosity/Height 0.4mm/width 92 um/data.txt
- Python Data/1 mpas viscosity/Height 0.4mm/width 92 um/Flow rate width = 92 um
- Python Data/1 mpas viscosity/Height 0.4mm/width 92 um/P
- Python Data/1 mpas viscosity/Height 0.4mm/width 92 um/viscosity P
- Python Data/1 mpas viscosity/Height 0.8mm/
- Python Data/1 mpas viscosity/Height 0.8mm/width 200 um/
- Python Data/1 mpas viscosity/Height 0.8mm/width 200 um/1 viscosity ODE solve 200 um.py
- Python Data/1 mpas viscosity/Height 0.8mm/width 200 um/data.txt
- Python Data/1 mpas viscosity/Height 0.8mm/width 200 um/Flow rate width = 200 um
- Python Data/1 mpas viscosity/Height 0.8mm/width 200 um/ODE parameter fitting new 200um  1 viscosity.py
- Python Data/1 mpas viscosity/Height 0.8mm/width 200 um/P
- Python Data/1 mpas viscosity/Height 0.8mm/width 200 um/viscosity P
- Python Data/1 mpas viscosity/Height 0.8mm/width 400 um/
- Python Data/1 mpas viscosity/Height 0.8mm/width 400 um/1 viscosity ODE solve 400 um.py
- Python Data/1 mpas viscosity/Height 0.8mm/width 400 um/data.txt
- Python Data/1 mpas viscosity/Height 0.8mm/width 400 um/Flow rate width = 400 um
- Python Data/1 mpas viscosity/Height 0.8mm/width 400 um/ODE parameter fitting new 200um  1 viscosity.py
- Python Data/1 mpas viscosity/Height 0.8mm/width 400 um/P
- Python Data/1 mpas viscosity/Height 0.8mm/width 400 um/viscosity P
- Python Data/1 mpas viscosity/Height 0.8mm/width 800 um/
- Python Data/1 mpas viscosity/Height 0.8mm/width 800 um/1 viscosity ODE solve 800 um.py
- Python Data/1 mpas viscosity/Height 0.8mm/width 800 um/data.txt
- Python Data/1 mpas viscosity/Height 0.8mm/width 800 um/Flow rate width = 800 1um
- Python Data/1 mpas viscosity/Height 0.8mm/width 800 um/ODE parameter fitting new 800um  1 viscosity.py
- Python Data/1 mpas viscosity/Height 0.8mm/width 800 um/P
- Python Data/1 mpas viscosity/Height 0.8mm/width 800 um/viscosity P
- Python Data/1 mpas viscosity/Height 0.8mm/width 92 um/
- Python Data/1 mpas viscosity/Height 0.8mm/width 92 um/1 viscosity ODE solve 92 um.py
- Python Data/1 mpas viscosity/Height 0.8mm/width 92 um/data.txt
- Python Data/1 mpas viscosity/Height 0.8mm/width 92 um/Flow rate width = 92 um
- Python Data/1 mpas viscosity/Height 0.8mm/width 92 um/P
- Python Data/1 mpas viscosity/Height 0.8mm/width 92 um/viscosity P
- Python Data/10 mpas viscosity/
- Python Data/10 mpas viscosity/Height 0.0033mm/
- Python Data/10 mpas viscosity/Height 0.0033mm/width 1000um/
- Python Data/10 mpas viscosity/Height 0.0033mm/width 1000um/10 viscosity ODE solve 1000 um.py
- Python Data/10 mpas viscosity/Height 0.0033mm/width 1000um/data.txt
- Python Data/10 mpas viscosity/Height 0.0033mm/width 1000um/Flow rate width = 1000 um
- Python Data/10 mpas viscosity/Height 0.0033mm/width 1000um/P
- Python Data/10 mpas viscosity/Height 0.0033mm/width 1000um/read measured data.py
- Python Data/10 mpas viscosity/Height 0.0033mm/width 1000um/result.txt
- Python Data/10 mpas viscosity/Height 0.0033mm/width 1000um/viscosity P
- Python Data/10 mpas viscosity/Height 0.0033mm/width 2000um/
- Python Data/10 mpas viscosity/Height 0.0033mm/width 2000um/10 viscosity ODE solve 2000 um.py
- Python Data/10 mpas viscosity/Height 0.0033mm/width 2000um/data.txt
- Python Data/10 mpas viscosity/Height 0.0033mm/width 2000um/Flow rate width = 2000 um
- Python Data/10 mpas viscosity/Height 0.0033mm/width 2000um/P
- Python Data/10 mpas viscosity/Height 0.0033mm/width 2000um/read measured data.py
- Python Data/10 mpas viscosity/Height 0.0033mm/width 2000um/result.txt
- Python Data/10 mpas viscosity/Height 0.0033mm/width 2000um/viscosity P
- Python Data/10 mpas viscosity/Height 0.0033mm/width 200um/
- Python Data/10 mpas viscosity/Height 0.0033mm/width 200um/10 viscosity ODE solve 200 um.py
- Python Data/10 mpas viscosity/Height 0.0033mm/width 200um/Flow rate width = 200 um
- Python Data/10 mpas viscosity/Height 0.0033mm/width 200um/P
- Python Data/10 mpas viscosity/Height 0.0033mm/width 200um/read measured data.py
- Python Data/10 mpas viscosity/Height 0.0033mm/width 200um/result.txt
- Python Data/10 mpas viscosity/Height 0.0033mm/width 200um/viscosity P
- Python Data/10 mpas viscosity/Height 0.0033mm/width 400um/
- Python Data/10 mpas viscosity/Height 0.0033mm/width 400um/10 viscosity ODE solve 400 um.py
- Python Data/10 mpas viscosity/Height 0.0033mm/width 400um/Flow rate width = 400 um
- Python Data/10 mpas viscosity/Height 0.0033mm/width 400um/P
- Python Data/10 mpas viscosity/Height 0.0033mm/width 400um/viscosity P
- Python Data/10 mpas viscosity/Height 0.1mm/
- Python Data/10 mpas viscosity/Height 0.1mm/width 1000um/
- Python Data/10 mpas viscosity/Height 0.1mm/width 1000um/10 viscosity ODE solve 1000 um.py
- Python Data/10 mpas viscosity/Height 0.1mm/width 1000um/data.txt
- Python Data/10 mpas viscosity/Height 0.1mm/width 1000um/Flow rate width = 1000 um
- Python Data/10 mpas viscosity/Height 0.1mm/width 1000um/P
- Python Data/10 mpas viscosity/Height 0.1mm/width 1000um/result.txt
- Python Data/10 mpas viscosity/Height 0.1mm/width 1000um/viscosity P
- Python Data/10 mpas viscosity/Height 0.1mm/width 2000um/
- Python Data/10 mpas viscosity/Height 0.1mm/width 2000um/10 viscosity ODE solve 2000 um.py
- Python Data/10 mpas viscosity/Height 0.1mm/width 2000um/data.txt
- Python Data/10 mpas viscosity/Height 0.1mm/width 2000um/Flow rate width = 2000 um
- Python Data/10 mpas viscosity/Height 0.1mm/width 2000um/P
- Python Data/10 mpas viscosity/Height 0.1mm/width 2000um/read measured data.py
- Python Data/10 mpas viscosity/Height 0.1mm/width 2000um/result.txt
- Python Data/10 mpas viscosity/Height 0.1mm/width 2000um/viscosity P
- Python Data/10 mpas viscosity/Height 0.1mm/width 200um/
- Python Data/10 mpas viscosity/Height 0.1mm/width 200um/10 viscosity ODE solve 200 um.py
- Python Data/10 mpas viscosity/Height 0.1mm/width 200um/Flow rate width = 200 um
- Python Data/10 mpas viscosity/Height 0.1mm/width 200um/P
- Python Data/10 mpas viscosity/Height 0.1mm/width 200um/viscosity P
- Python Data/10 mpas viscosity/Height 0.1mm/width 400um/
- Python Data/10 mpas viscosity/Height 0.1mm/width 400um/10 viscosity ODE solve 400 um.py
- Python Data/10 mpas viscosity/Height 0.1mm/width 400um/Flow rate width = 400 um
- Python Data/10 mpas viscosity/Height 0.1mm/width 400um/P
- Python Data/10 mpas viscosity/Height 0.1mm/width 400um/viscosity P
- Python Data/10 mpas viscosity/Height 0.2mm/
- Python Data/10 mpas viscosity/Height 0.2mm/width 200 um/
- Python Data/10 mpas viscosity/Height 0.2mm/width 200 um/10 viscosity ODE solve 200um.py
- Python Data/10 mpas viscosity/Height 0.2mm/width 200 um/Flow rate width = 200 um
- Python Data/10 mpas viscosity/Height 0.2mm/width 200 um/ODE parameter fitting new200um  10viscosity.py
- Python Data/10 mpas viscosity/Height 0.2mm/width 200 um/P
- Python Data/10 mpas viscosity/Height 0.2mm/width 200 um/viscosity P
- Python Data/10 mpas viscosity/Height 0.2mm/width 400 um/
- Python Data/10 mpas viscosity/Height 0.2mm/width 400 um/10 viscosity ODE solve 400 um.py
- Python Data/10 mpas viscosity/Height 0.2mm/width 400 um/Flow rate width = 200 um
- Python Data/10 mpas viscosity/Height 0.2mm/width 400 um/Flow rate width = 400 um
- Python Data/10 mpas viscosity/Height 0.2mm/width 400 um/ODE parameter fitting new400um  10viscosity.py
- Python Data/10 mpas viscosity/Height 0.2mm/width 400 um/P
- Python Data/10 mpas viscosity/Height 0.2mm/width 400 um/viscosity P
- Python Data/10 mpas viscosity/Height 0.2mm/width 60 um/
- Python Data/10 mpas viscosity/Height 0.2mm/width 60 um/10 viscosity ODE solve 60 um.py
- Python Data/10 mpas viscosity/Height 0.2mm/width 60 um/Flow rate width = 200 um
- Python Data/10 mpas viscosity/Height 0.2mm/width 60 um/ODE parameter fitting new 60um  10viscosity.py
- Python Data/10 mpas viscosity/Height 0.2mm/width 60 um/P
- Python Data/10 mpas viscosity/Height 0.2mm/width 60 um/viscosity P
- Python Data/10 mpas viscosity/Height 0.2mm/width 800 um/
- Python Data/10 mpas viscosity/Height 0.2mm/width 800 um/10 viscosity ODE solve 800 um.py
- Python Data/10 mpas viscosity/Height 0.2mm/width 800 um/Flow rate width = 200 um
- Python Data/10 mpas viscosity/Height 0.2mm/width 800 um/ODE parameter fitting new 800um  10viscosity.py
- Python Data/10 mpas viscosity/Height 0.2mm/width 800 um/P
- Python Data/10 mpas viscosity/Height 0.2mm/width 800 um/viscosity P
- Python Data/10 mpas viscosity/Height 0.2mm/width 92 um/
- Python Data/10 mpas viscosity/Height 0.2mm/width 92 um/10 viscosity ODE solve 100um.py
- Python Data/10 mpas viscosity/Height 0.2mm/width 92 um/Flow rate width = 200 um
- Python Data/10 mpas viscosity/Height 0.2mm/width 92 um/ODE parameter fitting new 100um  10viscosity.py
- Python Data/10 mpas viscosity/Height 0.2mm/width 92 um/P
- Python Data/10 mpas viscosity/Height 0.2mm/width 92 um/viscosity P
- Python Data/10 mpas viscosity/Height 0.4mm/
- Python Data/10 mpas viscosity/Height 0.4mm/width 200 um/
- Python Data/10 mpas viscosity/Height 0.4mm/width 200 um/10 viscosity ODE solve200 um.py
- Python Data/10 mpas viscosity/Height 0.4mm/width 200 um/Flow rate width = 200 um
- Python Data/10 mpas viscosity/Height 0.4mm/width 200 um/P
- Python Data/10 mpas viscosity/Height 0.4mm/width 200 um/viscosity P
- Python Data/10 mpas viscosity/Height 0.4mm/width 400 um/
- Python Data/10 mpas viscosity/Height 0.4mm/width 400 um/10 viscosity ODE solve400 um.py
- Python Data/10 mpas viscosity/Height 0.4mm/width 400 um/Flow rate width = 400 um
- Python Data/10 mpas viscosity/Height 0.4mm/width 400 um/P
- Python Data/10 mpas viscosity/Height 0.4mm/width 400 um/viscosity P
- Python Data/10 mpas viscosity/Height 0.4mm/width 60 um/
- Python Data/10 mpas viscosity/Height 0.4mm/width 60 um/10 viscosity ODE solve 60 um.py
- Python Data/10 mpas viscosity/Height 0.4mm/width 60 um/Flow rate width = 60 um
- Python Data/10 mpas viscosity/Height 0.4mm/width 60 um/P
- Python Data/10 mpas viscosity/Height 0.4mm/width 60 um/viscosity P
- Python Data/10 mpas viscosity/Height 0.4mm/width 800 um/
- Python Data/10 mpas viscosity/Height 0.4mm/width 800 um/10 viscosity ODE solve800 um.py
- Python Data/10 mpas viscosity/Height 0.4mm/width 800 um/Flow rate width = 200 um
- Python Data/10 mpas viscosity/Height 0.4mm/width 800 um/P
- Python Data/10 mpas viscosity/Height 0.4mm/width 800 um/viscosity P
- Python Data/10 mpas viscosity/Height 0.4mm/width 92 um/
- Python Data/10 mpas viscosity/Height 0.4mm/width 92 um/10 viscosity ODE solve100 um.py
- Python Data/10 mpas viscosity/Height 0.4mm/width 92 um/Flow rate width = 100 um
- Python Data/10 mpas viscosity/Height 0.4mm/width 92 um/P
- Python Data/10 mpas viscosity/Height 0.4mm/width 92 um/viscosity P
- Python Data/10 mpas viscosity/Height 0.8mm/
- Python Data/10 mpas viscosity/Height 0.8mm/width 200 um/
- Python Data/10 mpas viscosity/Height 0.8mm/width 200 um/10 viscosity ODE solve200 um.py
- Python Data/10 mpas viscosity/Height 0.8mm/width 200 um/Flow rate width = 200 um
- Python Data/10 mpas viscosity/Height 0.8mm/width 200 um/P
- Python Data/10 mpas viscosity/Height 0.8mm/width 200 um/viscosity P
- Python Data/10 mpas viscosity/Height 0.8mm/width 400 um/
- Python Data/10 mpas viscosity/Height 0.8mm/width 400 um/10 viscosity ODE solve400 um.py
- Python Data/10 mpas viscosity/Height 0.8mm/width 400 um/Flow rate width = 400 um
- Python Data/10 mpas viscosity/Height 0.8mm/width 400 um/P
- Python Data/10 mpas viscosity/Height 0.8mm/width 400 um/viscosity P
- Python Data/10 mpas viscosity/Height 0.8mm/width 800 um/
- Python Data/10 mpas viscosity/Height 0.8mm/width 800 um/10 viscosity ODE solve800 um.py
- Python Data/10 mpas viscosity/Height 0.8mm/width 800 um/Flow rate width = 800 um
- Python Data/10 mpas viscosity/Height 0.8mm/width 800 um/P
- Python Data/10 mpas viscosity/Height 0.8mm/width 800 um/viscosity P
- Python Data/10 mpas viscosity/Height 0.8mm/width 92 um/
- Python Data/10 mpas viscosity/Height 0.8mm/width 92 um/10 viscosity ODE solve100 um.py
- Python Data/10 mpas viscosity/Height 0.8mm/width 92 um/Flow rate width = 100 um
- Python Data/10 mpas viscosity/Height 0.8mm/width 92 um/P
- Python Data/10 mpas viscosity/Height 0.8mm/width 92 um/viscosity P
- Python Data/115 mpas viscosity/
- Python Data/115 mpas viscosity/Height 0.003mm/
- Python Data/115 mpas viscosity/Height 0.003mm/115 viscosity ODE solve 200 um.py
- Python Data/115 mpas viscosity/Height 0.003mm/Flow rate width = 200 um
- Python Data/115 mpas viscosity/Height 0.003mm/P
- Python Data/115 mpas viscosity/Height 0.003mm/viscosity P
- Python Data/115 mpas viscosity/Height 0.1mm/
- Python Data/115 mpas viscosity/Height 0.1mm/115 viscosity ODE solve 200 um.py
- Python Data/115 mpas viscosity/Height 0.1mm/Flow rate width = 200 um
- Python Data/115 mpas viscosity/Height 0.1mm/P
- Python Data/115 mpas viscosity/Height 0.1mm/viscosity P
- Python Data/115 mpas viscosity/Height 0.2mm/
- Python Data/115 mpas viscosity/Height 0.2mm/width 200 um/
- Python Data/115 mpas viscosity/Height 0.2mm/width 200 um/115 viscosity ODE solve 200 um.py
- Python Data/115 mpas viscosity/Height 0.2mm/width 200 um/Flow rate width = 200 um
- Python Data/115 mpas viscosity/Height 0.2mm/width 200 um/P
- Python Data/115 mpas viscosity/Height 0.2mm/width 200 um/viscosity P
- Python Data/115 mpas viscosity/Height 0.2mm/width 400 um/
- Python Data/115 mpas viscosity/Height 0.2mm/width 400 um/115 viscosity ODE solve 400 um.py
- Python Data/115 mpas viscosity/Height 0.2mm/width 400 um/Flow rate width = 400 um
- Python Data/115 mpas viscosity/Height 0.2mm/width 400 um/P
- Python Data/115 mpas viscosity/Height 0.2mm/width 400 um/viscosity P
- Python Data/115 mpas viscosity/Height 0.2mm/width 60 um/
[truncated: 125 more entries]
