# Supplementary material for: Flow analysis on microcasting with degassed polydimethylsiloxane micro-channels for cell patterning with cross-linked albumin
Source: PLoS One. 2020 May 20;15(5):e0232518. doi: 10.1371/journal.pone.0232518 (PMC7239381; doi:10.1371/journal.pone.0232518)
Supplement: S2 File — (ZIP) [file pone.0232518.s004.zip › Python Data/1 mpas viscosity/Height 0.003mm/width 1000 um/Flow rate width = 200 um]

0.000000000000000000e+00
4.010820325479558419e-13
7.839975929076865018e-13
1.149385828592537717e-12
1.497818044649379238e-12
1.829116605562264394e-12
2.143621075489639954e-12
2.441765157151836324e-12
2.723982553269180681e-12
2.990706966562001816e-12
3.242372099750629730e-12
3.479411655555392409e-12
3.702256812887554510e-12
3.910354935854258151e-12
4.103064019858745729e-12
4.280420464026450663e-12
4.442460667482808797e-12
4.589221029353253547e-12
4.720737948763219950e-12
4.837047824838142231e-12
4.938187056703455425e-12
5.024232163600075015e-12
5.095326282253559443e-12
5.151539550097477077e-12
5.192938902890869877e-12
5.219591276392780609e-12
5.231563606362251233e-12
5.228922828558323709e-12
5.211735878740040803e-12
5.180208449869646464e-12
5.135776796783768625e-12
5.079342033228255552e-12
5.011349087482852487e-12
4.932700232460236834e-12
4.843972817537172094e-12
4.746550618746221100e-12
4.641078179542123068e-12
4.528630152475510393e-12
4.410334629708263674e-12
4.287588694824012199e-12
4.161825820263860133e-12
4.033054268358815773e-12
3.901495610056208151e-12
3.769729870607394946e-12
3.638496459433260871e-12
3.507795376533807540e-12
3.378481135914971504e-12
3.252383954627870125e-12
3.129565005300854784e-12
3.010198477050475892e-12
2.895770470941734543e-12
2.785920360650208989e-12
2.680858903253164146e-12
2.580702721195836407e-12
2.485525228518279735e-12
2.395007133018602290e-12
2.308971942576359672e-12
2.227419657191550669e-12
2.150350276864176494e-12
2.077763801594237146e-12
2.009660231381731414e-12
1.946039566226660105e-12
1.886804254361854260e-12
1.831502357524747088e-12
1.780077120855255819e-12
1.732528544353381463e-12
1.688856628019123817e-12
1.649061371852482681e-12
1.613142775853458861e-12
1.581100840022050945e-12
1.548310733281269940e-12
1.509553068916574626e-12
1.469105523785459581e-12
1.430284720586422888e-12
1.394010345623211113e-12
1.360329471826594908e-12
1.327948632587626810e-12
1.297789191963253330e-12
1.269851149953474063e-12
1.243312775375061246e-12
1.217464168551277055e-12
1.193016724821094755e-12
1.169970444184514750e-12
1.147615283611163848e-12
1.125915223599361062e-12
1.105141961602063332e-12
1.085295497619270858e-12
1.065259892322599067e-12
1.045742360271579565e-12
1.026892431478152679e-12
1.008710105942317399e-12
9.911953836640745319e-13
9.743482646434238762e-13
9.581687488803654319e-13
9.426568363748991989e-13
9.278125271270251773e-13
9.125534715217384123e-13
8.975260666116812338e-13
8.829070912971385293e-13
8.686965455781102989e-13
8.548944294545966436e-13
8.415007429265974623e-13
8.285154859941128561e-13
8.159386586571427239e-13
8.037702609156873688e-13
7.925663416081203466e-13
7.803887805045402003e-13
7.686013716664300849e-13
7.571940844008340084e-13
7.461568880147956764e-13
7.354797518153589959e-13
7.251526451095678745e-13
7.151655372044659163e-13
7.055083974070971297e-13
6.959338918552138329e-13
6.865607647382281455e-13
6.774306362318048296e-13
6.685303166330999772e-13
6.598466162392695792e-13
6.513663453474694248e-13
6.430763142548557068e-13
6.349633332585844163e-13
6.270142126558115442e-13
6.192157627436931825e-13
6.115547938193853223e-13
6.040181161800439544e-13
5.965925401228249690e-13
5.892648759448844579e-13
5.820219339433785133e-13
5.748505244154631259e-13
5.680430093742058292e-13
5.615671718847591383e-13
5.552228267434616089e-13
5.490023763690325238e-13
5.428982231801915697e-13
5.369027695956579283e-13
5.310084180341512863e-13
5.252075709143909264e-13
5.194926306550962322e-13
5.138559996749867895e-13
5.082900803927819820e-13
5.027872752272012943e-13
4.973399865969642112e-13
4.919406169207901163e-13
4.865815686173984944e-13
4.812552441055087290e-13
4.760706119759677132e-13
4.711289138335242108e-13
4.662559390028285950e-13
4.614474320204388187e-13
4.566991374229131381e-13
4.520067997468092538e-13
4.473661635286853714e-13
4.427729733050995450e-13
4.382229736126097783e-13
4.337119089877740748e-13
4.292355239671504887e-13
4.247895630872971245e-13
4.203697708847718849e-13
4.159718918961329250e-13
4.115916706579381474e-13
4.072248517067457072e-13
4.029263670198471443e-13
3.989431362281389326e-13
3.950255600401412573e-13
3.911731230167981558e-13
3.873853097190539685e-13
3.836616047078528339e-13
3.800014925441389913e-13
3.764044577888566296e-13
3.728699850029500388e-13
3.693975587473633068e-13
3.659866635830406729e-13
3.626367840709264271e-13
3.593474047719647077e-13
3.561180102470997037e-13
3.529480850572757050e-13
3.498371137634367995e-13
3.467845809265274285e-13
3.435973752166260709e-13
3.404355402999710933e-13
3.373027549616008276e-13
3.341973335846492768e-13
3.311175905522503934e-13
3.280618402475382306e-13
3.250283970536466906e-13
3.220155753537098266e-13
3.190216895308615408e-13
3.160450539682358865e-13
3.130839830489668162e-13
3.101367911561882823e-13
3.072017926730342878e-13
3.042773019826388860e-13
3.013616334681358781e-13
2.984531015126593679e-13
2.955500204993433078e-13
2.926507048113217008e-13
2.897534688317284489e-13
2.868566269436976559e-13
2.839584935303632239e-13
2.811130472748375124e-13
2.786115011586485234e-13
2.761572347927194194e-13
2.737508971550493398e-13
2.713931372236372221e-13
2.690846039764822561e-13
2.668259463915834805e-13
2.646178134469399839e-13
2.624608541205507041e-13
2.603557173904148307e-13
2.583030522345313519e-13
2.563035076308993565e-13
2.543577325575179335e-13
2.524663759923861718e-13
2.506300869135030593e-13
2.488495142988676851e-13
2.471253071264791379e-13
2.454581143743365068e-13
2.438485850204387797e-13
2.422973680427850961e-13
2.408051124193744943e-13
2.393724671282060128e-13
2.378437841277006515e-13
2.360095240000822242e-13
2.341685091196187383e-13
2.323184374530505031e-13
2.304570069671177273e-13
2.285819156285607203e-13
2.266908614041197412e-13
2.247815422605350742e-13
2.228516561645469532e-13
2.208989010828956623e-13
2.189209749823214606e-13
2.169155758295646071e-13
2.148804015913654114e-13
2.128131502344641576e-13
2.107115197256010039e-13
2.085732080315162850e-13
2.063959131189502599e-13
2.041773329546432128e-13
2.019151655053353776e-13
1.996071087377670638e-13
1.972508606186785051e-13
1.948441191148099857e-13
1.929456570643938639e-13
1.916590776013784772e-13
1.904731957969373331e-13
1.893924872528140940e-13
1.884214275707523716e-13
1.875644923524957778e-13
1.868261571997878989e-13
1.862108977143723470e-13
1.857231894979927337e-13
1.853675081523926960e-13
1.851483292793158459e-13
1.850701284805057445e-13
1.851373813577060795e-13
1.853545635126603868e-13
1.857261505471123288e-13
1.862566180628054919e-13
1.869504416614835386e-13
1.878120969448899796e-13
1.888460595147685276e-13
1.900568049728627188e-13
1.914488089209162658e-13
1.930265469606726039e-13
1.932402771320151146e-13
1.927083761281326532e-13
1.921127243521494424e-13
1.914485121810821220e-13
1.907109299919471553e-13
1.898951681617612072e-13
1.889964170675407662e-13
1.880098670863023459e-13
1.869307085950626618e-13
1.857541319708381013e-13
1.844753275906453800e-13
1.830894858315008854e-13
1.815917970704213328e-13
1.799774516844231856e-13
1.782416400505231088e-13
1.763795525457374897e-13
1.743863795470831197e-13
1.722573114315762852e-13
1.699875385762338280e-13
1.675722513580721860e-13
1.650066401541077717e-13
1.622858953413574271e-13
1.594052072968373880e-13
1.563597663975645719e-13
1.531447630205551643e-13
1.497553875428261080e-13
1.462859449496853836e-13
1.447208652440191418e-13
1.432080034152140622e-13
1.417512566855414099e-13
1.403545222772720207e-13
1.390216974126771345e-13
1.377566793140276126e-13
1.365633652035946442e-13
