# Supplementary material for: Flow analysis on microcasting with degassed polydimethylsiloxane micro-channels for cell patterning with cross-linked albumin
Source: PLoS One. 2020 May 20;15(5):e0232518. doi: 10.1371/journal.pone.0232518 (PMC7239381; doi:10.1371/journal.pone.0232518)
Supplement: S2 File — (ZIP) [file pone.0232518.s004.zip › Python Data/1 mpas viscosity/Height 0.003mm/width 1000 um/P]

1.014880272979950387e+05
9.919567342456337065e+04
9.700714864220994059e+04
9.491879995189960755e+04
9.292736210305809800e+04
9.103385035797591263e+04
8.923632396351348143e+04
8.753230412473561591e+04
8.591931204670718580e+04
8.439486893449303170e+04
8.295649599315796513e+04
8.160171442776685581e+04
8.032805986802341067e+04
7.913869086237107695e+04
7.803727673928806325e+04
7.702360946233944560e+04
7.609748099509022722e+04
7.525868330110546958e+04
7.450700834395019046e+04
7.384224808718942222e+04
7.326419449438822630e+04
7.277241022564085142e+04
7.236607719387125690e+04
7.204479453390854178e+04
7.180817967950926686e+04
7.165585006442997837e+04
7.158742312242719345e+04
7.160251628725745832e+04
7.170074699267731921e+04
7.188093961619443144e+04
7.213488535245027742e+04
7.245743395431818499e+04
7.284604246803131537e+04
7.329555402133308235e+04
7.380266881774108333e+04
7.435947799051289621e+04
7.496229770052045933e+04
7.560498585278785322e+04
7.628109492230269825e+04
7.698263998402585275e+04
7.770142813516897149e+04
7.843741215300711337e+04
7.918932566563098226e+04
7.994242273480712902e+04
8.069247732218808960e+04
8.143948942777387856e+04
8.217857514170953073e+04
8.289927399754206999e+04
8.360123636776348576e+04
8.428346668771712575e+04
8.493747125971468631e+04
8.556531121610457194e+04
8.616578199082992796e+04
8.673821703716870979e+04
8.728219676275469828e+04
8.779954605790054484e+04
8.829127364990660863e+04
8.875737953877291875e+04
8.919786372449946066e+04
8.961272620708624891e+04
9.000196698653326894e+04
9.036558606284053531e+04
9.070414098571901559e+04
9.102021477395959664e+04
9.131413180565148650e+04
9.158589208079471427e+04
9.183549559938925086e+04
9.206294236143511080e+04
9.226823236693229410e+04
9.245136561588078621e+04
9.263877497879829025e+04
9.286029146376062999e+04
9.309146633380676212e+04
9.331334368397801882e+04
9.352066711710460368e+04
9.371316759142839874e+04
9.389823781704501016e+04
9.407061180771373620e+04
9.423028956343459140e+04
9.438196762633093749e+04
9.452970337405039754e+04
9.466943088060153241e+04
9.480115014598432754e+04
9.492891936717322096e+04
9.505294441089243628e+04
9.517167241099955572e+04
9.528510336749456474e+04
9.539961534679366741e+04
9.551116631783256889e+04
9.561890165319282096e+04
9.572282135287440906e+04
9.582292541687734774e+04
9.591921384520163701e+04
9.601168663784727687e+04
9.610034379481425276e+04
9.618518531610257924e+04
9.627239728867456142e+04
9.635828527930419659e+04
9.644183892162270786e+04
9.652305821563009522e+04
9.660194316132635868e+04
9.667849375871148368e+04
9.675271000778548478e+04
9.682459190854836197e+04
9.689413946100011526e+04
9.695817461026660749e+04
9.702777453521813732e+04
9.709514457454925287e+04
9.716034205792320427e+04
9.722342431500321254e+04
9.728444867545249872e+04
9.734347246893426927e+04
9.740055302511177433e+04
9.745574767364822037e+04
9.751047003243508516e+04
9.756404142808273900e+04
9.761622398364043329e+04
9.766709308385231998e+04
9.771672411346255103e+04
9.776519245721524931e+04
9.781257349985458131e+04
9.785894262612466991e+04
9.790437522076966707e+04
9.794894666853371018e+04
9.799273235416093667e+04
9.803580766239551303e+04
9.807824797798154759e+04
9.812012868566322140e+04
9.816152517018464277e+04
9.820251281628997822e+04
9.824142065111402189e+04
9.827843280809931457e+04
9.831469343056263460e+04
9.835024594190233620e+04
9.838513376551678812e+04
9.841940032480435912e+04
9.845308904316343251e+04
9.848624334399234795e+04
9.851890665068947419e+04
9.855112238665320911e+04
9.858293397528187779e+04
9.861438483997387812e+04
9.864551840412757883e+04
9.867637809114131960e+04
9.870700732441348373e+04
9.873744952734245453e+04
9.876708189822919667e+04
9.879532579837649246e+04
9.882317691565871064e+04
9.885065957185369916e+04
9.887779808873934962e+04
9.890461678809352452e+04
9.893113999169410090e+04
9.895739202131895581e+04
9.898339719874595175e+04
9.900917984575298033e+04
9.903476428411788947e+04
9.906017483561857080e+04
9.908543582203290134e+04
9.911057156513872906e+04
9.913560638671394554e+04
9.916056460853641329e+04
9.918513227106495469e+04
9.920789812391590385e+04
9.923028873286931776e+04
9.925230704387793958e+04
9.927395600289452705e+04
9.929523855587182334e+04
9.931615764876257163e+04
9.933671622751954419e+04
9.935691723809545510e+04
9.937676362644307665e+04
9.939625833851515199e+04
9.941540432026442431e+04
9.943420451764365134e+04
9.945266187660556170e+04
9.947077934310292767e+04
9.948855986308847787e+04
9.950600638251498458e+04
9.952422261451146915e+04
9.954229384166741511e+04
9.956019903816655278e+04
9.957794783802394522e+04
9.959554987525469915e+04
9.961301478387389216e+04
9.963035219789658731e+04
9.964757175133790588e+04
9.966468307821291091e+04
9.968169581253668002e+04
9.969861958832431992e+04
9.971546403959090821e+04
9.973223880035152251e+04
9.974895350462125498e+04
9.976561778641519777e+04
9.978224127974841394e+04
9.979883361863601021e+04
9.981540443709306419e+04
9.983196336913465348e+04
9.984852004877588479e+04
9.986508411003182118e+04
9.988134704184169823e+04
9.989564443854277488e+04
9.990967161142466648e+04
9.992342485130294517e+04
9.993690044899316854e+04
9.995009469531092327e+04
9.996300388107176695e+04
9.997562429709127173e+04
9.998795223418500973e+04
9.999998398316856765e+04
1.000117158348575031e+05
1.000231440800673881e+05
1.000342650096137804e+05
1.000450749143122666e+05
1.000555700849784189e+05
1.000657468124278093e+05
1.000756013874759956e+05
1.000851301009385643e+05
1.000943292436310585e+05
1.001031951063690940e+05
1.001117239799681993e+05
1.001199121552439610e+05
1.001286492267482536e+05
1.001391328010976576e+05
1.001496549817235646e+05
1.001602289257221128e+05
1.001708677901894262e+05
1.001815847322216432e+05
1.001923929089148878e+05
1.002033054773653130e+05
1.002143355946690426e+05
1.002254964179222006e+05
1.002368011042209255e+05
1.002482628106613702e+05
1.002598946943396440e+05
1.002717099123518856e+05
1.002837216217942478e+05
1.002959429797628400e+05
1.003083871433538006e+05
1.003210672696632828e+05
1.003339965157873812e+05
1.003471880388222780e+05
1.003606549958640680e+05
1.003744105440089043e+05
1.003852610595684964e+05
1.003926144067049463e+05
1.003993922240271932e+05
1.004055689315736090e+05
1.004111189493826096e+05
1.004160166974925669e+05
1.004202365959418821e+05
1.004237530647689709e+05
1.004265405240122054e+05
1.004285733937099867e+05
1.004298260939007305e+05
1.004302730446227943e+05
1.004298886659146083e+05
1.004286473778145446e+05
1.004265236003610189e+05
1.004234917535924033e+05
1.004195262575470988e+05
1.004146015322635212e+05
1.004086919977800426e+05
1.004017720741350786e+05
1.003938161813670013e+05
1.003847987395142263e+05
1.003835771809641301e+05
1.003866172207255440e+05
1.003900216231796221e+05
1.003938178773609689e+05
1.003980334723042179e+05
1.004026958970439737e+05
1.004078326406148553e+05
1.004134711920514819e+05
1.004196390403884579e+05
1.004263636746603879e+05
1.004336725839019055e+05
1.004415932571476151e+05
1.004501531834321358e+05
1.004593798517900868e+05
1.004693007512560580e+05
1.004799433708646829e+05
1.004913351996505808e+05
1.005035037266483560e+05
1.005164764408926276e+05
1.005302808314180002e+05
1.005449443872590928e+05
1.005604945974505245e+05
1.005769589510269143e+05
1.005943649370228522e+05
1.006127400444729865e+05
1.006321117624118924e+05
1.006519410978635715e+05
1.006608861919699411e+05
1.006695328387698391e+05
1.006778587639855832e+05
1.006858416933394910e+05
1.006934593525538803e+05
1.007006894673510396e+05
1.007075097634532867e+05
