# Supplementary material for: Flow analysis on microcasting with degassed polydimethylsiloxane micro-channels for cell patterning with cross-linked albumin
Source: PLoS One. 2020 May 20;15(5):e0232518. doi: 10.1371/journal.pone.0232518 (PMC7239381; doi:10.1371/journal.pone.0232518)
Supplement: S2 File — (ZIP) [file pone.0232518.s004.zip › Python Data/1 mpas viscosity/Height 0.003mm/width 1000 um/viscosity P]

0.000000000000000000e+00
1.669062855245596833e+00
3.262527749277128297e+00
4.783054430692084580e+00
6.233020328433585000e+00
7.611686230027924438e+00
8.920465197836024984e+00
1.016116204245018295e+01
1.133558157446268133e+01
1.244552860446581377e+01
1.349280794305187037e+01
1.447922440081313944e+01
1.540657228576233884e+01
1.627255185877780974e+01
1.707449148179454568e+01
1.781254262614083572e+01
1.848685676314498849e+01
1.909758536413529839e+01
1.964487990044005628e+01
2.012889184338756365e+01
2.054977266430611493e+01
2.090784079038107990e+01
2.120369187081253060e+01
2.143761777553137904e+01
2.160989705101948744e+01
2.172080824375872155e+01
2.177062990023095068e+01
2.175964056691802995e+01
2.168811879030183221e+01
2.155692054111902678e+01
2.137202265055114125e+01
2.113717501353112027e+01
2.085422915469658633e+01
2.052693979273757563e+01
2.015770950947290530e+01
1.975229675077774516e+01
1.931338371992124436e+01
1.884544247625535007e+01
1.835316746274158817e+01
1.784237250330095748e+01
1.731902285045365986e+01
1.678315288706570385e+01
1.623568465852426357e+01
1.568735468245711573e+01
1.514123993738503415e+01
1.459734042330802417e+01
1.405921211499148349e+01
1.353447127805981154e+01
1.302337247630158856e+01
1.252664058034334538e+01
1.205045985147192589e+01
1.159332957922445040e+01
1.115612680814691871e+01
1.073933685090765167e+01
1.034326521270848609e+01
9.966583190912803758e+00
9.608556331173186749e+00
9.269184633489624403e+00
8.948468097862127379e+00
8.646406724290690349e+00
8.363000512775313311e+00
8.098249463315994490e+00
7.851747623968168277e+00
7.621614298750207794e+00
7.407613307975336348e+00
7.209744651643558377e+00
7.028008329754874772e+00
6.862404342309282868e+00
6.712932689306787992e+00
6.579593370747381265e+00
6.443140613607152289e+00
6.281854460906072468e+00
6.113536038025481290e+00
5.951987139365793489e+00
5.801034947706326328e+00
5.660875352351165901e+00
5.526125721079715447e+00
5.400620218473815903e+00
5.284358844533466382e+00
5.173922046938633557e+00
5.066355649024091967e+00
4.964620051504213372e+00
4.868715254378995105e+00
4.775686484431367340e+00
4.685383850099399616e+00
4.598937993221408504e+00
4.516348913797393116e+00
4.432972741669716221e+00
4.351752479656291861e+00
4.273310381980495620e+00
4.197646448642326611e+00
4.124760679641785721e+00
4.054653074978872951e+00
3.987323634653587856e+00
3.922772358665931325e+00
3.860999247015902913e+00
3.797500209786240699e+00
3.734965163808800170e+00
3.674129756836691296e+00
3.614993988869914077e+00
3.557557859908468512e+00
3.501821369952355045e+00
3.447784519001573234e+00
3.395447307056123076e+00
3.344809734116006350e+00
3.298185741935071746e+00
3.247510036577867076e+00
3.198457910940872395e+00
3.150987623296297002e+00
3.105057431916345756e+00
3.060625595073225291e+00
3.017650371039142243e+00
2.976090018086302802e+00
2.935902794486913603e+00
2.896059445054199877e+00
2.857054111883147396e+00
2.819059993181586954e+00
2.782022201317309040e+00
2.745885848658103701e+00
2.710596047571759204e+00
2.676097910426066040e+00
2.642336549588814698e+00
2.609257077427793892e+00
2.576804606310794554e+00
2.544924248605605399e+00
2.513561116680016916e+00
2.482660322901818262e+00
2.452166979638798594e+00
2.422026199258749291e+00
2.392183094129459509e+00
2.363854299594067676e+00
2.336905748093072610e+00
2.310504388877532733e+00
2.284618605371095512e+00
2.259216780997411522e+00
2.234267299180128230e+00
2.209738543342896211e+00
2.185598896909363376e+00
2.161816743303178079e+00
2.138360465947990452e+00
2.115198448267448850e+00
2.092299073685202515e+00
2.069630725624900691e+00
2.047161787510192177e+00
2.024860642764725327e+00
2.002695674812149829e+00
1.981120345569508778e+00
1.960555961872260111e+00
1.940277563379083414e+00
1.920267441403508801e+00
1.900507887259068829e+00
1.880981192259292056e+00
1.861669647717710374e+00
1.842555544947854562e+00
1.823621175263254734e+00
1.804848829977442559e+00
1.786220800403947928e+00
1.767719377856302287e+00
1.749326853648035751e+00
1.731025519092679987e+00
1.712797665503764222e+00
1.694625584194820789e+00
1.676737869107791434e+00
1.660162051647018577e+00
1.643859449268040729e+00
1.627827917022661497e+00
1.612065309962684712e+00
1.596569483139914647e+00
1.581338291606155577e+00
1.566369590413211110e+00
1.551661234612885520e+00
1.537211079256982194e+00
1.523016979397305848e+00
1.509076790085659869e+00
1.495388366373848976e+00
1.481949563313676554e+00
1.468758235956946878e+00
1.455812239355463555e+00
1.443109428561031526e+00
1.429846190044389731e+00
1.416688529552140086e+00
1.403651755981121019e+00
1.390728854804949011e+00
1.377912811497240320e+00
1.365196611531612092e+00
1.352573240381680142e+00
1.340035683521061394e+00
1.327576926423371884e+00
1.315189954562228980e+00
1.302867753411248719e+00
1.290603308444047581e+00
1.278389605134242046e+00
1.266219628955449039e+00
1.254086365381284374e+00
1.241982799885364752e+00
1.229901917941307099e+00
1.217836705022727672e+00
1.205780146603242509e+00
1.193725228156469198e+00
1.181664935156023555e+00
1.169823894505249040e+00
1.159413959967192431e+00
1.149200775391887142e+00
1.139187041436516390e+00
1.129375458758262507e+00
1.119768728014308934e+00
1.110369549861838223e+00
1.101180624958033594e+00
1.092204653960076932e+00
1.083444337525152124e+00
1.074902376310441054e+00
1.066581470973127388e+00
1.058484322170393677e+00
1.050613630559422917e+00
1.042972096797397441e+00
1.035562421541500466e+00
1.028387305448914990e+00
1.021449449176823565e+00
1.014751553382409410e+00
1.008296318722854856e+00
1.002086445855343122e+00
9.961246354370569822e-01
9.897631736747830589e-01
9.821300831909806073e-01
9.744688834772571306e-01
9.667699948519179465e-01
9.590238376332679282e-01
9.512208321396123933e-01
9.433513986892563263e-01
9.354059576005047116e-01
9.273749291916628668e-01
9.192487337810354431e-01
9.110177916869279802e-01
9.026725232276453514e-01
8.942033487214926524e-01
8.856006884867753115e-01
8.768549628417976471e-01
8.679565921048653099e-01
8.588959965942832842e-01
8.496635966283564434e-01
8.402498125253901051e-01
8.306450646036893648e-01
8.208397731815592069e-01
8.108243585773046158e-01
8.029240981983657433e-01
7.975701261483111315e-01
7.926351973559880859e-01
7.881379365914412682e-01
7.840969686247147852e-01
7.805309182258531875e-01
7.774584101649008039e-01
7.748980692119017410e-01
7.728685201369005497e-01
7.713883877099416697e-01
7.704762967010695407e-01
7.701508718803281583e-01
7.704307380177625175e-01
7.713345198834161698e-01
7.728808422473342210e-01
7.750883298795607779e-01
7.779756075501403911e-01
7.815613000291168344e-01
7.858640320865349915e-01
7.909024284924390802e-01
7.966951140168738732e-01
8.032607134298827001e-01
8.041501302102029847e-01
8.019366772599216819e-01
7.994579318331098694e-01
7.966938791636651862e-01
7.936245044854846054e-01
7.902297930324658770e-01
7.864897300385065293e-01
7.823843007375033132e-01
7.778934903633545339e-01
7.729972841499568315e-01
7.676756673312082890e-01
7.619086251410056576e-01
7.556761428132469094e-01
7.489582055818292394e-01
7.417347986806502869e-01
7.339859073436068027e-01
7.256915168045972031e-01
7.168316122975177951e-01
7.073861790562671059e-01
6.973352023147422196e-01
6.866586673068396651e-01
6.753365592664583028e-01
6.633488634274939955e-01
6.506755650238457145e-01
6.372966492894094337e-01
6.231921014580840135e-01
6.087543623157158912e-01
6.022414392968721275e-01
5.959458157618648944e-01
5.898837096122795387e-01
5.840713387497000753e-01
5.785249210757120730e-01
5.732606744918991026e-01
5.682948168998465110e-01
