# Supplementary material for: Flow analysis on microcasting with degassed polydimethylsiloxane micro-channels for cell patterning with cross-linked albumin
Source: PLoS One. 2020 May 20;15(5):e0232518. doi: 10.1371/journal.pone.0232518 (PMC7239381; doi:10.1371/journal.pone.0232518)
Supplement: S2 File — (ZIP) [file pone.0232518.s004.zip › Python Data/1 mpas viscosity/Height 0.003mm/width 200 um/Flow rate width = 200 um]

0.000000000000000000e+00
1.150386130628737021e-13
2.205252848679374949e-13
3.172098847589033397e-13
4.058167896889764206e-13
4.876832752982988482e-13
5.631908529451780173e-13
6.323395226296143316e-13
6.951292843516074883e-13
7.515601381111575883e-13
8.016320839082646316e-13
8.456185193864100024e-13
8.853755122101811814e-13
9.212513739184305757e-13
9.532461045111578822e-13
9.813597039883634040e-13
1.005592172350046939e-12
1.025943509596208689e-12
1.042709875320259893e-12
1.057100557737391029e-12
1.069245125220095601e-12
1.079143577768373004e-12
1.086795915382223640e-12
1.092202138061647309e-12
1.095362245806644211e-12
1.096538586934597901e-12
1.096408231055316660e-12
1.095005628141228973e-12
1.092330778192335447e-12
1.088383681208635474e-12
1.083164337190129460e-12
1.076672746136817403e-12
1.068912556069876976e-12
1.060341628979372695e-12
1.051277944048869043e-12
1.041721501278365617e-12
1.031672300667862618e-12
1.021130342217359844e-12
1.010095625926857700e-12
9.985681517963557816e-13
9.865988221100387294e-13
9.745484994821983307e-13
9.624876247463767646e-13
9.504161979025738291e-13
9.383342189507899281e-13
9.262416878910248596e-13
9.141386047232784218e-13
9.020249694475510185e-13
8.900597696156846117e-13
8.785469361347879539e-13
8.674939023689284491e-13
8.568957780401127104e-13
8.465114401734044386e-13
8.362070062669666101e-13
8.259824763207995277e-13
8.158341123073242902e-13
8.057393683732660799e-13
7.956944671932822057e-13
7.856994087673726673e-13
7.757800274833624696e-13
7.659832728057270293e-13
7.563101254798278711e-13
7.467710993115017773e-13
7.373846904308621803e-13
7.281512454320424864e-13
7.190725560911962120e-13
7.101516733366889430e-13
7.013886480894605064e-13
6.927848192793848457e-13
6.843373424214555161e-13
6.760451628178834965e-13
6.679065372831026300e-13
6.599207992424226541e-13
6.520839971590053439e-13
6.444002115960523234e-13
6.368728762128058478e-13
6.295009425037896347e-13
6.222833008637077620e-13
6.152188416872639038e-13
6.083064553691620371e-13
6.015450323041058359e-13
5.949334628867991762e-13
5.884706375119460351e-13
5.821554465742498847e-13
5.759867804684148028e-13
5.699635295891445646e-13
5.640845843311429450e-13
5.583488350891138201e-13
5.527551722577608640e-13
5.473024862317881545e-13
5.419896674058992648e-13
5.368156061747981719e-13
5.314385822958097337e-13
5.260317828740284247e-13
5.207195571931413712e-13
5.154996923362634134e-13
5.103699753865096944e-13
5.053281934269950544e-13
5.003721335408345355e-13
4.954995828111430790e-13
4.907083283210356260e-13
4.859961571536271177e-13
4.813608563920326972e-13
4.768002131193671038e-13
4.723120144187454805e-13
4.678940473732827686e-13
4.635440990660938083e-13
4.592599565802936416e-13
4.550394069989973108e-13
4.508802374053196561e-13
4.467802348823757701e-13
4.427371865132805940e-13
4.387488793811490184e-13
4.348131005690960351e-13
4.309276371602366356e-13
4.270902762376858117e-13
4.232988048845585046e-13
4.195510101839697059e-13
4.158446792190343567e-13
4.121775990728674488e-13
4.085475568285838729e-13
4.049523395692986710e-13
4.013897343781268349e-13
3.978575283381832552e-13
3.943535085325829742e-13
3.908754620444409329e-13
3.874211759568720725e-13
3.840937673764114476e-13
3.809554061044759870e-13
3.778622707450595362e-13
3.748131022145982418e-13
3.718066414295287051e-13
3.688416293062871234e-13
3.659168067613099463e-13
3.630309147110335731e-13
3.601826940718943022e-13
3.573708857603286336e-13
3.545942306927728153e-13
3.518514697856632464e-13
3.491413439554363261e-13
3.464625941185284033e-13
3.438139611913758771e-13
3.411941860904150963e-13
3.386020097320824602e-13
3.360361730328143176e-13
3.334954169090471180e-13
3.309784822772171599e-13
3.284841100537607919e-13
3.260110411551144639e-13
3.235580164977144740e-13
3.211237769979973729e-13
3.187070635723992570e-13
3.163066171373567275e-13
3.139211786093060322e-13
3.115494889046835702e-13
3.092406121139681298e-13
3.070429462326911817e-13
3.048706641711102403e-13
3.027230308604237602e-13
3.005993112318300951e-13
2.984987702165277501e-13
2.964206727457150790e-13
2.943642837505905868e-13
2.923288681623526778e-13
2.903136909121997561e-13
2.883180169313302763e-13
2.863411111509425922e-13
2.843822385022351584e-13
2.824406639164064801e-13
2.805156523246549109e-13
2.786064686581788550e-13
2.767123778481768175e-13
2.748326448258472027e-13
2.729665345223883641e-13
2.711133118689988070e-13
2.692722417968769355e-13
2.674425892372211538e-13
2.656236191212299165e-13
2.638145963801017288e-13
2.620147859450348434e-13
2.602234527472277654e-13
2.584398617178788990e-13
2.566632777881867493e-13
2.549205597424339492e-13
2.532521248447610305e-13
2.515984055376101321e-13
2.499590044217117919e-13
2.483335240977963963e-13
2.467215671665943316e-13
2.451227362288360346e-13
2.435366338852519928e-13
2.419628627365726429e-13
2.404010253835283712e-13
2.388507244268495642e-13
2.373115624672667596e-13
2.357831421055102933e-13
2.342650659423106022e-13
2.327569365783981735e-13
2.312583566145033937e-13
2.297689286513566995e-13
2.282882552896885278e-13
2.268159391302293155e-13
2.253515827737094742e-13
2.238947888208594406e-13
2.224451598724096516e-13
2.210022985290905189e-13
2.195658073916325044e-13
2.181352890607660451e-13
2.167103461372215020e-13
2.152905812217293626e-13
2.138755969150200130e-13
2.124859960143638573e-13
2.111676953642684658e-13
2.098621032333575591e-13
2.085691334199862261e-13
2.072886997225096569e-13
2.060207159392829912e-13
2.047650958686613683e-13
2.035217533089999279e-13
2.022906020586538096e-13
2.010715559159781782e-13
1.998645286793282236e-13
1.986694341470589845e-13
1.974861861175256762e-13
1.963146983890834382e-13
1.951548847600873848e-13
1.940066590288927062e-13
1.928699349938545418e-13
1.917446264533280059e-13
1.906306472056682634e-13
1.895279110492304538e-13
1.884363317823697419e-13
1.873558232034412421e-13
1.862862991108001443e-13
1.852276733028015377e-13
1.841798595778006628e-13
1.831427717341525581e-13
1.821163235702124138e-13
1.811004288843353693e-13
1.800887712278900444e-13
1.790615559652613869e-13
1.780426237193821567e-13
1.770318466115337457e-13
1.760290967629974195e-13
1.750342462950545700e-13
1.740471673289864882e-13
1.730677319860745659e-13
1.720958123876000688e-13
1.711312806548443887e-13
1.701740089090888671e-13
1.692238692716147948e-13
1.682807338637035133e-13
1.673444748066363639e-13
1.664149642216946880e-13
1.654920742301598271e-13
1.645756769533131225e-13
1.636656445124358651e-13
1.627618490288094721e-13
1.618641626237151839e-13
1.609724574184344175e-13
1.600866055342484387e-13
1.592064790924386645e-13
1.583319502142863355e-13
1.574628910210728687e-13
1.565991736340795297e-13
1.557406701745877358e-13
1.548872527638787273e-13
1.540387935232339214e-13
1.531951645739345836e-13
1.523562380372621564e-13
1.515218860344978298e-13
1.506919806869230713e-13
1.498663941158191465e-13
1.490449984424673717e-13
1.482276657881491639e-13
1.474142682741457637e-13
1.466046780217385880e-13
1.457987671522089025e-13
1.449964077868381245e-13
1.441974720469074690e-13
1.434018320536984290e-13
1.426093599284921690e-13
1.418199277925701820e-13
1.410334077672136831e-13
1.402496719737040895e-13
1.394685925333227173e-13
1.386991892574177767e-13
1.379961044115375890e-13
1.372998753029992110e-13
1.366104691343015326e-13
1.359278531079432672e-13
1.352519944264232796e-13
1.345828602922402832e-13
1.339204179078931933e-13
1.332646344758806727e-13
1.326154771987016115e-13
1.319729132788547483e-13
1.313369099188389227e-13
1.307074343211528733e-13
1.300844536882954901e-13
