# Supplementary material for: Flow analysis on microcasting with degassed polydimethylsiloxane micro-channels for cell patterning with cross-linked albumin
Source: PLoS One. 2020 May 20;15(5):e0232518. doi: 10.1371/journal.pone.0232518 (PMC7239381; doi:10.1371/journal.pone.0232518)
Supplement: S2 File — (ZIP) [file pone.0232518.s004.zip › Python Data/1 mpas viscosity/Height 0.003mm/width 200 um/P]

1.014880272980018926e+05
1.007926866214375041e+05
1.001550818052061804e+05
9.957068033067868964e+04
9.903510376571540837e+04
9.854026906651382160e+04
9.808387022156230523e+04
9.766590723086087382e+04
9.728638009440951282e+04
9.694528881220825133e+04
9.664263338425704569e+04
9.637676128278870601e+04
9.613645367169870588e+04
9.591960521283463459e+04
9.572621590619649214e+04
9.555628575178427855e+04
9.540981474959800835e+04
9.528680289963766700e+04
9.518546009155185311e+04
9.509847689015770447e+04
9.502507013093860587e+04
9.496523981389455730e+04
9.491898593902555876e+04
9.488630850633159571e+04
9.486720751581268269e+04
9.486009722637156665e+04
9.486088515090299188e+04
9.486936305960918253e+04
9.488553095249010948e+04
9.490938882954580185e+04
9.494093669077624509e+04
9.498017453618143918e+04
9.502708031562148244e+04
9.507888652297412045e+04
9.513367116131375951e+04
9.519143423064038507e+04
9.525217573095402622e+04
9.531589566225465387e+04
9.538259402454228257e+04
9.545227081781691231e+04
9.552461836774396943e+04
9.559745547231061209e+04
9.567035635815648129e+04
9.574332102528160613e+04
9.581634947368595749e+04
9.588944170336954994e+04
9.596259771433236892e+04
9.603581750657442899e+04
9.610814009396315669e+04
9.617772839313193981e+04
9.624453747377202671e+04
9.630859689473430626e+04
9.637136410241929116e+04
9.643364833771514532e+04
9.649544960062183964e+04
9.655679048531501030e+04
9.661780726820178097e+04
9.667852278098960232e+04
9.673893702367847436e+04
9.679889384260635416e+04
9.685810945590620395e+04
9.691657793554982345e+04
9.697423573177189974e+04
9.703097104635716823e+04
9.708678178434816073e+04
9.714165711551310960e+04
9.719557859878655290e+04
9.724854592638141185e+04
9.730055100525499438e+04
9.735161102864422719e+04
9.740173237157617405e+04
9.745092557058115199e+04
9.749919465471064905e+04
9.754656350867802394e+04
9.759300746788152901e+04
9.763850577787290968e+04
9.768306477625039406e+04
9.772669116992458294e+04
9.776939166580612073e+04
9.781117297080566641e+04
9.785204179183382075e+04
9.789200483580124273e+04
9.793106880961854768e+04
9.796924042019639455e+04
9.800652637444539869e+04
9.804293337927618995e+04
9.807846814159942733e+04
9.811313736832574068e+04
9.814694776636574534e+04
9.817990604263008572e+04
9.821201890402940626e+04
9.824329305747432227e+04
9.827579400061308115e+04
9.830847491937498853e+04
9.834058419556204171e+04
9.837213520495375269e+04
9.840314132332963345e+04
9.843361592646922509e+04
9.846357239015201048e+04
9.849302409015751618e+04
9.852198440226526873e+04
9.855046670225478010e+04
9.857848436590554775e+04
9.860605076899709820e+04
9.863317928730894346e+04
9.865988329662059550e+04
9.868617617271158088e+04
9.871207129136141157e+04
9.873758202834958502e+04
9.876272175945564231e+04
9.878750386045908090e+04
9.881194170713941276e+04
9.883604867527616443e+04
9.885983814064884791e+04
9.888332347903697519e+04
9.890651806622007280e+04
9.892943527797763818e+04
9.895208849008918332e+04
9.897449107833423477e+04
9.899665641849230451e+04
9.901859788634291908e+04
9.904032885766557592e+04
9.906186270823978703e+04
9.908321281384507893e+04
9.910439255026097817e+04
9.912541529326696764e+04
9.914629441864258843e+04
9.916640664419835957e+04
9.918537619009282207e+04
9.920407237197695940e+04
9.922250280026950350e+04
9.924067508538921538e+04
9.925859683775482699e+04
9.927627566778508481e+04
9.929371918589873530e+04
9.931093500251451042e+04
9.932793072805115662e+04
9.934471397292742040e+04
9.936129234756204823e+04
9.937767346237377205e+04
9.939386492778135289e+04
9.940987435420350812e+04
9.942570935205898422e+04
9.944137753176654223e+04
9.945688650374491408e+04
9.947224387841284624e+04
9.948745726618907065e+04
9.950253427749234834e+04
9.951748252274139668e+04
9.953230961235499126e+04
9.954702315675183490e+04
9.956163076635070320e+04
9.957614005157032807e+04
9.959055862282945600e+04
9.960489409054681892e+04
9.961884989118640078e+04
9.963213348736392800e+04
9.964526365329840337e+04
9.965824483204791613e+04
9.967108146667052642e+04
9.968377800022429437e+04
9.969633887576728011e+04
9.970876853635757288e+04
9.972107142505323282e+04
9.973325198491232004e+04
9.974531465899289469e+04
9.975726389035304601e+04
9.976910412205083412e+04
9.978083979714430461e+04
9.979247535869154672e+04
9.980401524975063512e+04
9.981546391337961541e+04
9.982682579263656226e+04
9.983810533057953580e+04
9.984930697026662529e+04
9.986043515475589084e+04
9.987149432710537803e+04
9.988248893037317612e+04
9.989342340761733067e+04
9.990430220189594547e+04
9.991512975626705156e+04
9.992591051378873817e+04
9.993664891751906544e+04
9.994718262192257680e+04
9.995726732843687932e+04
9.996726308787161543e+04
9.997717230227135587e+04
9.998699737368068600e+04
9.999674070414419111e+04
1.000064046957064420e+05
1.000159917504120240e+05
1.000255042703055224e+05
1.000349446574314934e+05
1.000443153138345515e+05
1.000536186415592383e+05
1.000628570426501683e+05
1.000720329191518977e+05
1.000811486731090263e+05
1.000902067065661104e+05
1.000992094215677498e+05
1.001081592201585008e+05
1.001170585043829778e+05
1.001259096762857225e+05
1.001347151379113493e+05
1.001434772913044144e+05
1.001521985385095031e+05
1.001608812815712008e+05
1.001695279225340782e+05
1.001781408634427207e+05
1.001867225063417136e+05
1.001952752532756276e+05
1.002036745724667271e+05
1.002116429236276745e+05
1.002195344592734327e+05
1.002273497004422097e+05
1.002350891681721550e+05
1.002427533835014910e+05
1.002503428674683819e+05
1.002578581411110208e+05
1.002652997254675720e+05
1.002726681415762432e+05
1.002799639104751986e+05
1.002871875532026461e+05
1.002943395907967497e+05
1.003014205442957027e+05
1.003084309347376839e+05
1.003153712831608718e+05
1.003222421106034744e+05
1.003290439381036413e+05
1.003357772866995947e+05
1.003424426774294843e+05
1.003490406313315179e+05
1.003555716694438743e+05
1.003620363128047320e+05
1.003684350824522699e+05
1.003747684994246956e+05
1.003810370847601589e+05
1.003872413594968675e+05
1.003933818446730147e+05
1.003994967195011704e+05
1.004057056308977481e+05
1.004118644763354678e+05
1.004179740287658497e+05
1.004240350611404865e+05
1.004300483464108984e+05
1.004360146575286490e+05
1.004419347674453020e+05
1.004478094491124066e+05
1.004536394754815119e+05
1.004594256195041817e+05
1.004651686541319650e+05
1.004708693523164111e+05
1.004765284870090836e+05
1.004821468311615172e+05
1.004877251577252900e+05
1.004932642396519514e+05
1.004987648498930503e+05
1.005042277614001359e+05
1.005096537471247721e+05
1.005150435800185078e+05
1.005203980330328923e+05
1.005257178791194892e+05
1.005310038912298623e+05
1.005362568423155317e+05
1.005414775053280900e+05
1.005466666532190575e+05
1.005518250589400122e+05
1.005569534954425035e+05
1.005620527356780804e+05
1.005671235525982920e+05
1.005721667191547167e+05
1.005771830082988745e+05
1.005821731929823436e+05
1.005871380461566732e+05
1.005920783407734125e+05
1.005969948497841251e+05
1.006018883461403457e+05
1.006067596027936524e+05
1.006116093926955800e+05
1.006164384887977067e+05
1.006212476640515524e+05
1.006260376914087101e+05
1.006308093438206997e+05
1.006355633942390850e+05
1.006403006156154297e+05
1.006450217809012829e+05
1.006496723706482881e+05
1.006539221045367594e+05
1.006581303995299386e+05
1.006622974538694107e+05
1.006664234657967463e+05
1.006705086335535307e+05
1.006745531553813489e+05
1.006785572295217862e+05
1.006825210542164277e+05
1.006864448277068441e+05
1.006903287482346204e+05
1.006941730140413420e+05
1.006979778233685938e+05
1.007017433744579612e+05
