# Supplementary material for: Flow analysis on microcasting with degassed polydimethylsiloxane micro-channels for cell patterning with cross-linked albumin
Source: PLoS One. 2020 May 20;15(5):e0232518. doi: 10.1371/journal.pone.0232518 (PMC7239381; doi:10.1371/journal.pone.0232518)
Supplement: S2 File — (ZIP) [file pone.0232518.s004.zip › Python Data/1 mpas viscosity/Height 0.003mm/width 200 um/viscosity P]

0.000000000000000000e+00
9.930160202016081739e-01
1.903579458261550617e+00
2.738163204034270937e+00
3.503020096458330901e+00
4.209693530388123328e+00
4.861476720863374901e+00
5.458369667884091392e+00
6.000372371450269249e+00
6.487484831561908472e+00
6.919707048219009948e+00
7.299398996325948019e+00
7.642582295723585162e+00
7.952263579827369533e+00
8.228442848637298468e+00
8.471120102153372855e+00
8.680295340375593582e+00
8.855968563303958874e+00
9.000696227531294724e+00
9.124916937442275611e+00
9.229749130283073200e+00
9.315192806053683938e+00
9.381247964754111379e+00
9.427914606384350193e+00
9.455192730944405710e+00
9.465346935295267272e+00
9.464221700271934878e+00
9.452114398848635801e+00
9.429025031025373593e+00
9.394953596802141149e+00
9.349900096178943798e+00
9.293864529155781540e+00
9.226878385537467864e+00
9.152893940817165230e+00
9.074655998804329826e+00
8.992164559498961651e+00
8.905419622901062482e+00
8.814421189010628765e+00
8.719169257827667607e+00
8.619663829352170126e+00
8.516344293301337132e+00
8.412325624269719526e+00
8.308215869193221081e+00
8.204015028071845350e+00
8.099723100905590556e+00
7.995340087694459363e+00
7.890865988438447332e+00
7.786300803137558901e+00
7.683016916087711756e+00
7.583637866044787401e+00
7.488227817982672896e+00
7.396744558906431344e+00
7.307106709611502993e+00
7.218158593185507677e+00
7.129900209628451613e+00
7.042299292198139327e+00
6.955161224557545374e+00
6.868453400745253568e+00
6.782175820761264795e+00
6.696551487650375556e+00
6.611985670296856910e+00
6.528486834517793547e+00
6.446145735733048276e+00
6.365122032973840049e+00
6.285418718048902953e+00
6.207051257612233641e+00
6.130045987349419079e+00
6.054403346811210618e+00
5.980134893671848140e+00
5.907216074269692641e+00
5.835637784428562291e+00
5.765384976929550653e+00
5.696451897884217352e+00
5.628804437533409200e+00
5.562477819394889167e+00
5.497501682896190900e+00
5.433866977313323687e+00
5.371564124507211879e+00
5.310583546338776273e+00
5.250915664668940330e+00
5.192550901358625737e+00
5.135479678268755954e+00
5.079692417260253556e+00
5.025179540194038452e+00
4.971931468931035880e+00
4.919938625332167526e+00
4.869191431258354186e+00
4.819680308570520211e+00
4.771395679129587286e+00
4.724327964796478874e+00
4.678467587432115771e+00
4.633804968897421439e+00
4.587390372000952787e+00
4.540718751917084184e+00
4.494863494594360631e+00
4.449805498082056943e+00
4.405525660429449708e+00
4.362004879685812853e+00
4.319224053900420301e+00
4.277164081122547756e+00
4.235805859401470030e+00
4.195130286786461937e+00
4.155118261326799178e+00
4.115750681071754791e+00
4.077008444070606252e+00
4.038872448372627488e+00
4.001323592027091536e+00
3.964342773083274984e+00
3.927910889590453092e+00
3.892008839597899783e+00
3.856617521154890316e+00
3.821717832310699947e+00
3.787290671114603047e+00
3.753316935615874428e+00
3.719777523863788904e+00
3.686653333907622176e+00
3.653925263796648171e+00
3.621574211580143476e+00
3.589581075307381131e+00
3.557926753027637279e+00
3.526592142790184958e+00
3.495558142644301203e+00
3.464805650639259937e+00
3.434315564824335532e+00
3.404068783248804575e+00
3.374046203961940549e+00
3.344228725013018710e+00
3.315506455696821231e+00
3.288416047204944626e+00
3.261716029856213783e+00
3.235395535211621709e+00
3.209443694832164073e+00
3.183849640278831217e+00
3.158602503112619697e+00
3.133691414894521188e+00
3.109105507185530026e+00
3.084833911546640550e+00
3.060865759538844877e+00
3.037190182723138232e+00
3.013796312660512733e+00
2.990673280911961829e+00
2.967810219038480746e+00
2.945196258601062489e+00
2.922820531160699620e+00
2.900672168278387364e+00
2.878740301515118727e+00
2.857014062431886714e+00
2.835482582589685219e+00
2.814134993549508579e+00
2.792960426872348911e+00
2.771948014119202330e+00
2.751086886851059621e+00
2.730366176628916453e+00
2.709775015013764943e+00
2.689302533566599873e+00
2.669372254673207490e+00
2.650401950972086418e+00
2.631650761001050221e+00
2.613112339628874015e+00
2.594780341724331141e+00
2.576648422156196272e+00
2.558710235793243637e+00
2.540959437504247909e+00
2.523389682157983316e+00
2.505994624623223199e+00
2.488767919768742676e+00
2.471703222463315530e+00
2.454794187575715103e+00
2.438034469974717844e+00
2.421417724529096205e+00
2.404937606107625303e+00
2.388587769579078923e+00
2.372361869812232182e+00
2.356253561675857533e+00
2.340256500038730980e+00
2.324364339769625865e+00
2.308570735737316415e+00
2.292869342810577749e+00
2.277253815858183650e+00
2.261717809748907460e+00
2.246254979351524295e+00
2.230858979534808384e+00
2.215523465167533956e+00
2.200480281908872904e+00
2.186078312535796986e+00
2.171803368487053909e+00
2.157652019402779509e+00
2.143620834923110507e+00
2.129706384688180520e+00
2.115905238338127159e+00
2.102213965513084926e+00
2.088629135853189656e+00
2.075147318998577628e+00
2.061765084589383790e+00
2.048479002265744864e+00
2.035285641667794909e+00
2.022181572435670649e+00
2.009163364209507030e+00
1.996227586629440776e+00
1.983370809335606610e+00
1.970589601968140814e+00
1.957880534167178777e+00
1.945240175572855890e+00
1.932665095825308210e+00
1.920151864564671351e+00
1.907697051431080926e+00
1.895297226064672769e+00
1.882948958105582493e+00
1.870648817193945268e+00
1.858393372969897595e+00
1.846179195073574197e+00
1.834184127336761616e+00
1.822804525043821622e+00
1.811534622988108190e+00
1.800373677074990297e+00
1.789320943209838033e+00
1.778375677298019708e+00
1.767537135244904745e+00
1.756804572955863009e+00
1.746177246336263034e+00
1.735654411291474464e+00
1.725235323726866943e+00
1.714919239547809005e+00
1.704705414659669849e+00
1.694593104967819563e+00
1.684581566377626460e+00
1.674670054794460627e+00
1.664857826123690820e+00
1.655144136270686461e+00
1.645528241140816528e+00
1.636009396639450886e+00
1.626586858671958291e+00
1.617259883143707722e+00
1.608027725960069709e+00
1.598889643026411900e+00
1.589844890248105269e+00
1.580892723530517463e+00
1.572032398779018347e+00
1.563263171898977566e+00
1.554530519156886559e+00
1.545663572791422746e+00
1.536868125621826842e+00
1.528143073795985352e+00
1.519487313461782563e+00
1.510899740767105204e+00
1.502379251859837783e+00
1.493924742887866586e+00
1.485535109999076120e+00
1.477209249341353114e+00
1.468946057062582744e+00
1.460744429310650183e+00
1.452603262233441050e+00
1.444521451978840521e+00
1.436497894694734656e+00
1.428531486529008854e+00
1.420621123629548954e+00
1.412765702144239466e+00
1.404964118220967118e+00
1.397215268007616418e+00
1.389518047652073651e+00
1.381871353302223548e+00
1.374274081105952616e+00
1.366725127211145363e+00
1.359223387765688074e+00
1.351767758917465700e+00
1.344357136814364306e+00
1.336990417604268844e+00
1.329666497435065153e+00
1.322384272454638632e+00
1.315142638810875342e+00
1.307940492651659570e+00
1.300776730124878267e+00
1.293650247378416163e+00
1.286559940560158433e+00
1.279504705817991361e+00
1.272483439299800123e+00
1.265495037153470337e+00
1.258538395526886955e+00
1.251612410567936706e+00
1.244715978424503655e+00
1.237847995244474530e+00
1.231007357175733841e+00
1.224192960366168093e+00
1.217403700963662017e+00
1.210638475116101676e+00
1.203896178971372466e+00
1.197254671753690491e+00
1.191185626787558682e+00
1.185175760707797954e+00
1.179224790405605239e+00
1.173332432772175915e+00
1.167498404698707581e+00
1.161722423076395394e+00
1.156004204796436730e+00
1.150343466750026966e+00
1.144739925828363036e+00
1.139193298922640984e+00
1.133703302924057521e+00
1.128269654723808468e+00
1.122892071213090981e+00
