# Supplementary material for: Flow analysis on microcasting with degassed polydimethylsiloxane micro-channels for cell patterning with cross-linked albumin
Source: PLoS One. 2020 May 20;15(5):e0232518. doi: 10.1371/journal.pone.0232518 (PMC7239381; doi:10.1371/journal.pone.0232518)
Supplement: S2 File — (ZIP) [file pone.0232518.s004.zip › Python Data/1 mpas viscosity/Height 0.003mm/width 2000 um/Flow rate width = 200 um]

0.000000000000000000e+00
1.033791278596723586e-12
2.011198200917014047e-12
2.934541343532861356e-12
3.805850969537469823e-12
4.624911709969740647e-12
5.393064993139686008e-12
6.111864597177171035e-12
6.782864300212060854e-12
7.407617880374220591e-12
7.987526505263274298e-12
8.520813571083170920e-12
9.006648749921223045e-12
9.445222220022931083e-12
9.836724159633790595e-12
1.018134474699929876e-11
1.047927314711042168e-11
1.073066138937014938e-11
1.093566803501869613e-11
1.109446654024220319e-11
1.120723036122681506e-11
1.127413295415867298e-11
1.134233905821004483e-11
1.130060356964958191e-11
1.122503218973862855e-11
1.111562491847718475e-11
1.097238175586525050e-11
1.079530270190282580e-11
1.058443614207626473e-11
1.034683604722203115e-11
1.008433147195312156e-11
9.800506234842156872e-12
9.498670970638797367e-12
9.183018982326908580e-12
8.859043733232358651e-12
8.528596895095970536e-12
8.193311010459399683e-12
7.860102062951845370e-12
7.529747401029831798e-12
7.205028933355319694e-12
6.890194259928799724e-12
6.585494185460546251e-12
6.294272667340168917e-12
6.016749665501041546e-12
5.753523596332362310e-12
5.504991676569334197e-12
5.271339028625915394e-12
5.052268249985734000e-12
4.847326938817741483e-12
4.656397792421155317e-12
4.479369245707807964e-12
4.316129733589528653e-12
4.166567690978149845e-12
4.028676389001886241e-12
3.894351543459337037e-12
3.764820819604949703e-12
3.644367567905540845e-12
3.531929200294119475e-12
3.428286545485978213e-12
3.329914320163255206e-12
3.234850298799169491e-12
3.142885113896384833e-12
3.055595618283818012e-12
2.972981811961469834e-12
2.895043694929339089e-12
2.821781267187426181e-12
2.753194528735731108e-12
2.689283479574253872e-12
2.629863614250639646e-12
2.567013640159459243e-12
2.507108812288170201e-12
2.450149130636772923e-12
2.396134595205267006e-12
2.345065205993652853e-12
2.296940963001930061e-12
2.251761866230099437e-12
2.209527915678159769e-12
2.182140535504628455e-12
2.132877804758399325e-12
2.086297040106797109e-12
2.042222037057256142e-12
2.000476591117210355e-12
1.960884497794094487e-12
1.923269552595340853e-12
1.887455551028384595e-12
1.853266288600659646e-12
1.821298770574507411e-12
1.790820668228170424e-12
1.761643342858248475e-12
1.733605047632090778e-12
1.706544035717044526e-12
1.680298560280458733e-12
1.654706874489681602e-12
1.629607231512061741e-12
1.604837884514947354e-12
1.580237086665686847e-12
1.555643091131629031e-12
1.530894151080121504e-12
1.510030854569688476e-12
1.491108278878899004e-12
1.472948837338954069e-12
1.455491290918690243e-12
1.438674400586944909e-12
1.422436927312555046e-12
1.406717632064357832e-12
1.391455275811189843e-12
1.376588619521888460e-12
1.362056424165290661e-12
1.347797450710233222e-12
1.333750460125553526e-12
1.317533316869486503e-12
1.298675400680304805e-12
1.278432143752174239e-12
1.256610350171782587e-12
1.233016824025817837e-12
1.207458369400967367e-12
1.179741790383919163e-12
1.149673891061360605e-12
1.117061475519980285e-12
1.088055639201069683e-12
1.073422402110725873e-12
1.062649809363202086e-12
1.051480691976446689e-12
1.040110417224282260e-12
1.028248476082075747e-12
1.016172975858726771e-12
1.003917436364967000e-12
9.914840690442348265e-13
9.790359989212180958e-13
9.669602534931622137e-13
9.549777568168472780e-13
9.430885088922736928e-13
9.314345767763548315e-13
9.200343642100054413e-13
9.088290324181886696e-13
8.978185814009047182e-13
8.868679556743881834e-13
8.760980008793183655e-13
8.655093519000356270e-13
8.551020087365400689e-13
8.448759713888315903e-13
8.348312398569102920e-13
8.249678141407761741e-13
8.152856942404291356e-13
8.057848801558692774e-13
7.964653718870964987e-13
7.873271694341109004e-13
7.783702727969123815e-13
7.695946819755010429e-13
7.610003969698767838e-13
7.525874177800399069e-13
7.443557444059900086e-13
7.363053768477271896e-13
7.284363151052514500e-13
7.207485591785628908e-13
7.126856399681448555e-13
7.047448110563275287e-13
6.969292887050140706e-13
6.892390729142043801e-13
6.816741636838986591e-13
6.742345610140969078e-13
6.669202649047989242e-13
6.597312753560048091e-13
6.526675923677146637e-13
6.457292159399284878e-13
6.389161460726460796e-13
6.322283827658675400e-13
6.256659260195928690e-13
6.192287758338220667e-13
6.129169322085552339e-13
6.067303951437921688e-13
6.006691646395330733e-13
5.947332406957777454e-13
5.889226233125263871e-13
5.843740681576249735e-13
5.782893999494351617e-13
5.723271515823256446e-13
5.664858745031668536e-13
5.607641201588291194e-13
5.551604399961822675e-13
5.496733854620967293e-13
5.443015080034428356e-13
5.390433590670906138e-13
5.338974900999104953e-13
5.288624525487725080e-13
5.239367978605470831e-13
5.191190774821042483e-13
5.144078428603143342e-13
5.098016454420475702e-13
5.052990366741741859e-13
5.008985680035643099e-13
4.965987908770883737e-13
4.923982567416164048e-13
4.880565431130129353e-13
4.837880250954757191e-13
4.795925513371964665e-13
4.754680583044780207e-13
4.714124824636231240e-13
4.674237602809347205e-13
4.634998282227153504e-13
4.596386227552679581e-13
4.558380803448952856e-13
4.520961374579002772e-13
4.484107305605856751e-13
4.447797961192541709e-13
4.412012706002086585e-13
4.376730904697519305e-13
4.341931921941868805e-13
4.307595122398160994e-13
4.273699870729424809e-13
4.240225531598688175e-13
4.207151469668980031e-13
4.174457049603327294e-13
4.142121636064758395e-13
4.110124593716301261e-13
4.078445287220983821e-13
4.047063081241834000e-13
4.015957340441880231e-13
3.985107429484150441e-13
3.954492713031672556e-13
3.924092555747474000e-13
3.893886322294584719e-13
3.863853377336030114e-13
3.833973085534839125e-13
3.804224811554040181e-13
3.774587920056661211e-13
3.746276118822458526e-13
3.719728119249224067e-13
3.693481110516450745e-13
3.667521645115220148e-13
3.641836275536612854e-13
3.616411554271708936e-13
3.591234033811590485e-13
3.566290266647336566e-13
3.541566805270029776e-13
3.517050202170750692e-13
3.492727009840578378e-13
3.468583780770594926e-13
3.444607067451880913e-13
3.420783422375516918e-13
3.397099398032584024e-13
3.373541546914163313e-13
3.350096421511334857e-13
3.326750574315179741e-13
3.303490557816778541e-13
3.280302924507212845e-13
3.257174226877562221e-13
3.234091017418908257e-13
3.211039848622332035e-13
3.188007272978914133e-13
3.164979842979734120e-13
3.141944111115874087e-13
3.118886629878414613e-13
3.095793951758435770e-13
3.072652629247019651e-13
3.049449214835245825e-13
3.026170261014195373e-13
3.002802320274949883e-13
2.979331945108588418e-13
2.955745688006194081e-13
2.937352237787860043e-13
2.919862862937071529e-13
2.902750714371575939e-13
2.886017393051374044e-13
2.869664499936464092e-13
2.853693635986846351e-13
2.838106402162518059e-13
2.822904399423480491e-13
2.808089228729731391e-13
2.793662491041270522e-13
2.779625787318096635e-13
2.765980718520209998e-13
2.752728885607608858e-13
2.739871889540291464e-13
2.727411331278259091e-13
2.715348811781508979e-13
2.703685932010041898e-13
2.692424292923855592e-13
2.681565495482950327e-13
2.671111140647324352e-13
2.661062829376977933e-13
2.651422162631909318e-13
2.642190741372118270e-13
2.633370166557603036e-13
2.624962039148363883e-13
2.616967960104399563e-13
2.609389530385708830e-13
2.602228350952291444e-13
2.595486022764146160e-13
2.589164146781272234e-13
2.583264323963668924e-13
2.577788155271335991e-13
2.572737241664271179e-13
2.461004585595938815e-13
2.458386708945659342e-13
2.454991347437611653e-13
2.450818501071794231e-13
2.445868169848207583e-13
2.440140353766851203e-13
2.433635052827726606e-13
