# Supplementary material for: Flow analysis on microcasting with degassed polydimethylsiloxane micro-channels for cell patterning with cross-linked albumin
Source: PLoS One. 2020 May 20;15(5):e0232518. doi: 10.1371/journal.pone.0232518 (PMC7239381; doi:10.1371/journal.pone.0232518)
Supplement: S2 File — (ZIP) [file pone.0232518.s004.zip › Python Data/1 mpas viscosity/Height 0.003mm/width 2000 um/P]

1.014880272979914589e+05
9.883019332979652972e+04
9.631732117399928393e+04
9.394344472567457706e+04
9.170334426366086700e+04
8.959757349251375126e+04
8.762268365637501120e+04
8.577468005691618600e+04
8.404956799580878578e+04
8.244335277472436428e+04
8.095243205059955653e+04
7.958137339719411102e+04
7.833231155270591262e+04
7.720475757685140707e+04
7.619822252934705466e+04
7.531221746990928659e+04
7.454625606328940194e+04
7.389994744827605609e+04
7.337288397057868133e+04
7.296461968162615085e+04
7.267470863284735242e+04
7.250270487567115924e+04
7.232734984614136920e+04
7.243465003474982223e+04
7.262894087924537598e+04
7.291022237962803047e+04
7.327849453589777113e+04
7.373375734805461252e+04
7.427588641904483666e+04
7.488674628604538157e+04
7.556163452644855715e+04
7.629133729318932455e+04
7.706734308334044181e+04
7.787887109100790985e+04
7.871179785265242390e+04
7.956136279798034229e+04
8.042336872866781778e+04
8.128003494120754476e+04
8.212936290535880835e+04
8.296420045076451788e+04
8.377362717618090392e+04
8.455699827322916826e+04
8.530571656787399843e+04
8.601921655236283550e+04
8.669595972328666539e+04
8.733492485309847689e+04
8.793563599984529719e+04
8.849885777290875558e+04
8.902575327840003592e+04
8.951662409663730068e+04
8.997175705677755468e+04
9.039143898797789006e+04
9.077595671939532622e+04
9.113046946669631870e+04
9.147581300426236703e+04
9.180883105627416808e+04
9.211851130854016810e+04
9.240758563036234409e+04
9.267404654390081123e+04
9.292695740453852341e+04
9.317136301171063678e+04
9.340780164046144637e+04
9.363221926838011132e+04
9.384461589546664618e+04
9.404499152172103641e+04
9.423334614714329655e+04
9.440967977173341205e+04
9.457399239549139747e+04
9.472675837418783340e+04
9.488834301849482290e+04
9.504235581553766679e+04
9.518879676531637961e+04
9.532766586783096136e+04
9.545896312308139750e+04
9.558268853106770257e+04
9.569884209178987658e+04
9.580742380524791952e+04
9.587783560967317317e+04
9.600448802187101683e+04
9.612424521185579943e+04
9.623756019397905038e+04
9.634488598259231367e+04
9.644667559204708959e+04
9.654338203669493669e+04
9.663545833088736981e+04
9.672335748897591839e+04
9.680554463549946377e+04
9.688390255685102602e+04
9.695891623521607835e+04
9.703100151490959979e+04
9.710057424024654028e+04
9.716805025554187887e+04
9.723384540511059458e+04
9.729837553326763737e+04
9.736205648432798625e+04
9.742530410260662029e+04
9.748853423241848941e+04
9.755216271807858720e+04
9.760580137735341850e+04
9.765445052489216323e+04
9.770113768657323089e+04
9.774602030537428800e+04
9.778925582427303016e+04
9.783100168624713842e+04
9.787141533427427930e+04
9.791065421133216296e+04
9.794887576039844134e+04
9.798623742445082462e+04
9.802289664646697929e+04
9.805901086942458642e+04
9.810070446377524058e+04
9.814918737445042643e+04
9.820123193799472938e+04
9.825733485298897722e+04
9.831799281801395409e+04
9.838370253165044414e+04
9.845496069247926062e+04
9.853226399908118765e+04
9.861610915003702394e+04
9.869068193725278252e+04
9.872830337535985745e+04
9.875599925897068169e+04
9.878471459077883628e+04
9.881394708972681838e+04
9.884444364231843792e+04
9.887548924634029390e+04
9.890699772376650071e+04
9.893896338906882738e+04
9.897096685465844348e+04
9.900201308909131330e+04
9.903281958489897079e+04
9.906338634208144504e+04
9.909334811220082338e+04
9.912265758001197537e+04
9.915146601753489813e+04
9.917977342476956255e+04
9.920792702369373001e+04
9.923561612523956865e+04
9.926283909714607580e+04
9.928959593941325147e+04
9.931588665204111021e+04
9.934171123502963746e+04
9.936706968837884779e+04
9.939196201208872662e+04
9.941638820615927398e+04
9.944034827059050440e+04
9.946384220538240334e+04
9.948687001053497079e+04
9.950943168604822131e+04
9.953152723192215490e+04
9.955315664815674245e+04
9.957431993475201307e+04
9.959501709170796676e+04
9.961524811902458896e+04
9.963501301670187968e+04
9.965574244342847669e+04
9.967615798112396442e+04
9.969625136091402965e+04
9.971602258279868693e+04
9.973547164677793626e+04
9.975459855285177764e+04
9.977340330102021107e+04
9.979188589128322201e+04
9.981004632364082499e+04
9.982788459809302003e+04
9.984540071463980712e+04
9.986259467328117171e+04
9.987946647401714290e+04
9.989601611684769159e+04
9.991224360177283233e+04
9.992814892879256513e+04
9.994373209790687542e+04
9.995899310911577777e+04
9.997393196241927217e+04
9.998562610672789742e+04
1.000012695331948635e+05
1.000165982233908580e+05
1.000316159014851146e+05
1.000463262916469394e+05
1.000607331180455949e+05
1.000748401048503438e+05
1.000886509762304631e+05
1.001021694563552301e+05
1.001153992693939072e+05
1.001283441395157715e+05
1.001410077908901003e+05
1.001533939476861560e+05
1.001655063340732013e+05
1.001773486742205278e+05
1.001889246922973980e+05
1.002002381124730891e+05
1.002112926589168637e+05
1.002220920557979989e+05
1.002332544192278147e+05
1.002442285998150764e+05
1.002550149866789434e+05
1.002656188850778708e+05
1.002760456002703722e+05
1.002863004375149176e+05
1.002963887020700058e+05
1.003063156991941069e+05
1.003160867341457342e+05
1.003257071121833578e+05
1.003351821385654766e+05
1.003445171185505606e+05
1.003537173573971231e+05
1.003627881603636197e+05
1.003717348327085638e+05
1.003805626796904253e+05
1.003892770065676887e+05
1.003978831185988674e+05
1.004063863210424315e+05
1.004147919191568653e+05
1.004231052182006679e+05
1.004313315234323090e+05
1.004394761401102878e+05
1.004475443734931032e+05
1.004555415288392105e+05
1.004634729114071233e+05
1.004713438264553261e+05
1.004791595792423032e+05
1.004869254750265391e+05
1.004946468190665182e+05
1.005023289166207396e+05
1.005099770729476732e+05
1.005175965933058178e+05
1.005248754385213833e+05
1.005317008177361422e+05
1.005384488134696876e+05
1.005451228830200998e+05
1.005517264836854447e+05
1.005582630727638025e+05
1.005647361075532390e+05
1.005711490453518491e+05
1.005775053434577130e+05
1.005838084591688967e+05
1.005900618497834657e+05
1.005962689725995151e+05
1.006024332849151251e+05
1.006085582440283470e+05
1.006146473072372755e+05
1.006207039318399911e+05
1.006267315751345741e+05
1.006327336944190756e+05
1.006387137469916051e+05
1.006446751901502139e+05
1.006506214811929822e+05
1.006565560774180049e+05
1.006624824361233477e+05
1.006684040146070765e+05
1.006743242701672862e+05
1.006802466601020424e+05
1.006861746417094255e+05
1.006921116722875013e+05
1.006980612091343792e+05
1.007040267095480958e+05
1.007100116308267461e+05
1.007160194302684249e+05
1.007220535651711689e+05
1.007281174928330875e+05
1.007328463716498081e+05
1.007373428164857469e+05
1.007417422780277266e+05
1.007460443446756399e+05
1.007502486048293940e+05
1.007543546468889108e+05
1.007583620592540683e+05
1.007622704303248029e+05
1.007660793485010072e+05
1.007697884021825885e+05
1.007733971797694539e+05
1.007769052696614963e+05
1.007803122602586518e+05
1.007836177399608132e+05
1.007868212971678731e+05
1.007899225202797534e+05
1.007929209976963612e+05
1.007958163178176037e+05
1.007986080690433737e+05
1.008012958397735929e+05
1.008038792184081685e+05
1.008063577933469933e+05
1.008087311529899889e+05
1.008109988857370481e+05
1.008131605799880926e+05
1.008152158241430152e+05
1.008171642066017375e+05
1.008190053157641523e+05
1.008207387400301668e+05
1.008223640677996882e+05
1.008238808874726383e+05
1.008252887874489097e+05
1.008265873561284097e+05
1.008553133528361941e+05
1.008559863979304791e+05
1.008568593311170116e+05
1.008579321523958060e+05
1.008592048617668625e+05
1.008606774592301808e+05
1.008623499447857612e+05
