# Supplementary material for: Flow analysis on microcasting with degassed polydimethylsiloxane micro-channels for cell patterning with cross-linked albumin
Source: PLoS One. 2020 May 20;15(5):e0232518. doi: 10.1371/journal.pone.0232518 (PMC7239381; doi:10.1371/journal.pone.0232518)
Supplement: S2 File — (ZIP) [file pone.0232518.s004.zip › Python Data/1 mpas viscosity/Height 0.003mm/width 2000 um/viscosity P]

0.000000000000000000e+00
1.935168912242728467e+00
3.764791128878697268e+00
5.493210570903921841e+00
7.124227717296106377e+00
8.657439415768319435e+00
1.009535670546093300e+01
1.144088812622690909e+01
1.269694221791920086e+01
1.386642752039076854e+01
1.495196689962604175e+01
1.595023470517055308e+01
1.685967663414240647e+01
1.768064868396207245e+01
1.841350685204999138e+01
1.905860713582663024e+01
1.961630363598656857e+01
2.008688093857778156e+01
2.047063585668924190e+01
2.076789308547558122e+01
2.097897732009142402e+01
2.110421325569140549e+01
2.123188925269204930e+01
2.115376398536622915e+01
2.101230082148901701e+01
2.080749976106041288e+01
2.053936080408041320e+01
2.020788395054901798e+01
1.981315977396103634e+01
1.936839270479793385e+01
1.887700657696038675e+01
1.834570999249643464e+01
1.778070017668740732e+01
1.718982663430472257e+01
1.658337265915135461e+01
1.596480442245809606e+01
1.533717790432454464e+01
1.471343923497436812e+01
1.409504354427583728e+01
1.348719832746593461e+01
1.289785472869026783e+01
1.232748223292942136e+01
1.178234044259852276e+01
1.126284110389220139e+01
1.077010440114256262e+01
1.030487389012658461e+01
9.867496104180215610e+00
9.457414331212712355e+00
9.073781713664510917e+00
8.716378670905967851e+00
8.384996362627839872e+00
8.079425948520878364e+00
7.799458588275846260e+00
7.541337856965988351e+00
7.289893227264146347e+00
7.047422783594354811e+00
6.821944591919480771e+00
6.611469578200757091e+00
6.417459387053401798e+00
6.233314989423083041e+00
6.055363266841061964e+00
5.883212301247602305e+00
5.719813826360021558e+00
5.565167842178318836e+00
5.419274348702495026e+00
5.282133345932549240e+00
5.153744833868481479e+00
5.034108812510292630e+00
4.922879903421415904e+00
4.805230123901504058e+00
4.693093406374607035e+00
4.586469750840726611e+00
4.485359157299862787e+00
4.389761625752014673e+00
4.299677156197183159e+00
4.215105748635369132e+00
4.136047403066569927e+00
4.084780568264546829e+00
3.992564946943296889e+00
3.905369736915374812e+00
3.822865098431432518e+00
3.744721191742120592e+00
3.670608177098093616e+00
3.600196214749998180e+00
3.533155464948488422e+00
3.469156087944214928e+00
3.409315626560422086e+00
3.352263224024347732e+00
3.297645764806750535e+00
3.245160472661903661e+00
3.194504571344074506e+00
3.145375284607536237e+00
3.097469836206559357e+00
3.050485449895413481e+00
3.004119349428370445e+00
2.958068758559700751e+00
2.912030901043675790e+00
2.865703000634565178e+00
2.826648692816553510e+00
2.791227248493592938e+00
2.757234326073612518e+00
2.724555291324560979e+00
2.693075510014388385e+00
2.662680347911043466e+00
2.633255170782476728e+00
2.604685344396636459e+00
2.576856234521473166e+00
2.549653206924936022e+00
2.522961627374973759e+00
2.496666861639537327e+00
2.466309755592824171e+00
2.431009348330229081e+00
2.393115701613615531e+00
2.352267169206306185e+00
2.308102104871624594e+00
2.260258862372892974e+00
2.208375795473433989e+00
2.152091257936570301e+00
2.091043603525626349e+00
2.036747157153830923e+00
2.009354988068066117e+00
1.989189615211025552e+00
1.968281982121512730e+00
1.946997799637486981e+00
1.924793259695526393e+00
1.902188955407213111e+00
1.879247632993195527e+00
1.855973432086571950e+00
1.832671708790764908e+00
1.810066945500198310e+00
1.787636735902635943e+00
1.765381079998078473e+00
1.743565915174163372e+00
1.722225691660859592e+00
1.701250268300427138e+00
1.680639645092866896e+00
1.660141009716173066e+00
1.639980574880652631e+00
1.620159529035525070e+00
1.600677872180790828e+00
1.581535604316449239e+00
1.562732725442500747e+00
1.544269235558945796e+00
1.526145134665783276e+00
1.508360422763014075e+00
1.490915099850637970e+00
1.473809165928654963e+00
1.457042620997064830e+00
1.440615465055867794e+00
1.424527698105063633e+00
1.408779320144653013e+00
1.393370331174635268e+00
1.378300731195010176e+00
1.363570520205778180e+00
1.349179698206939504e+00
1.334086602607307714e+00
1.319222049611227021e+00
1.304592059786075842e+00
1.290196633131854398e+00
1.276035769648562912e+00
1.262109469336201162e+00
1.248417732194768925e+00
1.234960558224266425e+00
1.221737947424694104e+00
1.208749899796051297e+00
1.195996415338338226e+00
1.183477494051555112e+00
1.171193135935701513e+00
1.159143340990777649e+00
1.147328109216783520e+00
1.135747440613719350e+00
1.124401335181584916e+00
1.113289792920379995e+00
1.102412813830104810e+00
1.093898307358997180e+00
1.082508328548396292e+00
1.071347509216700855e+00
1.060413137796264893e+00
1.049702502719441544e+00
1.039212892418583278e+00
1.028941595326044123e+00
1.018885899874177658e+00
1.009043094495336357e+00
9.994104676218742433e-01
9.899853076861441226e-01
9.807649031204997980e-01
9.717465423572942962e-01
9.629275138288808655e-01
9.543051059676129766e-01
9.458766072058438779e-01
9.376393059759269288e-01
9.295904907102154890e-01
9.217274498410628070e-01
9.136001330278091803e-01
9.056098321422199060e-01
8.977562638666459760e-01
8.900355654423831586e-01
8.824438741107263340e-01
8.749773271129713814e-01
8.676320616904132921e-01
8.604042150843473902e-01
8.532899245360689999e-01
8.462853272868738896e-01
8.393865605780571615e-01
8.325897616509141397e-01
8.258910677467400374e-01
8.192866161068304010e-01
8.127725439724806655e-01
8.063449885849861554e-01
8.000000871856419726e-01
7.937339770157435526e-01
7.875427953165864414e-01
7.814226793294658524e-01
7.753697662956774428e-01
7.693801934565159817e-01
7.634500980532771264e-01
7.575756173272564231e-01
7.517528885197490851e-01
7.459780488720502145e-01
7.402472356254556907e-01
7.345565860212602827e-01
7.289022373007599809e-01
7.232803267052495544e-01
7.176869914760245495e-01
7.121183688543804013e-01
7.065705960816124342e-01
7.012708688801608803e-01
6.963013102738924154e-01
6.913880945802978184e-01
6.865287045406476274e-01
6.817206228962119363e-01
6.769613323882609501e-01
6.722483157580652069e-01
6.675790557468946895e-01
6.629510350960200471e-01
6.583617365467114846e-01
6.538086428402387629e-01
6.492892367178726420e-01
6.448010009208834381e-01
6.403414181905411340e-01
6.359079712681161567e-01
6.314981428948789333e-01
6.271094158120995576e-01
6.227392727610482348e-01
6.183851964829955028e-01
6.140446697192114556e-01
6.097151752109664091e-01
6.053941956995306795e-01
6.010792139261744715e-01
5.967677126321682124e-01
5.924571745587818850e-01
5.881450824472860273e-01
5.838289190389509553e-01
5.795061670750467631e-01
5.751743092968437665e-01
5.708308284456123927e-01
5.664732072626226245e-01
5.620989284891452220e-01
5.577054748664497241e-01
5.532903291358072240e-01
5.498472324693582935e-01
5.465733709843061394e-01
5.433701230355929557e-01
5.402377883092467359e-01
5.371766664912954736e-01
5.341870572677672735e-01
5.312692603246895739e-01
5.284235753480909237e-01
5.256503020239988722e-01
5.229497400384416350e-01
5.203221890774468728e-01
5.177679488270429120e-01
5.152873189732574133e-01
5.128805992021182592e-01
5.105480891996536652e-01
5.082900886518914030e-01
5.061068972448596881e-01
5.039988146645860700e-01
5.019661405970987644e-01
5.000091747284255428e-01
4.981282167445946762e-01
4.963235663316338253e-01
4.945955231755710946e-01
4.929443869624342556e-01
4.913704573782514684e-01
4.898740341090505046e-01
4.884554168408594133e-01
4.871149052597061879e-01
4.858527990516186557e-01
4.846693979026248655e-01
4.835650014987527001e-01
4.825399095260303195e-01
4.815944216704852732e-01
4.606790234675475215e-01
4.601889793344045576e-01
4.595533966812873627e-01
4.587722755081956039e-01
4.578456158151293920e-01
4.567734176020887271e-01
4.555556808690737203e-01
