# Supplementary material for: Flow analysis on microcasting with degassed polydimethylsiloxane micro-channels for cell patterning with cross-linked albumin
Source: PLoS One. 2020 May 20;15(5):e0232518. doi: 10.1371/journal.pone.0232518 (PMC7239381; doi:10.1371/journal.pone.0232518)
Supplement: S2 File — (ZIP) [file pone.0232518.s004.zip › Python Data/1 mpas viscosity/Height 0.003mm/width 500 um/Flow rate width = 200 um]

0.000000000000000000e+00
3.440823938372307521e-13
6.730714907034563755e-13
9.873954713955465729e-13
1.287329930995177167e-12
1.572291074891355777e-12
1.842208131893355892e-12
2.097188316989610530e-12
2.337338845168550686e-12
2.562766931418610792e-12
2.773579790728222045e-12
2.969884638085818069e-12
3.151788688479830870e-12
3.319369740532225690e-12
3.471064862664602009e-12
3.605634760729689074e-12
3.722656540678206671e-12
3.821707308460872973e-12
3.902364170028407362e-12
3.964204231331529222e-12
4.006804598320957129e-12
4.029742376947410466e-12
4.032594673161607808e-12
4.016397094945173264e-12
3.982764509072143816e-12
3.931903870249613271e-12
3.864020968966358502e-12
3.779321595711156382e-12
3.678011540972784592e-12
3.560296595240018793e-12
3.426382549001637071e-12
3.276475192746415894e-12
3.113393955085310297e-12
2.946559569825717964e-12
2.778160509599289477e-12
2.610789996215869251e-12
2.447119702579343834e-12
2.289067809958174153e-12
2.138424763083087220e-12
1.996586343495863486e-12
1.864432672411794568e-12
1.742504406130806844e-12
1.630819010658043206e-12
1.528872572048747609e-12
1.436631954657625245e-12
1.353977420412830109e-12
1.279580035369490822e-12
1.213071078820439495e-12
1.154449343864951466e-12
1.102345946595878268e-12
1.055546354152759083e-12
1.014050566535593911e-12
9.772028671421557253e-13
9.430907520166126172e-13
9.115916111849959604e-13
8.824939363514708872e-13
8.546718210251564097e-13
8.279596065465702131e-13
8.023304001873377325e-13
7.774855565970954778e-13
7.533421822141030822e-13
7.299057474934106418e-13
7.073648042621401655e-13
6.858314717297044514e-13
6.654266430570966949e-13
6.460388087365796011e-13
6.276679687681532712e-13
6.103141231518177051e-13
5.939772718875731047e-13
5.786574149754189652e-13
5.643545524153555895e-13
5.510686842073828767e-13
5.387998103515010286e-13
5.268663817349349237e-13
5.136902993477894701e-13
5.010149770265565004e-13
4.888404147712358127e-13
4.771666125818274070e-13
4.659935704583315863e-13
4.553212884007481485e-13
4.451497664090770432e-13
4.354790044833183714e-13
4.263090026234722845e-13
4.188328661933421793e-13
4.097122630254834190e-13
4.010789358661673702e-13
3.929231617725132950e-13
3.852352178016403044e-13
3.780053810106675594e-13
3.712239284567143225e-13
3.648811371968996034e-13
3.589672842883426644e-13
3.534726467881626667e-13
3.478054160878958934e-13
3.418830315425109729e-13
3.362106801840992508e-13
3.307733587350278526e-13
3.255560639176637020e-13
3.205437924543740760e-13
3.157215410675259994e-13
3.110743064794865472e-13
3.065870854126228450e-13
3.022448745893019679e-13
2.980326707318910415e-13
2.939354705627571915e-13
2.899382708042673920e-13
2.860260681787888190e-13
2.821838594086885477e-13
2.783966412163337036e-13
2.746494103240913115e-13
2.709271634543285473e-13
2.672148973294124863e-13
2.634976086717101530e-13
2.597602942035887235e-13
2.559879506474152225e-13
2.521655747255567755e-13
2.482781631603805082e-13
2.443107126742534956e-13
2.408077371420410910e-13
2.378655434754390219e-13
2.349831069630743693e-13
2.321546672560707621e-13
2.293744640055518795e-13
2.266367368626413755e-13
2.239357254784629041e-13
2.212656695041401698e-13
2.186208085907967256e-13
2.159953823895562761e-13
2.133836305515424753e-13
2.107797927278789771e-13
2.081781085696894104e-13
2.055728177280974796e-13
2.029581598542267882e-13
2.003283745992010156e-13
1.976777016141438157e-13
1.950003805501788425e-13
1.923020894747849551e-13
1.900291459979917635e-13
1.877871284531030870e-13
1.855741132028579888e-13
1.833881766099954816e-13
1.812273950372546789e-13
1.790898448473745430e-13
1.769736024030941370e-13
1.748767440671525240e-13
1.727973462022887672e-13
1.707334851712418287e-13
1.686832373367508221e-13
1.666446790615547601e-13
1.646158867083927059e-13
1.625949366400037226e-13
1.605799052191267723e-13
1.585688688085009434e-13
1.565599037708652486e-13
1.545510864689587762e-13
1.526922796309668772e-13
1.509928318790081150e-13
1.493349081311911337e-13
1.477189390342966390e-13
1.461453552351052104e-13
1.446145873803975285e-13
1.431270661169542486e-13
1.416832220915559501e-13
1.402834859509833388e-13
1.389282883420170699e-13
1.376180599114376979e-13
1.363532313060259031e-13
1.351342331725623408e-13
1.339614961578276411e-13
1.328354509086024592e-13
1.317565280716674504e-13
1.307251582938031942e-13
1.297417722217903963e-13
1.266921374532420411e-13
1.258255304814401338e-13
1.249253826844000095e-13
1.239916940621216176e-13
1.230244646146049835e-13
1.220236943418501323e-13
1.209893832438569883e-13
1.199215313206256019e-13
1.188201385721559733e-13
1.176852049984481024e-13
1.165167305995019640e-13
1.153147153753175832e-13
1.140791593258949601e-13
1.128100624512340821e-13
1.115074247513349618e-13
1.101712462261975866e-13
1.088015268758219565e-13
1.073982667002080840e-13
1.059614656993559693e-13
1.048468913443932837e-13
1.039889618294050218e-13
1.031305191519124965e-13
1.022715633119157584e-13
1.014120943094147570e-13
1.005521121444095428e-13
9.969161681690009058e-14
9.883060832688638763e-14
9.796908667436847187e-14
9.710705185934630542e-14
9.624450388181990091e-14
9.538144274178925834e-14
9.451786843925439033e-14
9.365378097421528426e-14
9.278918034667194013e-14
9.192406655662438318e-14
9.105843960407257554e-14
9.019229948901651722e-14
8.932564621145623347e-14
8.845847977139171165e-14
8.759080016882295177e-14
8.672260740374995382e-14
8.585390147617273044e-14
8.498468238609125638e-14
8.411495013350555687e-14
8.324470471841561931e-14
8.237394614082144368e-14
8.150267440072302999e-14
8.063088949812039086e-14
7.975859143301352629e-14
7.888578020540241104e-14
7.801245581528705773e-14
7.713861826266746635e-14
7.626426754754364954e-14
7.538940366991558204e-14
7.451402662978328910e-14
7.363813642714675810e-14
7.292545235224738083e-14
7.233039672700504449e-14
7.174921611232267263e-14
7.118191050820027787e-14
7.062847991463786023e-14
7.008892433163540707e-14
6.956324375919294363e-14
6.905143819731043206e-14
6.855350764598789760e-14
6.806945210522534024e-14
6.759927157502274736e-14
6.714296605538013159e-14
6.670053554629748031e-14
6.627198004777480613e-14
6.585729955981210906e-14
6.545649408240938909e-14
6.506956361556663361e-14
6.469650815928384262e-14
6.433732771356104135e-14
6.399202227839820456e-14
6.366059185379534489e-14
6.334303643975244969e-14
6.303935603626953161e-14
6.274955064334657800e-14
6.247362026098360151e-14
6.221156488918060211e-14
6.196338452793756721e-14
6.172907917725450941e-14
6.150864883713142871e-14
6.130209350756831251e-14
6.110941318856517340e-14
6.093060788012199878e-14
6.076567758223881389e-14
6.061462229491558086e-14
6.047744201815233756e-14
6.035413675194905875e-14
6.024470649630574442e-14
5.981481174613697916e-14
5.918583530663028143e-14
5.854284131725709463e-14
5.788582977801750712e-14
5.721480068891144317e-14
5.652975404993897220e-14
5.583068986110006264e-14
5.511760812239467033e-14
5.439050883382286469e-14
5.364939199538458261e-14
5.289425760707989981e-14
5.212510566890872795e-14
5.134193618087116169e-14
5.054474914296710636e-14
4.973354455519665663e-14
4.890832241755971152e-14
4.806908273005637201e-14
4.721582549268654344e-14
4.634855070545032047e-14
4.546725836834765261e-14
4.457194848137849568e-14
4.366262104454294435e-14
4.273927605784090396e-14
4.180191352127246285e-14
4.085053343483753268e-14
3.988513579853620811e-14
3.890572061236839447e-14
3.791228787633418643e-14
3.690483759043347670e-14
3.588336975466639151e-14
3.484788436903279832e-14
3.379838143353282335e-14
3.273486094816634038e-14
3.165732291293348194e-14
