# Supplementary material for: Flow analysis on microcasting with degassed polydimethylsiloxane micro-channels for cell patterning with cross-linked albumin
Source: PLoS One. 2020 May 20;15(5):e0232518. doi: 10.1371/journal.pone.0232518 (PMC7239381; doi:10.1371/journal.pone.0232518)
Supplement: S2 File — (ZIP) [file pone.0232518.s004.zip › Python Data/1 mpas viscosity/Height 0.003mm/width 500 um/P]

1.014880272980018926e+05
9.740874239762243815e+04
9.350839678484828619e+04
8.978191414223168977e+04
8.622602713940225658e+04
8.284765698065349716e+04
7.964764269714445982e+04
7.662471319656922424e+04
7.377759738662189920e+04
7.110502417499653529e+04
6.860572246938725584e+04
6.627842117748811143e+04
6.412184920699321083e+04
6.213508421270401595e+04
6.033665560298982746e+04
5.874125588753040938e+04
5.735389870649040677e+04
5.617959770003448648e+04
5.522336650832729356e+04
5.449021877153347305e+04
5.398516812981769181e+04
5.371322822334458760e+04
5.367941269227882731e+04
5.387144383779646887e+04
5.427017653138923197e+04
5.487315721185540315e+04
5.567794612043793313e+04
5.668210349837978720e+04
5.788318958692390879e+04
5.927876462731326319e+04
6.086638886079079384e+04
6.264362252859945875e+04
6.457703976307976700e+04
6.655495261431238032e+04
6.855141554273737711e+04
7.053568448599730618e+04
7.247608530112296285e+04
7.434987690044242481e+04
7.613583258277644927e+04
7.781740459482643928e+04
7.938415861839317949e+04
8.082968487744602317e+04
8.215377630294475239e+04
8.336240707021116395e+04
8.445597002043663815e+04
8.543588471392773499e+04
8.631790638917384786e+04
8.710640643175052537e+04
8.780139915012568235e+04
8.841911341143352911e+04
8.897394816676087794e+04
8.946590341610772884e+04
8.990275303829583572e+04
9.030717081335195689e+04
9.068061034955247305e+04
9.102557919338323700e+04
9.135542558186464885e+04
9.167211348897604330e+04
9.197596174271548807e+04
9.227051094699098030e+04
9.255674385029767291e+04
9.283459559740006807e+04
9.310183080330000666e+04
9.335712023347051581e+04
9.359903063339169603e+04
9.382888400924374582e+04
9.404668036102667975e+04
9.425241968874051236e+04
9.444610199238521454e+04
9.462772727196080086e+04
9.479729552746727131e+04
9.495480675890461134e+04
9.510026096627285006e+04
9.524173828692978714e+04
9.539794794743762759e+04
9.554822082358166517e+04
9.569255691536191443e+04
9.583095622277837538e+04
9.596341874583104800e+04
9.608994448451991775e+04
9.621053343884498463e+04
9.632518560880627774e+04
9.643390099440376798e+04
9.652253467923866992e+04
9.663066441633470822e+04
9.673301722993927251e+04
9.682970839085605985e+04
9.692085316988879640e+04
9.700656683784116467e+04
9.708696466551690537e+04
9.716216192371971556e+04
9.723227388325332140e+04
9.729741581492143450e+04
9.736460393333907996e+04
9.743481704009181703e+04
9.750206586671140394e+04
9.756652828525700897e+04
9.762838216778774222e+04
9.768780538636274287e+04
9.774497581304115010e+04
9.780007131988210313e+04
9.785326977894474112e+04
9.790474906228817417e+04
9.795468704197157058e+04
9.800326159005405498e+04
9.805065057859473745e+04
9.809703187965280085e+04
9.814258336528734071e+04
9.818748290755751077e+04
9.823190837852243567e+04
9.827603765024126915e+04
9.832004859477312129e+04
9.836411908417716040e+04
9.840842699051249656e+04
9.845315018583826895e+04
9.849846654221361678e+04
9.854455393169767922e+04
9.859159022634958092e+04
9.863311991647872492e+04
9.866800123099271150e+04
9.870217409177195805e+04
9.873570679090177873e+04
9.876866762046748772e+04
9.880112487255437009e+04
9.883314683924773999e+04
9.886480181263291161e+04
9.889615808479518455e+04
9.892728394781985844e+04
9.895824769379224745e+04
9.898911761479766574e+04
9.901996200292139838e+04
9.905084915024875954e+04
9.908184734886506340e+04
9.911302489085560956e+04
9.914445006830569764e+04
9.917619117330064182e+04
9.920818088924609765e+04
9.923512787685825606e+04
9.926170822063945525e+04
9.928794472636112187e+04
9.931386019979469711e+04
9.933947744671163673e+04
9.936481927288338193e+04
9.938990848408138845e+04
9.941476788607708295e+04
9.943942028464192117e+04
9.946388848554735887e+04
9.948819529456482269e+04
9.951236351746576838e+04
9.953641596002165170e+04
9.956037542800389929e+04
9.958426472718398145e+04
9.960810666333332483e+04
9.963192404222337063e+04
9.965573966962557461e+04
9.967777684096230951e+04
9.969792472320713568e+04
9.971758031568028673e+04
9.973673851282872783e+04
9.975539420909942419e+04
9.977354229893935553e+04
9.979117767679547251e+04
9.980829523711475485e+04
9.982488987434415321e+04
9.984095648293064733e+04
9.985648995732120238e+04
9.987148519196276902e+04
9.988593708130234154e+04
9.989984051978685602e+04
9.991319040186330676e+04
9.992598162197864440e+04
9.993820907457983412e+04
9.994986765411384113e+04
9.998602274163307447e+04
9.999629684108702349e+04
1.000069685853620613e+05
1.000180379744582024e+05
1.000295050083754468e+05
1.000413696871137945e+05
1.000536320106732310e+05
1.000662919790537708e+05
1.000793495922553993e+05
1.000928048502781312e+05
1.001066577531219664e+05
1.001209083007869049e+05
1.001355564932729321e+05
1.001506023305800627e+05
1.001660458127082966e+05
1.001818869396576192e+05
1.001981257114280452e+05
1.002147621280195744e+05
1.002317961894321925e+05
1.002450100777856424e+05
1.002551813012447965e+05
1.002653586085260031e+05
1.002755419996292767e+05
1.002857314745545882e+05
1.002959270333019522e+05
1.003061286758713686e+05
1.003163364022628375e+05
1.003265502124763589e+05
1.003367701065119181e+05
1.003469960843695444e+05
1.003572281460492086e+05
1.003674662915509398e+05
1.003777105208747089e+05
1.003879608340205305e+05
1.003982172309884045e+05
1.004084797117783310e+05
1.004187482763903099e+05
1.004290229248243268e+05
1.004393036570804106e+05
1.004495904731585324e+05
1.004598833730587212e+05
1.004701823567809479e+05
1.004804874243252270e+05
1.004907985756915587e+05
1.005011158108799427e+05
1.005114391298903793e+05
1.005217685327228683e+05
1.005321040193774097e+05
1.005424455898539891e+05
1.005527932441526355e+05
1.005631469822733197e+05
1.005735068042160565e+05
1.005838727099808602e+05
1.005942446995677019e+05
1.006046227729765960e+05
1.006150069302075281e+05
1.006234561895638617e+05
1.006305108993380709e+05
1.006374011132761661e+05
1.006441268313781184e+05
1.006506880536439567e+05
1.006570847800736665e+05
1.006633170106672624e+05
1.006693847454247152e+05
1.006752879843460687e+05
1.006810267274312791e+05
1.006866009746803611e+05
1.006920107260933291e+05
1.006972559816701832e+05
1.007023367414108943e+05
1.007072530053154915e+05
1.007120047733839601e+05
1.007165920456163003e+05
1.007210148220125266e+05
1.007252731025726243e+05
1.007293668872965936e+05
1.007332961761844490e+05
1.007370609692361613e+05
1.007406612664517597e+05
1.007440970678312442e+05
1.007473683733745856e+05
1.007504751830818132e+05
1.007534174969529267e+05
1.007561953149878973e+05
1.007588086371867539e+05
1.007612574635494821e+05
1.007635417940760817e+05
1.007656616287665674e+05
1.007676169676209247e+05
1.007694078106391535e+05
1.007710341578212683e+05
1.007724960091672547e+05
1.007737933646771125e+05
1.007788900019783032e+05
1.007863468615512684e+05
1.007939699068417685e+05
1.008017591378498037e+05
1.008097145545753738e+05
1.008178361570184643e+05
1.008261239451791043e+05
1.008345779190572648e+05
1.008431980786529748e+05
1.008519844239662052e+05
1.008609369549969706e+05
1.008700556717452710e+05
1.008793405742111063e+05
1.008887916623944766e+05
1.008984089362953819e+05
1.009081923959138221e+05
1.009181420412497828e+05
1.009282578723032930e+05
1.009385398890743236e+05
1.009489880915628892e+05
1.009596024797689897e+05
1.009703830536926398e+05
1.009813298133338103e+05
1.009924427586925012e+05
1.010037218897687417e+05
1.010151672065625171e+05
1.010267787090738129e+05
1.010385563973026583e+05
1.010505002712490241e+05
1.010626103309129394e+05
1.010748865762943751e+05
1.010873290073933458e+05
1.010999376242098515e+05
1.011127124267438921e+05
