# Supplementary material for: Flow analysis on microcasting with degassed polydimethylsiloxane micro-channels for cell patterning with cross-linked albumin
Source: PLoS One. 2020 May 20;15(5):e0232518. doi: 10.1371/journal.pone.0232518 (PMC7239381; doi:10.1371/journal.pone.0232518)
Supplement: S2 File — (ZIP) [file pone.0232518.s004.zip › Python Data/1 mpas viscosity/Height 0.003mm/width 500 um/viscosity P]

0.000000000000000000e+00
2.970127335966284310e+00
5.809968976627141402e+00
8.523220988716285973e+00
1.111226231547639287e+01
1.357205362806136684e+01
1.590198402788429810e+01
1.810297899725312831e+01
2.017596401847577425e+01
2.212186457386019711e+01
2.394160614571431722e+01
2.563611421634608334e+01
2.720631426806341935e+01
2.865287786040538265e+01
2.996231373113828411e+01
3.112392426396428746e+01
3.213405902747950904e+01
3.298906759028006519e+01
3.368529952096207580e+01
3.421910438812165722e+01
3.458683176035491869e+01
3.478483120625798364e+01
3.480945229442696132e+01
3.466963441737556906e+01
3.437931714317067389e+01
3.394028690972325535e+01
3.335432010538431769e+01
3.262319311850485093e+01
3.174868233743587709e+01
3.073256415052838975e+01
2.957661494613340025e+01
2.828261111260190930e+01
2.687489002417679984e+01
2.543477167719432686e+01
2.398114701900808754e+01
2.253640080142053748e+01
2.112359496792754854e+01
1.975928730446304726e+01
1.845893297215564033e+01
1.723458039018204602e+01
1.609382678562310431e+01
1.504133911640673027e+01
1.407726814950110850e+01
1.319726408785442295e+01
1.240104090379525914e+01
1.168756501546439708e+01
1.104536503371769562e+01
1.047125815271762228e+01
9.965233954468668998e+00
9.515476200810420337e+00
9.111501015456578756e+00
8.753308398407138924e+00
8.435238188491977596e+00
8.140781606473623810e+00
7.868880280166024477e+00
7.617708464972847260e+00
7.377547309519528085e+00
7.146966844351716475e+00
6.925734930804035017e+00
6.711273655171044794e+00
6.502867478273439694e+00
6.300563621208183918e+00
6.105989667792447229e+00
5.920113433685291859e+00
5.743978471502686922e+00
5.576622228544804827e+00
5.418044704811647350e+00
5.268245900303214491e+00
5.127225815019508026e+00
4.994984448960523515e+00
4.871521802126262735e+00
4.756837874516725684e+00
4.650932666131914139e+00
4.547923028961602832e+00
4.434186775145845694e+00
4.324773094025366582e+00
4.219681985600165497e+00
4.118913449870240662e+00
4.022467486835595629e+00
3.930344096496229067e+00
3.842543278852139199e+00
3.759065033903327802e+00
3.679909361649795763e+00
3.615375175721506462e+00
3.536645914141872016e+00
3.462122830556389808e+00
3.391721996292876629e+00
3.325359482679149714e+00
3.262951361043025411e+00
3.204413702712319623e+00
3.149662579014850472e+00
3.098614061278433418e+00
3.051184220830886140e+00
3.002264551810993165e+00
2.951142388784328219e+00
2.902178518122599638e+00
2.855243431179550928e+00
2.810207619308924265e+00
2.766941573864464043e+00
2.725315786199913326e+00
2.685200747669016064e+00
2.646466949625514875e+00
2.608984883423153711e+00
2.572625040415676079e+00
2.537257911956825485e+00
2.502753989400344548e+00
2.468983764099977218e+00
2.435817727409467004e+00
2.403126370682557411e+00
2.370780185272991059e+00
2.338649662534512341e+00
2.306605293820864322e+00
2.274517570485790063e+00
2.242256983883033961e+00
2.209694025366337744e+00
2.176699186289446253e+00
2.143142958006102550e+00
2.108895831870049697e+00
2.078658064487023172e+00
2.053260979389389451e+00
2.028379719456015806e+00
2.003964561219590657e+00
1.979965781212803533e+00
1.956333655968342633e+00
1.933018462018896821e+00
1.909970475897155628e+00
1.887139974135806364e+00
1.864477233267538780e+00
1.841932529825041298e+00
1.819456140341002781e+00
1.796998341348112094e+00
1.774509409379057878e+00
1.751939620966528555e+00
1.729239252643213653e+00
1.706358580941801151e+00
1.683247882394980355e+00
1.659956170215099336e+00
1.640336068534676839e+00
1.620982920227588275e+00
1.601880120411644848e+00
1.583011064204656426e+00
1.564359146724432881e+00
1.545907763088784970e+00
1.527640308415522341e+00
1.509540177822455087e+00
1.491590766427394410e+00
1.473775469348149514e+00
1.456077681702530935e+00
1.438480798608348765e+00
1.420968215183413319e+00
1.403523326545535133e+00
1.386129527812523632e+00
1.368770214102189131e+00
1.351428780532342167e+00
1.334088622220792830e+00
1.318043357770521506e+00
1.303373684708065916e+00
1.289062447828365876e+00
1.275113364484585121e+00
1.261530152029887386e+00
1.248316527817436405e+00
1.235476209200395914e+00
1.223012913531929646e+00
1.210930358165201781e+00
1.199232260453375831e+00
1.187922337749615087e+00
1.177004307407083949e+00
1.166481886778945709e+00
1.156358793218364545e+00
1.146638744078504413e+00
1.137325456712528382e+00
1.128422648473600853e+00
1.119934036714885117e+00
1.093609517492133199e+00
1.086128945679716074e+00
1.078358848673057091e+00
1.070299226472156029e+00
1.061950079077012887e+00
1.053311406487628110e+00
1.044383208704000587e+00
1.035165485726131429e+00
1.025658237554020191e+00
1.015861464187666874e+00
1.005775165627071477e+00
9.953993418722340003e-01
9.847339929231546662e-01
9.737791187798330306e-01
9.625347194422695374e-01
9.510007949104639646e-01
9.391773451844163123e-01
9.270643702641266914e-01
9.146618701495949910e-01
9.050408380394554531e-01
8.976351702388403186e-01
8.902250728073898278e-01
8.828105457451040916e-01
8.753915890519827769e-01
8.679682027280264389e-01
8.605403867732348555e-01
8.531081411876078047e-01
8.456714659711456195e-01
8.382303611238480778e-01
8.307848266457151798e-01
8.233348625367469253e-01
8.158804687969435365e-01
8.084216454263047913e-01
8.009583924248308007e-01
7.934907097925215647e-01
7.860185975293770833e-01
7.785420556353970234e-01
7.710610841105817181e-01
7.635756829549311675e-01
7.560858521684453715e-01
7.485915917511242190e-01
7.410929017029679322e-01
7.335897820239761780e-01
7.260822327141491783e-01
7.185702537734868223e-01
7.110538452019892208e-01
7.035330069996562630e-01
6.960077391664881707e-01
6.884780417024848331e-01
6.809439146076460281e-01
6.734053578819719776e-01
6.658623715254625708e-01
6.583149555381179185e-01
6.507631099199380209e-01
6.432068346709227669e-01
6.356461297910721564e-01
6.294942240537276801e-01
6.243576898671258091e-01
6.193409250988057835e-01
6.144439297487680474e-01
6.096667038170123787e-01
6.050092473035386664e-01
6.004715602083473547e-01
5.960536425314377773e-01
5.917554942728104894e-01
5.875771154324652690e-01
5.835185060104021160e-01
5.795796660066210304e-01
5.757605954211220123e-01
5.720612942539050616e-01
5.684817625049702894e-01
5.650220001743176956e-01
5.616820072619470583e-01
5.584617837678584884e-01
5.553613296920520970e-01
5.523806450345278840e-01
5.495197297952856275e-01
5.467785839743254384e-01
5.441572075716474277e-01
5.416556005872513735e-01
5.392737630211376088e-01
5.370116948733058004e-01
5.348693961437560596e-01
5.328468668324884971e-01
5.309441069395031132e-01
5.291611164647995746e-01
5.274978954083783256e-01
5.259544437702390329e-01
5.245307615503820298e-01
5.232268487488068720e-01
5.220427053655140037e-01
5.209783314005032029e-01
5.200337268537743585e-01
5.163228652347731096e-01
5.108935257796968221e-01
5.053431865036839277e-01
4.996718474067352034e-01
4.938795084888500941e-01
4.879661697500290995e-01
4.819318311902719976e-01
4.757764928095782886e-01
4.695001546079488053e-01
4.631028165853827705e-01
4.565844787418809059e-01
4.499451410774426008e-01
4.431848035920683548e-01
4.363034662857577239e-01
4.293011291585113187e-01
4.221777922103281955e-01
4.149334554412094089e-01
4.075681188511540154e-01
4.000817824401629030e-01
3.924744462082355723e-01
3.847461101553716900e-01
3.768967742815720889e-01
3.689264385868358809e-01
3.608351030711639540e-01
3.526227677345553646e-01
3.442894325770110564e-01
3.358350975985301967e-01
3.272597627991135627e-01
3.185634281787602662e-01
3.097460937374714174e-01
3.008077594752457395e-01
2.917484253920845094e-01
2.825680914879865613e-01
2.732667577629530054e-01
