# Supplementary material for: Flow analysis on microcasting with degassed polydimethylsiloxane micro-channels for cell patterning with cross-linked albumin
Source: PLoS One. 2020 May 20;15(5):e0232518. doi: 10.1371/journal.pone.0232518 (PMC7239381; doi:10.1371/journal.pone.0232518)
Supplement: S2 File — (ZIP) [file pone.0232518.s004.zip › Python Data/1 mpas viscosity/Height 0.1mm/width 1000 um/Flow rate width = 1000 um]

0.000000000000000000e+00
7.747586309225290102e-13
1.438497472813654342e-12
2.006666391398253331e-12
2.492747165183817218e-12
2.913387531649310896e-12
3.273165891102688551e-12
3.572082243543950990e-12
3.813649859202646369e-12
4.017899915908770132e-12
4.188002094892280813e-12
4.323956396153178413e-12
4.429550524792078927e-12
4.516218648237943680e-12
4.584739121907997265e-12
4.635111945802240490e-12
4.670237539131689986e-12
4.694926094470326523e-12
4.709250333201872345e-12
4.713210255326329066e-12
4.708776061476343599e-12
4.698605782091178158e-12
4.682713804194859592e-12
4.661100127787387095e-12
4.635147758672767396e-12
4.606357568502311291e-12
4.574730178491045837e-12
4.540266833191231327e-12
4.503930387533010480e-12
4.466553672880047856e-12
4.428136689232344261e-12
4.388862301632295189e-12
4.349043610849477289e-12
4.308685948996804375e-12
4.267884963941636284e-12
4.226946808321500423e-12
4.185894460945872426e-12
4.144777863386998951e-12
4.103907296881304610e-12
4.063285022939960506e-12
4.022940237379362450e-12
3.982932152804147025e-12
3.943306550300313126e-12
3.904104101658677104e-12
3.865355259345312163e-12
3.827084713341309508e-12
3.789304093294325022e-12
3.752017260277083810e-12
3.715243582496821371e-12
3.678985728203978902e-12
3.643244890668513042e-12
3.608022423044361254e-12
3.573317496498188771e-12
3.539122041998116420e-12
3.505434022404221046e-12
3.472253437716501841e-12
3.439580287934959612e-12
3.407414573059593957e-12
3.375756293090404875e-12
3.344605448027392365e-12
3.313962037870556429e-12
3.283826062619897066e-12
3.254197522275414679e-12
3.225076862917748053e-12
3.196559729353456517e-12
3.168718579332437862e-12
3.141553412854692087e-12
3.115064229920219192e-12
3.089251030529019178e-12
3.064113814681091640e-12
3.039652582376436982e-12
3.015867333615054801e-12
2.992758068396945904e-12
2.970324786722109483e-12
2.948567488590545943e-12
2.926572891395214679e-12
2.902152588801850601e-12
2.875211315531453947e-12
2.846881347242965068e-12
2.818660539043491088e-12
2.790562461031512058e-12
2.763389306926070916e-12
2.737696819882276890e-12
2.713087451303826322e-12
2.688556919644863258e-12
2.665006871065845384e-12
2.642437305566772702e-12
2.620848223147645614e-12
2.600239623808463312e-12
2.579596894639038272e-12
2.558858023998093977e-12
2.538568729890560603e-12
2.518729012316438553e-12
2.499338871275727827e-12
2.480398306768428426e-12
2.461306216383246213e-12
2.442446417168269222e-12
2.423845007107706487e-12
2.405501986201559219e-12
2.387417354449826208e-12
2.369449438936041124e-12
2.351364304135537382e-12
2.333485613797789308e-12
2.315813367922796901e-12
2.298347566510560161e-12
2.281088209561078685e-12
2.264035297074352875e-12
2.247188829050382734e-12
2.230548805489168259e-12
2.214115226390709048e-12
2.197888091755005908e-12
2.181867401582058435e-12
2.166053155871865822e-12
2.150445354624429280e-12
2.135043997839748406e-12
2.119849085517822794e-12
2.104860617658653254e-12
2.090078594262238978e-12
2.075503015328580368e-12
2.060672516373085588e-12
2.045981496172572085e-12
2.031447206824244286e-12
2.017069648328102593e-12
2.002848820684146603e-12
1.988784723892376316e-12
1.974877357952792136e-12
1.961126722865394062e-12
1.947532818630181287e-12
1.934095645247154619e-12
1.920815202716314057e-12
1.907691491037658794e-12
1.894724510211190042e-12
1.881914260236906588e-12
1.869260741114809241e-12
1.856763952844897597e-12
1.844423895427172060e-12
1.832240568861632629e-12
1.821507837077661637e-12
1.809103071124394473e-12
1.796852444574157808e-12
1.784754368773811271e-12
1.772807255070214494e-12
1.761009514810227509e-12
1.749359559340709747e-12
1.737855800008521038e-12
1.726496648160521216e-12
1.715280515143569910e-12
1.704205812304526954e-12
1.693270950990251977e-12
1.682474342547605013e-12
1.671814398323445896e-12
1.661289529664633650e-12
1.650898147918028510e-12
1.640638664430490108e-12
1.630509490548878275e-12
1.620452757435796530e-12
1.610382758451262134e-12
1.600423691372386532e-12
1.590573607553493079e-12
1.580830558348904725e-12
1.571192595112944824e-12
1.561657769199936328e-12
1.552224131964202186e-12
1.542889734760065954e-12
1.533652628941850988e-12
1.524510865863879834e-12
1.515462496880475643e-12
1.506505573345961973e-12
1.497638146614661774e-12
1.488858268040898197e-12
1.480163988978994599e-12
1.471553360783273726e-12
1.463024434808059136e-12
1.454575262407673577e-12
1.446203894936440403e-12
1.437908383748682968e-12
1.429686780198724022e-12
1.421537135640886918e-12
1.413457501429495213e-12
1.405445928918871251e-12
1.397500469463338589e-12
1.389619174417220177e-12
1.381800095134839571e-12
1.374041282970519722e-12
1.366340789278583581e-12
1.358696665413354501e-12
1.351106962729155433e-12
1.343569732580309934e-12
1.336083026321140752e-12
1.328644895305971241e-12
1.321253390889124351e-12
1.313906564424923438e-12
1.306602467267691855e-12
1.299339150771752149e-12
1.292118231749845635e-12
1.285245395942799024e-12
1.278431213817342206e-12
1.271674325281845078e-12
1.264973370244677337e-12
1.258326988614208881e-12
1.251733820298809810e-12
1.245192505206849619e-12
1.238701683246698407e-12
1.232259994326726073e-12
1.225866078355302515e-12
1.219518575240797429e-12
1.213216124891580713e-12
1.206957367216022669e-12
1.200740942122492590e-12
1.194565489519360576e-12
1.188429649314996524e-12
1.182332061417770333e-12
1.176271365736051699e-12
1.170246202178210925e-12
1.164255210652617302e-12
1.158297031067641132e-12
1.152370303331652314e-12
1.146473667353020343e-12
1.140605763040115519e-12
1.134765230301307539e-12
1.128950709044966100e-12
1.123160839179461503e-12
1.117394260613163243e-12
1.111649613254441218e-12
1.105925537011665527e-12
1.100220671793205868e-12
1.094533657507432138e-12
1.088863134062714236e-12
1.083207741367422059e-12
1.077566119329925506e-12
1.071936907858594475e-12
1.066318746861798662e-12
1.060710276247908167e-12
1.055110135925292686e-12
1.049934259070586514e-12
1.044961454075400588e-12
1.040037650963426848e-12
1.035162580838769137e-12
1.030335974805530493e-12
1.025557563967814559e-12
1.020827079429724776e-12
1.016144252295364585e-12
1.011508813668837426e-12
1.006920494654246943e-12
1.002379026355696173e-12
9.978841398772887576e-13
9.934355663231281390e-13
9.890330367973177577e-13
9.846762824039610547e-13
9.803650342471614710e-13
9.760990234310224474e-13
9.718779810596474250e-13
9.677016382371398446e-13
9.635697260676031472e-13
9.594819756551409757e-13
9.554381181038561652e-13
9.514378845178529644e-13
9.474810060012342084e-13
9.435672136581035402e-13
9.396962385925644005e-13
9.358678119087202305e-13
9.320816647106744710e-13
9.283375281025305629e-13
9.246351331883921492e-13
9.209742110723622669e-13
9.173544928585445588e-13
9.137757096510424660e-13
9.102375925539596313e-13
9.067398726713990918e-13
9.032822811074646922e-13
8.998645489662594697e-13
8.964864073518872691e-13
8.931475873684513293e-13
8.747405824395247968e-13
8.719067104574601277e-13
8.690031537045892948e-13
8.660299121809127022e-13
8.629869858864299458e-13
8.598743748211415307e-13
8.566920789850469519e-13
8.534400983781465122e-13
8.501184330004401109e-13
8.467270828519278488e-13
8.432660479326094230e-13
8.397353282424853383e-13
8.361349237815552920e-13
8.324648345498189809e-13
8.287250605472771120e-13
8.249156017739289785e-13
8.210364582297750851e-13
8.170876299148151291e-13
8.130691168290494132e-13
8.089809189724775337e-13
8.048230363450998943e-13
8.005954689469160913e-13
7.962982167779266294e-13
7.919312798381309029e-13
7.874946581275295176e-13
7.829883516461219686e-13
7.784123603939087607e-13
