# Supplementary material for: Flow analysis on microcasting with degassed polydimethylsiloxane micro-channels for cell patterning with cross-linked albumin
Source: PLoS One. 2020 May 20;15(5):e0232518. doi: 10.1371/journal.pone.0232518 (PMC7239381; doi:10.1371/journal.pone.0232518)
Supplement: S2 File — (ZIP) [file pone.0232518.s004.zip › Python Data/1 mpas viscosity/Height 0.1mm/width 1000 um/P]

1.011610490077822469e+05
1.006906167982447660e+05
1.002875956281870749e+05
9.994260436369219678e+04
9.964745689027413027e+04
9.939204472819030343e+04
9.917358788004925009e+04
9.899208634585092659e+04
9.884540687349486689e+04
9.872138656363396149e+04
9.861810079086229962e+04
9.853554955517985218e+04
9.847143296806854778e+04
9.841880822123537655e+04
9.837720269850789919e+04
9.834661639988610114e+04
9.832528819543408463e+04
9.831029734386471682e+04
9.830159968886937713e+04
9.829919523044806556e+04
9.830188766590745945e+04
9.830806304338868358e+04
9.831771262711359304e+04
9.833083641708220239e+04
9.834659465436803293e+04
9.836407601208942651e+04
9.838328011304559186e+04
9.840420620154640346e+04
9.842626963360830268e+04
9.844896471535073943e+04
9.847229144677371369e+04
9.849613879251404433e+04
9.852031663828201999e+04
9.854482174642714381e+04
9.856959603971632896e+04
9.859445362275460502e+04
9.861938054284533428e+04
9.864434647554524418e+04
9.866916301858062798e+04
9.869382879876549123e+04
9.871832608844652714e+04
9.874261893382428389e+04
9.876667953669608687e+04
9.879048320121520374e+04
9.881401143669259909e+04
9.883724925141101994e+04
9.886018958386685699e+04
9.888283008962291933e+04
9.890515900833452179e+04
9.892717471984426084e+04
9.894887649960050476e+04
9.897026352597033838e+04
9.899133630222003558e+04
9.901209972785293940e+04
9.903255503981716174e+04
9.905270223811271717e+04
9.907254132273960568e+04
9.909207229369781271e+04
9.911129515098735283e+04
9.913020989460821147e+04
9.914881652456040320e+04
9.916711504084392800e+04
9.918510544345878589e+04
9.920278746154550754e+04
9.922010301972954767e+04
9.923700812178029446e+04
9.925350276769777702e+04
9.926958695748198079e+04
9.928526069113290578e+04
9.930052396865055198e+04
9.931537679003491940e+04
9.932981915528600803e+04
9.934385106440381787e+04
9.935747251738834893e+04
9.937068351423960121e+04
9.938403859870527231e+04
9.939886656763398787e+04
9.941522526595175441e+04
9.943242717767774593e+04
9.944956280757115746e+04
9.946662391588975152e+04
9.948312341188207211e+04
9.949872384918747412e+04
9.951366661868189112e+04
9.952856151852406038e+04
9.954286107059817004e+04
9.955656527490422013e+04
9.956967413144218153e+04
9.958218764021208335e+04
9.959472187256066536e+04
9.960731448185798945e+04
9.961963410899863811e+04
9.963168075398261135e+04
9.964345441680990916e+04
9.965495509748054610e+04
9.966654778442344104e+04
9.967799942453691619e+04
9.968929417116643162e+04
9.970043202431198733e+04
9.971141298397359787e+04
9.972232307372099604e+04
9.973330433883301157e+04
9.974416025119529513e+04
9.975489081080786127e+04
9.976549601767069544e+04
9.977597587178381218e+04
9.978633037314719695e+04
9.979655952176084975e+04
9.980666331762477057e+04
9.981664176073897397e+04
9.982649485110344540e+04
9.983622258871819940e+04
9.984582497358322144e+04
9.985530200569851149e+04
9.986465368506408413e+04
9.987388001167992479e+04
9.988298098554603348e+04
9.989195660666241019e+04
9.990080687502906949e+04
9.990981193042789528e+04
9.991873229454834654e+04
9.992755749194440432e+04
9.993628752261606860e+04
9.994492238656335394e+04
9.995346208378624578e+04
9.996190661428475869e+04
9.997025597805886355e+04
9.997851017510860402e+04
9.998666920543393644e+04
9.999473306903488992e+04
1.000027017659114499e+05
1.000105752960636310e+05
1.000183536594914185e+05
1.000260368561948126e+05
1.000336248861738277e+05
1.000411177494284348e+05
1.000485154459586774e+05
1.000550323436426552e+05
1.000625644978172350e+05
1.000700030587912333e+05
1.000773489911923098e+05
1.000846032596481382e+05
1.000917668287863635e+05
1.000988406632346596e+05
1.001058257276207005e+05
1.001127229865721310e+05
1.001195334047166107e+05
1.001262579466818133e+05
1.001328975770953984e+05
1.001394532605850254e+05
1.001459259617783537e+05
1.001523166453030572e+05
1.001586262757867953e+05
1.001648558178572130e+05
1.001710062361419987e+05
1.001771126685072377e+05
1.001832271558885404e+05
1.001892742855930119e+05
1.001952552408352058e+05
1.002011712048296904e+05
1.002070233607910050e+05
1.002128128919337178e+05
1.002185409814723826e+05
1.002242088126215676e+05
1.002298175685958267e+05
1.002353684326097136e+05
1.002408625878777966e+05
1.002463012176146294e+05
1.002516855050347658e+05
1.002570166333527595e+05
1.002622957857831789e+05
1.002675241455405921e+05
1.002727028958395385e+05
1.002778332198945864e+05
1.002829163009202894e+05
1.002879533221312013e+05
1.002929454667419050e+05
1.002978939179669251e+05
1.003027998590208445e+05
1.003076644731182168e+05
1.003124889434735815e+05
1.003172744533015357e+05
1.003220221858165896e+05
1.003267333242333407e+05
1.003314090517663426e+05
1.003360505516301200e+05
1.003406590070392704e+05
1.003452356012083474e+05
1.003497815173518902e+05
1.003542979386844672e+05
1.003587860484206321e+05
1.003632470297749387e+05
1.003676820659619698e+05
1.003720923401962646e+05
1.003764768707517069e+05
1.003806500457322109e+05
1.003847876062904543e+05
1.003888903782719281e+05
1.003929591875220940e+05
1.003969948598864430e+05
1.004009982212104369e+05
1.004049700973395666e+05
1.004089113141192793e+05
1.004128226973950950e+05
1.004167050730124465e+05
1.004205592668168392e+05
1.004243861046537495e+05
1.004281864123686391e+05
1.004319610158069845e+05
1.004357107408142765e+05
1.004394364132359915e+05
1.004431388589175913e+05
1.004468189037045522e+05
1.004504773734423652e+05
1.004541150939765066e+05
1.004577328911524382e+05
1.004613315908156510e+05
1.004649120188116067e+05
1.004684750009857962e+05
1.004720213631836814e+05
1.004755519312507531e+05
1.004790675310324878e+05
1.004825689883743471e+05
1.004860571291218221e+05
1.004895327791203745e+05
1.004929967642155098e+05
1.004964499102526606e+05
1.004998930430773471e+05
1.005033269885350164e+05
1.005067525724711595e+05
1.005101706207312527e+05
1.005135819591607578e+05
1.005169874136051658e+05
1.005203878099099529e+05
1.005235305941112019e+05
1.005265500734020607e+05
1.005295397988273035e+05
1.005324999336600886e+05
1.005354306411735743e+05
1.005383320846409333e+05
1.005412044273353094e+05
1.005440478325298754e+05
1.005468624634977896e+05
1.005496484835122101e+05
1.005524060558462952e+05
1.005551353437732178e+05
1.005578365105661360e+05
1.005605097194982081e+05
1.005631551338425925e+05
1.005657729168724618e+05
1.005683632318609598e+05
1.005709262420812447e+05
1.005734621108065039e+05
1.005759710013098811e+05
1.005784530768645345e+05
1.005809085007436370e+05
1.005833374362203467e+05
1.005857400465678074e+05
1.005881164950592065e+05
1.005904669449676876e+05
1.005927915595664090e+05
1.005950905021285434e+05
1.005973639359272493e+05
1.005996120242356992e+05
1.006018349303270224e+05
1.006040328174744063e+05
1.006062058489510091e+05
1.006083541880299745e+05
1.006104779979844898e+05
1.006125774420876987e+05
1.006146526836127596e+05
1.006167038858328597e+05
1.006187312120211136e+05
1.006299079161636328e+05
1.006316286387278815e+05
1.006333916737742111e+05
1.006351970213026507e+05
1.006370446813131857e+05
1.006389346538058307e+05
1.006408669387805567e+05
1.006428415362373926e+05
1.006448584461763239e+05
1.006469176685973507e+05
1.006490192035004729e+05
1.006511630508856906e+05
1.006533492107530183e+05
1.006555776831024414e+05
1.006578484679339599e+05
1.006601615652475739e+05
1.006625169750432833e+05
1.006649146973211027e+05
1.006673547320810030e+05
1.006698370793230133e+05
1.006723617390471190e+05
1.006749287112533348e+05
1.006775379959416314e+05
1.006801895931120380e+05
1.006828835027645400e+05
1.006856197248991375e+05
1.006883982595158304e+05
