# Supplementary material for: Flow analysis on microcasting with degassed polydimethylsiloxane micro-channels for cell patterning with cross-linked albumin
Source: PLoS One. 2020 May 20;15(5):e0232518. doi: 10.1371/journal.pone.0232518 (PMC7239381; doi:10.1371/journal.pone.0232518)
Supplement: S2 File — (ZIP) [file pone.0232518.s004.zip › Python Data/1 mpas viscosity/Height 0.1mm/width 1000 um/viscosity P]

0.000000000000000000e+00
1.142256447977966355e-01
2.120832150995048127e-01
2.958505440315037371e-01
3.675153020521470526e-01
4.295319291277180929e-01
4.825754364248505679e-01
5.266458239435445332e-01
5.622610666263200274e-01
5.923744380636450924e-01
6.174532565503340065e-01
6.374975220863867698e-01
6.530656706028838965e-01
6.658434853814441112e-01
6.759457223549034666e-01
6.833723815232620735e-01
6.885510828462586552e-01
6.921910115158158572e-01
6.943028891252336354e-01
6.948867156745119900e-01
6.942329654206168543e-01
6.927335220144028582e-01
6.903905065901566607e-01
6.872039191478783726e-01
6.833776615525056775e-01
6.791330130841747303e-01
6.744700653310060634e-01
6.693890017821263472e-01
6.640317798431746299e-01
6.585211870452934990e-01
6.528572233884831766e-01
6.470668493692710577e-01
6.411962266383494091e-01
6.352461413296335291e-01
6.292306951760845424e-01
6.231950254385630883e-01
6.171425199713306275e-01
6.110805418524660748e-01
6.050548370380449681e-01
5.990657389513573960e-01
5.931175520439062598e-01
5.872190062577339331e-01
5.813768512744301731e-01
5.755970834925451252e-01
5.698841926362768762e-01
5.642418188444989768e-01
5.586716767208950163e-01
5.531743355182670019e-01
5.477526507659006283e-01
5.424070158542211306e-01
5.371376067116077069e-01
5.319446228387495479e-01
5.268279420375607813e-01
5.217863746596361763e-01
5.168196203616021167e-01
5.119276791434581586e-01
5.071105510052046350e-01
5.023682359468415459e-01
4.977007339683687803e-01
4.931080450697862827e-01
4.885901692510941641e-01
4.841471065122923134e-01
4.797788568533808973e-01
4.754854860417441209e-01
4.712810953590776397e-01
4.671763675301326413e-01
4.631713025549090146e-01
4.592659004334068706e-01
4.554601611656260984e-01
4.517540847515667535e-01
4.481476711912287803e-01
4.446409204846122343e-01
4.412338326317171711e-01
4.379264076325433686e-01
4.347186454870911043e-01
4.314758974279788162e-01
4.278755182923984490e-01
4.239034627538620370e-01
4.197266665676736008e-01
4.155659642732551506e-01
4.114233565624182964e-01
4.074171139405219355e-01
4.036291717583974648e-01
4.000009178974588964e-01
3.963842872667793227e-01
3.929122130276648250e-01
3.895846951801153479e-01
3.864017337241311134e-01
3.833633286597117884e-01
3.803198917031512805e-01
3.772622802396697894e-01
3.742709515736495907e-01
3.713459057050906842e-01
3.684871426339931810e-01
3.656946623603570257e-01
3.628798420437527317e-01
3.600992693077993967e-01
3.573567918786857422e-01
3.546524097564120459e-01
3.519861229409780856e-01
3.493370440494134033e-01
3.466706830675643780e-01
3.440347589868765210e-01
3.414292718073499988e-01
3.388542215289846449e-01
3.363096081517804592e-01
3.337954316757374973e-01
3.313116921008558147e-01
3.288583894271353558e-01
3.264355236545761207e-01
3.240430947831780539e-01
3.216811028129413219e-01
3.193495477438656471e-01
3.170484295759513071e-01
3.147777483091981354e-01
3.125375039436061320e-01
3.103276964791755188e-01
3.081483259159060184e-01
3.059993922537977418e-01
3.038128747524085349e-01
3.016469211403229878e-01
2.995040749605861752e-01
2.973843362131980972e-01
2.952877048981586983e-01
2.932141810154680339e-01
2.911637645651261597e-01
2.891364555471329645e-01
2.871322539614885594e-01
2.851511598081928334e-01
2.831931730872458974e-01
2.812582937986475851e-01
2.793465219423981183e-01
2.774578575184972751e-01
2.755923005269452775e-01
2.737498509677419034e-01
2.719305088408873750e-01
2.701342741463814701e-01
2.685519062197330165e-01
2.667230238646046137e-01
2.649168668745087718e-01
2.631332010282029232e-01
2.613717921044443337e-01
2.596324058819903247e-01
2.579148081395983283e-01
2.562187646560254994e-01
2.545440412100293814e-01
2.528904035803670736e-01
2.512576175457960637e-01
2.496454488850736175e-01
2.480536633769570565e-01
2.464820268002038128e-01
2.449303049335710691e-01
2.433982635558161745e-01
2.418856684456965056e-01
2.403922853819694117e-01
2.389095825393650341e-01
2.374249238583097943e-01
2.359566202947670222e-01
2.345043845524097670e-01
2.330679293349111614e-01
2.316469673459442269e-01
2.302412112891820128e-01
2.288503738682975963e-01
2.274741677869640821e-01
2.261123057488545751e-01
2.247645004576420691e-01
2.234304646169996134e-01
2.221099109306003683e-01
2.208025521021173276e-01
2.195081008352236240e-01
2.182262698335923623e-01
2.169567718008964530e-01
2.156993194408091119e-01
2.144536254570033607e-01
2.132194025531522763e-01
2.119963634329289082e-01
2.107842208000063611e-01
2.095826873580576843e-01
2.083914758107559828e-01
2.072102988617742503e-01
2.060388692147856471e-01
2.048768995734631670e-01
2.037241026414799427e-01
2.025801911225089957e-01
2.014448777202234309e-01
2.003178751382962974e-01
1.991988960804006725e-01
1.980876532502096332e-01
1.969838593513962566e-01
1.958872270876336197e-01
1.947974691625947163e-01
1.937142982799527346e-01
1.926374271433806962e-01
1.915665684565516225e-01
1.905019605923864989e-01
1.894886719753697546e-01
1.884840308962208444e-01
1.874878368313996624e-01
1.864998892573660472e-01
1.855199876505798096e-01
1.845479314875008436e-01
1.835835202445889325e-01
1.826265533983039979e-01
1.816768304251058785e-01
1.807341508014543852e-01
1.797983140038093841e-01
1.788691195086307140e-01
1.779463667923782966e-01
1.770298553315118872e-01
1.761193846024913523e-01
1.752147540817765581e-01
1.743157632458273709e-01
1.734222115711035461e-01
1.725338985340650888e-01
1.716506236111717265e-01
1.707721862788833533e-01
1.698983860136598634e-01
1.690290222919610119e-01
1.681638945902467208e-01
1.673028023849767731e-01
1.664455451526110630e-01
1.655919223696094844e-01
1.647417335124317928e-01
1.638947780575378821e-01
1.630508554813875910e-01
1.622097652604407858e-01
1.613713068711573051e-01
1.605352797899969874e-01
1.597014834934196992e-01
1.588697174578852511e-01
1.580397811598535929e-01
1.572114740757844520e-01
1.563845956821377503e-01
1.555589454553733264e-01
1.547958460234653277e-01
1.540626862568519884e-01
1.533367510263494160e-01
1.526180006876014239e-01
1.519063955962516865e-01
1.512018961079440449e-01
1.505044625783221457e-01
1.498140553630298299e-01
1.491306348177108276e-01
1.484541612980089242e-01
1.477845951595678220e-01
1.471218967580312786e-01
1.464660264490431074e-01
1.458169445882470106e-01
1.451746115312867735e-01
1.445389876338061264e-01
1.439100332514488545e-01
1.432877087398586879e-01
1.426719744546793844e-01
1.420627907515547017e-01
1.414601179861284252e-01
1.408639165140442295e-01
1.402741466909459833e-01
1.396907688724773611e-01
1.391137434142821205e-01
1.385430306720040472e-01
1.379785910012868988e-01
1.374203847577744053e-01
1.368683722971103245e-01
1.363225139749384696e-01
1.357827701469024873e-01
1.352491011686462463e-01
1.347214673958133935e-01
1.341998291840477975e-01
1.336841468889931051e-01
1.331743808662931849e-01
1.326704914715916561e-01
1.321724390605324151e-01
1.316801839887591086e-01
1.289663684559146650e-01
1.285485598100912785e-01
1.281204772704895578e-01
1.276821208371095862e-01
1.272334905099513358e-01
1.267745862890148345e-01
1.263054081743000545e-01
1.258259561658069958e-01
1.253362302635356862e-01
1.248362304674860701e-01
1.243259567776581892e-01
1.238054091940520990e-01
1.232745877166677023e-01
1.227334923455050131e-01
1.221821230805641145e-01
1.216204799218448818e-01
1.210485628693473981e-01
1.204663719230716495e-01
1.198739070830176501e-01
1.192711683491853442e-01
1.186581557215747873e-01
1.180348692001859517e-01
1.174013087850188791e-01
1.167574744760734862e-01
1.161033662733498700e-01
1.154389841768479474e-01
1.147643281865677878e-01
