# Supplementary material for: Flow analysis on microcasting with degassed polydimethylsiloxane micro-channels for cell patterning with cross-linked albumin
Source: PLoS One. 2020 May 20;15(5):e0232518. doi: 10.1371/journal.pone.0232518 (PMC7239381; doi:10.1371/journal.pone.0232518)
Supplement: S2 File — (ZIP) [file pone.0232518.s004.zip › Python Data/1 mpas viscosity/Height 0.1mm/width 200 um/Flow rate width = 200 um]

0.000000000000000000e+00
2.498529583150299245e-13
4.810981000269128075e-13
6.948892392585253419e-13
8.923142841205939089e-13
1.073410407954921024e-12
1.239004975119411595e-12
1.390005514689024728e-12
1.527319555738718719e-12
1.651854627343451868e-12
1.764518258578183482e-12
1.866217978517871656e-12
1.957279606553639799e-12
2.037083862151823048e-12
2.106025026936482744e-12
2.164539056738569346e-12
2.213061907389033714e-12
2.252029534718825903e-12
2.281877894558896369e-12
2.303040173679284932e-12
2.315871804790514064e-12
2.320750665629330240e-12
2.318084458135400789e-12
2.308280884248394656e-12
2.291747645907980384e-12
2.268892445053826109e-12
2.240122983625599969e-12
2.236951869334264711e-12
2.186781975911807517e-12
2.136146682446488729e-12
2.085045988938309962e-12
2.033479895387270004e-12
1.981448401793369259e-12
1.928951508156607728e-12
1.876017758886828877e-12
1.825311192924296142e-12
1.776614263346272891e-12
1.727943992322815458e-12
1.679565676336415705e-12
1.631786365947694021e-12
1.584844432419126570e-12
1.538934662089633449e-12
1.494272786993125538e-12
1.450909681007774559e-12
1.408900913817564931e-12
1.368383274546563806e-12
1.329365010848054449e-12
1.291884179946992762e-12
1.255955527366779286e-12
1.221543565043680247e-12
1.188571017732328372e-12
1.157035193600918605e-12
1.126936092649451350e-12
1.098248401437134201e-12
1.070808604317326993e-12
1.044587412931395506e-12
1.019584827279339942e-12
9.957963537939214056e-13
9.730414334810388730e-13
9.512261662477606601e-13
9.303505520940865648e-13
9.104145910200163853e-13
8.913687139161614122e-13
8.731346255514675219e-13
8.557113546418304016e-13
8.390989011872501524e-13
8.232972651877269761e-13
8.083063841579585398e-13
7.940861885507905163e-13
7.806025155165263134e-13
7.678553650551662340e-13
7.558447371667102781e-13
7.445706318511583447e-13
7.340377327939704518e-13
7.243940550954549103e-13
7.157101949789838955e-13
7.079861524445573064e-13
7.012219274921751429e-13
6.954175201218374050e-13
6.878479298623632842e-13
6.759781852831958202e-13
6.642022610112768767e-13
6.525201570466065547e-13
6.409318733891847534e-13
6.294374100390114726e-13
6.180367669960867124e-13
6.067299442604105737e-13
5.955169418319829555e-13
5.843977597108039590e-13
5.733723978968735839e-13
5.624408563901917295e-13
5.516031351907583956e-13
5.408592342985735822e-13
5.302091537136373904e-13
5.196528934359497192e-13
5.091904534655105686e-13
4.999973856455645617e-13
4.916604441149860751e-13
4.836209500484751429e-13
4.758789034460318661e-13
4.684343043076562446e-13
4.612871526333481775e-13
4.544374484231077153e-13
4.478851916769348579e-13
4.416303823948297063e-13
4.356730205767920587e-13
4.300131062228220664e-13
4.246506393329196789e-13
4.195856199070848963e-13
4.148180479453177186e-13
4.103479234476181457e-13
4.061752464139862282e-13
4.023000168444218651e-13
3.962679019731181683e-13
3.901498717630275285e-13
3.840401071722182912e-13
3.779386082006906080e-13
3.718453748484443274e-13
3.657604071154796008e-13
3.596837050017963272e-13
3.536152685073944563e-13
3.475550976322740888e-13
3.415031923764351745e-13
3.354595527398777637e-13
3.294241787226018059e-13
3.233970703246074022e-13
3.173782275458944011e-13
3.113676503864628530e-13
3.053653388463127580e-13
2.998420130586510106e-13
2.957827736590911175e-13
2.918835260583269345e-13
2.881442702563585121e-13
2.845650062531858502e-13
2.811457340488089489e-13
2.778864536432277577e-13
2.747871650364424281e-13
2.718478682284527075e-13
2.690685632192587980e-13
2.664492500088605986e-13
2.639899285972581598e-13
2.616905989844514815e-13
2.595512611704405638e-13
2.575719151552253562e-13
2.557525609388059092e-13
2.540931985211822227e-13
2.525938279023542464e-13
2.512544490823220306e-13
2.500750620610855754e-13
2.490556668386448807e-13
2.481962634149999466e-13
2.474968517901507226e-13
2.469574319640972592e-13
2.459353396024868719e-13
2.439107095350044411e-13
2.419052235183992084e-13
2.399188815526712749e-13
2.379516836378205900e-13
2.360036297738472043e-13
2.340747199607510167e-13
2.321649541985321282e-13
2.302743324871905389e-13
2.284028548267261477e-13
2.265505212171390556e-13
2.247173316584292627e-13
2.229032861505966931e-13
2.211083846936413722e-13
2.193326272875633000e-13
2.175760139323625016e-13
2.158385446280389771e-13
2.141202193745927012e-13
2.124210381720236740e-13
2.107410010203319207e-13
2.090801079195174412e-13
2.074383588695802104e-13
2.058157538705202535e-13
2.042122929223375452e-13
2.025939037371359479e-13
2.009557276363401418e-13
1.993310520725685716e-13
1.977198770458212624e-13
1.961222025560982396e-13
1.945380286033994526e-13
1.929673551877249267e-13
1.914101823090746872e-13
1.898665099674486835e-13
1.883363381628469661e-13
1.868196668952695098e-13
1.853164961647162893e-13
1.838268259711873552e-13
1.823506563146826822e-13
1.808879871952022954e-13
1.794388186127461698e-13
1.780031505673143053e-13
1.765809830589066766e-13
1.751723160875233090e-13
1.737771496531642277e-13
1.723954837558294075e-13
1.710273183955188232e-13
1.696726535722325251e-13
1.683314892859704882e-13
1.669731985392757522e-13
1.656063084416171044e-13
1.642493431846852932e-13
1.629023027684803186e-13
1.615651871930021806e-13
1.602379964582508540e-13
1.589207305642264144e-13
1.576133895109287610e-13
1.563159732983579442e-13
1.550284819265139640e-13
1.537509153953967951e-13
1.524832737050064881e-13
1.512255568553429925e-13
1.499777648464063587e-13
1.487398976781965363e-13
1.475119553507135505e-13
1.462939378639573760e-13
1.450858452179280634e-13
1.438876774126255874e-13
1.426994344480499228e-13
1.415211163242011453e-13
1.403527230410791538e-13
1.391942545986839738e-13
1.380457109970156556e-13
1.369070922360741740e-13
1.357783983158595037e-13
1.346596292363716953e-13
1.336035895534605551e-13
1.326621647082039306e-13
1.317415390744478797e-13
1.308417126521923772e-13
1.299626854414374230e-13
1.291044574421830676e-13
1.282670286544292606e-13
1.274503990781760271e-13
1.266545687134233673e-13
1.258795375601712305e-13
1.251253056184196926e-13
1.243918728881687030e-13
1.236792393694182870e-13
1.229874050621684194e-13
1.223163699664191253e-13
1.216661340821704049e-13
1.210366974094222327e-13
1.204280599481746342e-13
1.198402216984276093e-13
1.192731826601811326e-13
1.187269428334352296e-13
1.182015022181899002e-13
1.176968608144451191e-13
1.172130186222009116e-13
1.167499756414572524e-13
1.163077318722141669e-13
1.158862873144716296e-13
1.154200309770407425e-13
1.142725877014429210e-13
1.130919646082899378e-13
1.118781616975817549e-13
1.106311789693184733e-13
1.093510164234999415e-13
1.080376740601263363e-13
1.066911518791974936e-13
1.053114498807135648e-13
1.038985680646743732e-13
1.024525064310801208e-13
1.009732649799306182e-13
9.946084371122602961e-14
9.791524262496619082e-14
9.633646172115129121e-14
9.472450099978112883e-14
9.307936046085589300e-14
9.140104010437549536e-14
8.968953993033984757e-14
8.794485993874912634e-14
8.616700012960314233e-14
8.435596050290209749e-14
8.251174105864578987e-14
8.063434179683442143e-14
7.872376271746777760e-14
7.678000382054608555e-14
7.480306510606911812e-14
7.279294657403710247e-14
7.188503646844531541e-14
7.124531882841363032e-14
7.064066680644918000e-14
7.007108040255191396e-14
6.953655961672192055e-14
6.903710444895911142e-14
6.857271489926356231e-14
6.814339096763521010e-14
6.774913265407410528e-14
6.738993995858020999e-14
6.706581288115356208e-14
6.677675142179412370e-14
6.652275558050193272e-14
6.630382535727695125e-14
6.611996075211920456e-14
6.597116176502868001e-14
6.585742839600537761e-14
