# Supplementary material for: Flow analysis on microcasting with degassed polydimethylsiloxane micro-channels for cell patterning with cross-linked albumin
Source: PLoS One. 2020 May 20;15(5):e0232518. doi: 10.1371/journal.pone.0232518 (PMC7239381; doi:10.1371/journal.pone.0232518)
Supplement: S2 File — (ZIP) [file pone.0232518.s004.zip › Python Data/1 mpas viscosity/Height 0.1mm/width 200 um/P]

1.011610490079500014e+05
9.948565567981406639e+04
9.793503738735645311e+04
9.650145721004431834e+04
9.517762016124780348e+04
9.396327697448131221e+04
9.285287974375035265e+04
9.184034301716544724e+04
9.091958134283708932e+04
9.008450926887578680e+04
8.932904134339201846e+04
8.864709211449632130e+04
8.803647679463302484e+04
8.750134798011857492e+04
8.703906180871168908e+04
8.664669497105690243e+04
8.632132415779872099e+04
8.606002605958166532e+04
8.585987736705027055e+04
8.571797333883482497e+04
8.563193061475489230e+04
8.559921532911897521e+04
8.561709362952766242e+04
8.568283166358154267e+04
8.579369557888121926e+04
8.594695152302728093e+04
8.613986564362033096e+04
8.616112960528116673e+04
8.649754469229925598e+04
8.683708052734442754e+04
8.717973711041666684e+04
8.752551444151601754e+04
8.787441252064243599e+04
8.822643134779595130e+04
8.858137951794323453e+04
8.892139327194969519e+04
8.924793137446380570e+04
8.957429071757974452e+04
8.989869235115122865e+04
9.021907734233980591e+04
9.053384728852711851e+04
9.084169604655264993e+04
9.114117702153627761e+04
9.143194907780909853e+04
9.171363959189518937e+04
9.198533132196012593e+04
9.224696896322234534e+04
9.249829732230246009e+04
9.273921752283860405e+04
9.296996753065516532e+04
9.319106551624488202e+04
9.340252952973243373e+04
9.360435957111779135e+04
9.379672538011548750e+04
9.398072341371877701e+04
9.415655006552241684e+04
9.432420533552639245e+04
9.448371935542348365e+04
9.463630286666772736e+04
9.478258551795437234e+04
9.492256730928344768e+04
9.505624824065493885e+04
9.518396069858814008e+04
9.530622969310743792e+04
9.542306173717514321e+04
9.553445683079128503e+04
9.564041497395584884e+04
9.574093658566511294e+04
9.583629035295970971e+04
9.592670535541842401e+04
9.601218159304128494e+04
9.609271906582826341e+04
9.616831777377935941e+04
9.623894631036082865e+04
9.630361215776062454e+04
9.636184193178337591e+04
9.641363563242909731e+04
9.645899325969778874e+04
9.649791481358943565e+04
9.654867283183733525e+04
9.662826560916015296e+04
9.670722927279198484e+04
9.678556382273284544e+04
9.686326925898272020e+04
9.694034558154160914e+04
9.701679279040952679e+04
9.709261088558645861e+04
9.716779986707241915e+04
9.724235973486737930e+04
9.731629048897138273e+04
9.738959212938438577e+04
9.746226465610641753e+04
9.753430806913747801e+04
9.760572236847755266e+04
9.767650755412664148e+04
9.774666362608475902e+04
9.780830790115961281e+04
9.786421140661172103e+04
9.791812037295519258e+04
9.797003480019001290e+04
9.801995468831619655e+04
9.806788003733372898e+04
9.811381084724261018e+04
9.815774711804286926e+04
9.819968884973446256e+04
9.823963604231741920e+04
9.827758869579173916e+04
9.831354681015739334e+04
9.834751038541442540e+04
9.837947942156280624e+04
9.840945391860253585e+04
9.843743387653362879e+04
9.846341929535607051e+04
9.850386774582904764e+04
9.854489230309042614e+04
9.858586143509892281e+04
9.862677514185455220e+04
9.866763342335729976e+04
9.870843627960716549e+04
9.874918371060414938e+04
9.878987571634825144e+04
9.883051229683948623e+04
9.887109345207782462e+04
9.891161918206329574e+04
9.895208948679589957e+04
9.899250436627560703e+04
9.903286382050244720e+04
9.907316784947640554e+04
9.911341645319748204e+04
9.915045320968086889e+04
9.917767250959709054e+04
9.920381898174264643e+04
9.922889262611756567e+04
9.925289344272183371e+04
9.927582143155545054e+04
9.929767659261841618e+04
9.931845892591074517e+04
9.933816843143242295e+04
9.935680510918344953e+04
9.937436895916382491e+04
9.939085998137356364e+04
9.940627817581265117e+04
9.942062354248108750e+04
9.943389608137887262e+04
9.944609579250600655e+04
9.945722267586250382e+04
9.946727673144834989e+04
9.947625795926354476e+04
9.948416635930810298e+04
9.949100193158201000e+04
9.949676467608526582e+04
9.950145459281787043e+04
9.950507168177982385e+04
9.951192533976702543e+04
9.952550153165956726e+04
9.953894935278822959e+04
9.955226880315304152e+04
9.956545988275398850e+04
9.957852259159105597e+04
9.959145692966425850e+04
9.960426289697359607e+04
9.961694049351906870e+04
9.962948971930067637e+04
9.964191057431841909e+04
9.965420305857228232e+04
9.966636717206229514e+04
9.967840291478842846e+04
9.969031028675071138e+04
9.970208928794911481e+04
9.971373991838365328e+04
9.972526217805432680e+04
9.973665606696112081e+04
9.974792158510406443e+04
9.975905873248314310e+04
9.977006750909834227e+04
9.978094791494967649e+04
9.979169995003714575e+04
9.980255208667583065e+04
9.981353690481885860e+04
9.982443119487763033e+04
9.983523495685217495e+04
9.984594819074249244e+04
9.985657089654856827e+04
9.986710307427040243e+04
9.987754472390800947e+04
9.988789584546137485e+04
9.989815643893051310e+04
9.990832650431542424e+04
9.991840604161607916e+04
9.992839505083252152e+04
9.993829353196470765e+04
9.994810148501266667e+04
9.995781890997639857e+04
9.996744580685588880e+04
9.997698217565113737e+04
9.998642801636215881e+04
9.999578332898895314e+04
1.000050481135315058e+05
1.000142223699898168e+05
1.000233060983639007e+05
1.000322992986537429e+05
1.000414073407198739e+05
1.000505730458824546e+05
1.000596721998540888e+05
1.000687048026347766e+05
1.000776708542245178e+05
1.000865703546233126e+05
1.000954033038311754e+05
1.001041697018480918e+05
1.001128695486740617e+05
1.001215028443090850e+05
1.001300695887531765e+05
1.001385697820063069e+05
1.001470034240685054e+05
1.001553705149397720e+05
1.001636710546200775e+05
1.001719050431094511e+05
1.001800724804078782e+05
1.001881733665153588e+05
1.001962077014318929e+05
1.002041754851574951e+05
1.002120767176921363e+05
1.002199113990358455e+05
1.002276795291886228e+05
1.002353811081504391e+05
1.002430161359213234e+05
1.002505846125012613e+05
1.002580865378902527e+05
1.002651678302268701e+05
1.002714805707896303e+05
1.002776538418803975e+05
1.002836876434991282e+05
1.002895819756458513e+05
1.002953368383205379e+05
1.003009522315232316e+05
1.003064281552538887e+05
1.003117646095125237e+05
1.003169615942991513e+05
1.003220191096137569e+05
1.003269371554563404e+05
1.003317157318269165e+05
1.003363548387254559e+05
1.003408544761519879e+05
1.003452146441064979e+05
1.003494353425889858e+05
1.003535165715994663e+05
1.003574583311379101e+05
1.003612606212043465e+05
1.003649234417987755e+05
1.003684467929211678e+05
1.003718306745715527e+05
1.003750750867499009e+05
1.003781800294562418e+05
1.003811455026905751e+05
1.003839715064528718e+05
1.003870979963779973e+05
1.003947921970843454e+05
1.004027088856304763e+05
1.004108480620164046e+05
1.004192097262421303e+05
1.004277938783076388e+05
1.004366005182129447e+05
1.004456296459580335e+05
1.004548812615429197e+05
1.004643553649675887e+05
1.004740519562320405e+05
1.004839710353362898e+05
1.004941126022803364e+05
1.005044766570641659e+05
1.005150631996877928e+05
1.005258722301512025e+05
1.005369037484544097e+05
1.005481577545973996e+05
1.005596342485801724e+05
1.005713332304027426e+05
1.005832547000651102e+05
1.005953986575672607e+05
1.006077651029092085e+05
1.006203540360909392e+05
1.006331654571124673e+05
1.006461993659737782e+05
1.006594557626748719e+05
1.006729346472157777e+05
1.006790226541127631e+05
1.006833122917989822e+05
1.006873667963774933e+05
1.006911861678482965e+05
1.006947704062114062e+05
1.006981195114668226e+05
1.007012334836145310e+05
1.007041123226545460e+05
1.007067560285868531e+05
1.007091646014114667e+05
1.007113380411283724e+05
1.007132763477375702e+05
1.007149795212390891e+05
1.007164475616328855e+05
1.007176804689189885e+05
1.007186782430973981e+05
1.007194408841680997e+05
