# Supplementary material for: Flow analysis on microcasting with degassed polydimethylsiloxane micro-channels for cell patterning with cross-linked albumin
Source: PLoS One. 2020 May 20;15(5):e0232518. doi: 10.1371/journal.pone.0232518 (PMC7239381; doi:10.1371/journal.pone.0232518)
Supplement: S2 File — (ZIP) [file pone.0232518.s004.zip › Python Data/1 mpas viscosity/Height 0.1mm/width 200 um/viscosity P]

0.000000000000000000e+00
2.380951720413814476e-01
4.584581894374110123e-01
6.621885691757710690e-01
8.503230236913894569e-01
1.022896976992336393e+00
1.180698858643203897e+00
1.324593490468364498e+00
1.455445694292190728e+00
1.574120291939054006e+00
1.681482105233327529e+00
1.778395955999383382e+00
1.865172330951115454e+00
1.941221092168207818e+00
2.006917966845354062e+00
2.062678395244989638e+00
2.108917817629549774e+00
2.146051674261469255e+00
2.174495405403183312e+00
2.194661812564965508e+00
2.206889602212136925e+00
2.211538869599714463e+00
2.208998130693734741e+00
2.199655901460234819e+00
2.183900697865251761e+00
2.162121035874822184e+00
2.134705431454983149e+00
2.131683546071475366e+00
2.083874588810075146e+00
2.035622132684300922e+00
1.986926177694154028e+00
1.937786723839633574e+00
1.888203771120740004e+00
1.838177319537473098e+00
1.787734570233330933e+00
1.739414195610211600e+00
1.693008886247624467e+00
1.646628980919388807e+00
1.600527291567642951e+00
1.554996419314861100e+00
1.510263517952343815e+00
1.466514207403062375e+00
1.423954067605213591e+00
1.382631578372114367e+00
1.342599694343797001e+00
1.303988767509078439e+00
1.266806657396381208e+00
1.231089630302428350e+00
1.196851737843636521e+00
1.164059161982801127e+00
1.132638263956689206e+00
1.102586478607934017e+00
1.073903805936535782e+00
1.046566123722445507e+00
1.020417611172982131e+00
9.954303582052120847e-01
9.716043648191357018e-01
9.489353489095014860e-01
9.272512483760486646e-01
9.064625819537482920e-01
8.865693496426000353e-01
8.675715514426037833e-01
8.494219509083419384e-01
8.320459372902219153e-01
8.154425850116264751e-01
7.996118940725560620e-01
7.845538644730103428e-01
7.702684366681722405e-01
7.567174267366355567e-01
7.438682794922191199e-01
7.317209949349230413e-01
7.202755730647473209e-01
7.095320138816920696e-01
6.994947806624894904e-01
6.903049230909629186e-01
6.820297152152670073e-01
6.746691570354016454e-01
6.682232485513668330e-01
6.626919897631626810e-01
6.554786155158990324e-01
6.441674471522218504e-01
6.329456840225108349e-01
6.218133261267662082e-01
6.107703734649877481e-01
5.998168260371755656e-01
5.889526838433295497e-01
5.781779468834500335e-01
5.674926151575365729e-01
5.568966886655896120e-01
5.463901674076089288e-01
5.359730513835944121e-01
5.256453405935461731e-01
5.154070350374642118e-01
5.052581347153485281e-01
4.951986396271990665e-01
4.852285497730158825e-01
4.764680969093026963e-01
4.685234820389866939e-01
4.608623171050174605e-01
4.534846021073950517e-01
4.463903370461194120e-01
4.395795219211905969e-01
4.330521567326084953e-01
4.268082414803731628e-01
4.208477761644847659e-01
4.151707607849429715e-01
4.097771953417480018e-01
4.046670798348998566e-01
3.998404142643984804e-01
3.952971986302439289e-01
3.910374329324360909e-01
3.870611171709750775e-01
3.833682513458607777e-01
3.776200007037949224e-01
3.717898777977085567e-01
3.659676315405844815e-01
3.601532619324227524e-01
3.543467689732233694e-01
3.485481526629863880e-01
3.427574130017117526e-01
3.369745499893994078e-01
3.311995636260494091e-01
3.254324539116617565e-01
3.196732208462364500e-01
3.139218644297734340e-01
3.081783846622728751e-01
3.024427815437346623e-01
2.967150550741586845e-01
2.909952052535450528e-01
2.857318006794203336e-01
2.818635843104280170e-01
2.781478307144056306e-01
2.745845398913533963e-01
2.711737118412712033e-01
2.679153465641591070e-01
2.648094440600169963e-01
2.618560043288450934e-01
2.590550273706431206e-01
2.564065131854113000e-01
2.539104617731494651e-01
2.515668731338577269e-01
2.493757472675360853e-01
2.473370841741845128e-01
2.454508838538029536e-01
2.437171463063914911e-01
2.421358715319500976e-01
2.407070595304787453e-01
2.394307103019774341e-01
2.383068238464462474e-01
2.373354001638851019e-01
2.365164392542940253e-01
2.358499411176730176e-01
2.353359057540220789e-01
2.343619118564874426e-01
2.324325584980630466e-01
2.305214482940039500e-01
2.286285812443102639e-01
2.267539573489819604e-01
2.248975766080190675e-01
2.230594390214215572e-01
2.212395445891894297e-01
2.194378933113227126e-01
2.176544851878213782e-01
2.158893202186854543e-01
2.141423984039149131e-01
2.124137197435097546e-01
2.107032842374700066e-01
2.090110918857956135e-01
2.073371426884866031e-01
2.056814366455430032e-01
2.040439737569647860e-01
2.024247540227519515e-01
2.008237774429044997e-01
1.992410440174224584e-01
1.976765537463058275e-01
1.961303066295545794e-01
1.946023026671687139e-01
1.930600729730354292e-01
1.914989875122770635e-01
1.899507672691535809e-01
1.884154122436649537e-01
1.868929224358112373e-01
1.853832978455924041e-01
1.838865384730084540e-01
1.824026443180594148e-01
1.809316153807452032e-01
1.794734516610659303e-01
1.780281531590215127e-01
1.765957198746119783e-01
1.751761518078373547e-01
1.737694489586975866e-01
1.723756113271927570e-01
1.709946389133228106e-01
1.696265317170877474e-01
1.682712897384875395e-01
1.669289129775221869e-01
1.655994014341917731e-01
1.642827551084962423e-01
1.629789740004355947e-01
1.616880581100098024e-01
1.604100074372189211e-01
1.591156362550745218e-01
1.578130703973056881e-01
1.565199623289353914e-01
1.552363120499635762e-01
1.539621195603902981e-01
1.526973848602155015e-01
1.514421079494392697e-01
1.501962888280615194e-01
1.489599274960822783e-01
1.477330239535015466e-01
1.465155782003192686e-01
1.453075902365355832e-01
1.441090600621503792e-01
1.429199876771636846e-01
1.417403730815754992e-01
1.405702162753858508e-01
1.394095172585946563e-01
1.382582760312020265e-01
1.371164925932079059e-01
1.359841669446122669e-01
1.348612990854151927e-01
1.337478890156166000e-01
1.326439367352164889e-01
1.315494422442149147e-01
1.304644055426118499e-01
1.293888266304072943e-01
1.283227055076012479e-01
1.273163618097682970e-01
1.264192393101707945e-01
1.255419372356503249e-01
1.246844555862068465e-01
1.238467943618403594e-01
1.230289535625509051e-01
1.222309331883384559e-01
1.214527332392030257e-01
1.206943537151446144e-01
1.199557946161631528e-01
1.192370559422587517e-01
1.185381376934313419e-01
1.178590398696809372e-01
1.171997624710075375e-01
1.165603054974111569e-01
1.159406689488917813e-01
1.153408528254494109e-01
1.147608571270840455e-01
1.142006818537957130e-01
1.136603270055843579e-01
1.131397925824500217e-01
1.126390785843927322e-01
1.121581850114124063e-01
1.116971118635090993e-01
1.112558591406827974e-01
1.108344268429335006e-01
1.104328149702611811e-01
1.099885001075329438e-01
1.088950541625514773e-01
1.077699898031939246e-01
1.066133070294602581e-01
1.054250058413505470e-01
1.042050862388646387e-01
1.029535482220027415e-01
1.016703917907646609e-01
1.003556169451505636e-01
9.900922368516028305e-02
9.763121201079398570e-02
9.622158192205151894e-02
9.478033341893303543e-02
9.330746650143836862e-02
9.180298116956768506e-02
9.026687742332083209e-02
8.869915526269796235e-02
8.709981468769899260e-02
8.546885569832383955e-02
8.380627829457269751e-02
8.211208247644534441e-02
8.038626824394200232e-02
7.862883559706246306e-02
7.683978453580690704e-02
7.501911506017516773e-02
7.316682717016743942e-02
7.128292086578351394e-02
6.936739614702358558e-02
6.850221122287140918e-02
6.789259794237063883e-02
6.731640013320450144e-02
6.677361779537299702e-02
6.626425092887618107e-02
6.578829953371397032e-02
6.534576360988644805e-02
6.493664315739354487e-02
6.456093817623531628e-02
6.421864866641172065e-02
6.390977462792279962e-02
6.363431606076851155e-02
6.339227296494889807e-02
6.318364534046391756e-02
6.300843318731358389e-02
6.286663650549791094e-02
6.275825529501688482e-02
