# Supplementary material for: Flow analysis on microcasting with degassed polydimethylsiloxane micro-channels for cell patterning with cross-linked albumin
Source: PLoS One. 2020 May 20;15(5):e0232518. doi: 10.1371/journal.pone.0232518 (PMC7239381; doi:10.1371/journal.pone.0232518)
Supplement: S2 File — (ZIP) [file pone.0232518.s004.zip › Python Data/1 mpas viscosity/Height 0.1mm/width 2000 um/data.txt]

0
2.485E-12
2.083E-12
1.7632E-12
1.327E-12
1.054E-12
0.89E-12
0.77E-12
0.626E-12
0.6122E-12
0.553E-12
