# Supplementary material for: Flow analysis on microcasting with degassed polydimethylsiloxane micro-channels for cell patterning with cross-linked albumin
Source: PLoS One. 2020 May 20;15(5):e0232518. doi: 10.1371/journal.pone.0232518 (PMC7239381; doi:10.1371/journal.pone.0232518)
Supplement: S2 File — (ZIP) [file pone.0232518.s004.zip › Python Data/1 mpas viscosity/Height 0.1mm/width 2000 um/Flow rate width = 2000 um]

0.000000000000000000e+00
8.619326237882745554e-13
1.629463170251562445e-12
2.312686367884906846e-12
2.920952534972078129e-12
3.468221952126726443e-12
3.958408563547277168e-12
4.391512369233731516e-12
4.767533369186088678e-12
5.088974385566938667e-12
5.373870618798206046e-12
5.625794215143603010e-12
5.844745174603128751e-12
6.030723497176784077e-12
6.186155603941236780e-12
6.322021506977981964e-12
6.439661458444486618e-12
6.539075458340750741e-12
6.620263506666775143e-12
6.685008699240595755e-12
6.738628057721463255e-12
6.781475939632738167e-12
6.813552344974420493e-12
6.834857273746509424e-12
6.845776922790250183e-12
6.849993481276834263e-12
6.848423338884017681e-12
6.841066495611799630e-12
6.827922951460180917e-12
6.809006195177020153e-12
6.786046886436011037e-12
6.760251847029621335e-12
6.731621076957849431e-12
6.700154576220696942e-12
6.665852344818162251e-12
6.629251705862753281e-12
6.591470032106846227e-12
6.552541929045301509e-12
6.512467396678118320e-12
6.471286028790897371e-12
6.429376743178969670e-12
6.386834104834750019e-12
6.343658113758237610e-12
6.299848769949433251e-12
6.255615748962465425e-12
6.211178831403928828e-12
6.166538047529359115e-12
6.121693397338754672e-12
6.076711915551113605e-12
6.031886293906823569e-12
5.987247547161052482e-12
5.942780090536523784e-12
5.898491902832598146e-12
5.854439087103303203e-12
5.810638227214254814e-12
5.767139484826767243e-12
5.723958157634442784e-12
5.681127074823175982e-12
5.638656193896487054e-12
5.596567616384065428e-12
5.554868283512826232e-12
5.513573484311356766e-12
5.472684454158356701e-12
5.432202321182887767e-12
5.392138399680199746e-12
5.352495612442878852e-12
5.313273957870442073e-12
5.274473274321871552e-12
5.236093454238401292e-12
5.198134497620029679e-12
5.160600624634955664e-12
5.123499576084696201e-12
5.086831518572742135e-12
5.050596452099093465e-12
5.014794376663748576e-12
4.979425292266710699e-12
4.944489198907976603e-12
4.909986096587547095e-12
4.875915985305423792e-12
4.842278865061604269e-12
4.809074735856090951e-12
4.776303597688882221e-12
4.743965450559978887e-12
4.712060294469380142e-12
4.680588129417086794e-12
4.649548955403098034e-12
4.618942772427414670e-12
4.588769580490036703e-12
4.559012620519533681e-12
4.529301145879324607e-12
4.499483095689729345e-12
4.469558469950747893e-12
4.439527268662381060e-12
4.409446201420994697e-12
4.379545912920061053e-12
4.349850986637822391e-12
4.320361422574278712e-12
4.291077220729430017e-12
4.262634539460007064e-12
4.234552930744618335e-12
4.206806435212409689e-12
4.179395052863380317e-12
4.152318783697530219e-12
4.125577627714859397e-12
4.099171584915368656e-12
4.073100655299057191e-12
4.047364838865925000e-12
4.021782272279281751e-12
3.996397125307208914e-12
3.971292094939143955e-12
3.946467181175088490e-12
3.921922384015040903e-12
3.897657703459002002e-12
3.873673139506970979e-12
3.849968692158948642e-12
3.826544361414934991e-12
3.803935421492673656e-12
3.780614292776333130e-12
3.757566055710618926e-12
3.734785443273589686e-12
3.712267188443306477e-12
3.690006024197827134e-12
3.667996683515212725e-12
3.646233899373521085e-12
3.624712404750812876e-12
3.603437410843710938e-12
3.582519450227488049e-12
3.561835454236196992e-12
3.541380329451083299e-12
3.521148982453390487e-12
3.501136319824364494e-12
3.481337248145249642e-12
3.461746673997290254e-12
3.442359503961731056e-12
3.423170644619817584e-12
3.404175002552793756e-12
3.385367484341905106e-12
3.366742996568395150e-12
3.348296445813509421e-12
3.330022738658492647e-12
3.311916781684588746e-12
3.293973481473043657e-12
3.276187744605101298e-12
3.258554477662006397e-12
3.241068587225004082e-12
3.223724979875339083e-12
3.206518562194255316e-12
3.189444240762998317e-12
3.172496922162812812e-12
3.155671512974943123e-12
3.138962919780634383e-12
3.122366049161130508e-12
3.105875807697677034e-12
3.089487101971518284e-12
3.073194838563898984e-12
3.056993924056063860e-12
3.040879265029258044e-12
3.024845768064725858e-12
3.008888339743711625e-12
2.993001886647460878e-12
2.977181315357217942e-12
2.961421532454227542e-12
2.945717444519734405e-12
2.930063958134983662e-12
2.914455979881219636e-12
2.898888416339686648e-12
2.883356174091629831e-12
2.867854159718293910e-12
2.852377279800923611e-12
2.836920440920763663e-12
2.821478549659058791e-12
2.806046512597053721e-12
2.790619236315992777e-12
2.775661301926760780e-12
2.761713303471241468e-12
2.747872152385997744e-12
2.734135832874535585e-12
2.720502329140359356e-12
2.706969625386974630e-12
2.693535705817885368e-12
2.680198554636597144e-12
2.666956156046615129e-12
2.653806494251443283e-12
2.640747553454587583e-12
2.627777317859552394e-12
2.614893771669842885e-12
2.602094899088964229e-12
2.589378684320420384e-12
2.576743111567717330e-12
2.564186165034359832e-12
2.551705828923852255e-12
2.539300087439700174e-12
2.526966924785408354e-12
2.514704325164481564e-12
2.502510272780424570e-12
2.490382751836742543e-12
2.478319746536940655e-12
2.466319241084523268e-12
2.454379219682995958e-12
2.442497666535863491e-12
2.430672565846630230e-12
2.418901901818802155e-12
2.407183658655883224e-12
2.395515820561378609e-12
2.383896371738793480e-12
2.372323296391633008e-12
2.360794578723401557e-12
2.349308202937604702e-12
2.337862153237746401e-12
2.326454413827332634e-12
2.315375665013545504e-12
2.304623563151462051e-12
2.293949495095993145e-12
2.283352639069544786e-12
2.272832173294521763e-12
2.262387275993329671e-12
2.252017125388374512e-12
2.241720899702061477e-12
2.231497777156795759e-12
2.221346935974983762e-12
2.211267554379030273e-12
2.201258810591341699e-12
2.191319882834322018e-12
2.181449949330378039e-12
2.171648188301915359e-12
2.161913777971338361e-12
2.152245896561053854e-12
2.142643722293466627e-12
2.133106433390982275e-12
2.123633208076006395e-12
2.114223224570944583e-12
2.104875661098202435e-12
2.095589695880185144e-12
2.086364507139298710e-12
2.077199273097948325e-12
2.068093171978539586e-12
2.059045382003478088e-12
2.050055081395169429e-12
2.041121448376018800e-12
2.032243661168432202e-12
2.023420897994814826e-12
2.014652337077571866e-12
2.005937156639109726e-12
1.997274534901833193e-12
1.988663650088148268e-12
1.980103680420460144e-12
1.971593804121174821e-12
1.963193373633695707e-12
1.954869496027198379e-12
1.946600083487597926e-12
1.938384491677751042e-12
1.930222076260515630e-12
1.922112192898749189e-12
1.914054197255309219e-12
1.906047444993053219e-12
1.898091291774839496e-12
1.890185093263524744e-12
1.882328205121967268e-12
1.874519983013023761e-12
1.866759782599552530e-12
1.859046959544410670e-12
1.851380869510456490e-12
1.843760868160547085e-12
1.836186311157539954e-12
1.828656554164292597e-12
1.821170952843663321e-12
1.813728862858508617e-12
1.806329639871687195e-12
1.798972639546055545e-12
1.791657217544472177e-12
1.784382729529793984e-12
1.777148531164879274e-12
1.769953978112585142e-12
1.762798426035768684e-12
1.755681230597288612e-12
1.748601747460001415e-12
1.741559332286765400e-12
1.734553340740437866e-12
1.727583128483876715e-12
1.720648051179938640e-12
1.713747464491482554e-12
1.706880724081364744e-12
1.700047185612443921e-12
1.693246204747576577e-12
1.686562841364261935e-12
1.679924644106441769e-12
1.673324709281058430e-12
1.666762589761661577e-12
1.660237838421799862e-12
1.653750008135023144e-12
1.647298651774879872e-12
1.640883322214919907e-12
1.634503572328691900e-12
1.628158954989745711e-12
1.621849023071629586e-12
1.615573329447893590e-12
1.609331426992086371e-12
1.603122868577757388e-12
1.596947207078455491e-12
1.590803995367730342e-12
