# Supplementary material for: Flow analysis on microcasting with degassed polydimethylsiloxane micro-channels for cell patterning with cross-linked albumin
Source: PLoS One. 2020 May 20;15(5):e0232518. doi: 10.1371/journal.pone.0232518 (PMC7239381; doi:10.1371/journal.pone.0232518)
Supplement: S2 File — (ZIP) [file pone.0232518.s004.zip › Python Data/1 mpas viscosity/Height 0.1mm/width 2000 um/P]

1.011610490077522845e+05
1.008126329075546382e+05
1.005023766387920332e+05
1.002261996436137561e+05
9.998032227458317357e+04
9.975910141483150073e+04
9.956095494397440052e+04
9.938588286201187293e+04
9.923388516894393251e+04
9.910395015745919954e+04
9.898878751967997232e+04
9.888695329904140090e+04
9.879844749554351438e+04
9.872327010918631277e+04
9.866044031601017923e+04
9.860551970298380184e+04
9.855796650452466565e+04
9.851778072063279978e+04
9.848496235130818968e+04
9.845879062177790911e+04
9.843711625041591469e+04
9.841979599648278963e+04
9.840682985997853393e+04
9.839821784090316214e+04
9.839380382821777312e+04
9.839209938308644632e+04
9.839273407641879749e+04
9.839570790821484115e+04
9.840102087847457733e+04
9.840866753468722163e+04
9.841794829816455604e+04
9.842837533942784648e+04
9.843994865847710753e+04
9.845266825531231007e+04
9.846653412993349775e+04
9.848132908204186242e+04
9.849660143984068418e+04
9.851233721486818104e+04
9.852853640712435299e+04
9.854518301174759108e+04
9.856212386008305475e+04
9.857932072644466825e+04
9.859677361083247524e+04
9.861448251324643206e+04
9.863236267724870413e+04
9.865032526167032483e+04
9.866837025428122433e+04
9.868649765508137352e+04
9.870468036685376137e+04
9.872280007580919482e+04
9.874084424495842541e+04
9.875881917408308072e+04
9.877672163794017979e+04
9.879452895818253455e+04
9.881223443117040733e+04
9.882981778022562503e+04
9.884727282161341282e+04
9.886458628490332922e+04
9.888175414500752231e+04
9.889876746789962635e+04
9.891562344775101519e+04
9.893231590432957455e+04
9.894884433826232271e+04
9.896520829352950386e+04
9.898140319659192755e+04
9.899742786597907252e+04
9.901328230233787326e+04
9.902896657100794255e+04
9.904448071546740539e+04
9.905982473571624723e+04
9.907499692585019511e+04
9.908999415683132247e+04
9.910481636131407868e+04
9.911946353929843463e+04
9.913393569078440487e+04
9.914823281577198941e+04
9.916235491426118824e+04
9.917630198625200137e+04
9.919007403174441424e+04
9.920367105073845596e+04
9.921709304323411197e+04
9.923034000923138228e+04
9.924341194873025233e+04
9.925630886173075123e+04
9.926903074823284987e+04
9.928157760823657736e+04
9.929394944174190459e+04
9.930614624874884612e+04
9.931817480372000136e+04
9.933018497231039510e+04
9.934223822157354152e+04
9.935433455150942609e+04
9.936647396211806335e+04
9.937863352987170219e+04
9.939072002204843739e+04
9.940272350135222950e+04
9.941464396778310766e+04
9.942648142134107184e+04
9.943797870989188959e+04
9.944933004330922267e+04
9.946054591506146244e+04
9.947162632514862344e+04
9.948257127357069112e+04
9.949338076032768004e+04
9.950405478541959019e+04
9.951459334884642158e+04
9.952499645060815965e+04
9.953533760470440029e+04
9.954559895653963031e+04
9.955574707779037999e+04
9.956578196845666389e+04
9.957570362853846746e+04
9.958551205803579069e+04
9.959520725694864814e+04
9.960478922527703980e+04
9.961425796302093659e+04
9.962339709809939086e+04
9.963282411883778695e+04
9.964214082951009914e+04
9.965134935918674455e+04
9.966045183693812578e+04
9.966945039183465997e+04
9.967834715294674970e+04
9.968714424934479757e+04
9.969584381009922072e+04
9.970444372870569350e+04
9.971289932495632092e+04
9.972126034648038330e+04
9.972952885217328731e+04
9.973770690093038138e+04
9.974579655164708674e+04
9.975379986321876640e+04
9.976171889454079792e+04
9.976955570450858795e+04
9.977731235201748495e+04
9.978499089596289559e+04
9.979259339524019742e+04
9.980012190874478256e+04
9.980757849537201400e+04
9.981496521401728387e+04
9.982228412357596972e+04
9.982953728294347820e+04
9.983672675101515779e+04
9.984385458668641513e+04
9.985092284885262779e+04
9.985793359640917333e+04
9.986488888825142931e+04
9.987179078327480238e+04
9.987864134037464100e+04
9.988544261844636640e+04
9.989219667638532701e+04
9.989890557308692951e+04
9.990557136744653690e+04
9.991219611835954129e+04
9.991878188472133479e+04
9.992533072542729496e+04
9.993184469937279937e+04
9.993832586545322556e+04
9.994477628256396565e+04
9.995119800960041175e+04
9.995759310545792687e+04
9.996396362903188856e+04
9.997031163921771804e+04
9.997663919491076376e+04
9.998294835500640329e+04
9.998924117840005783e+04
9.999551972398707585e+04
1.000017860506628494e+05
1.000080422173227707e+05
1.000142902828622027e+05
1.000205323061765375e+05
1.000267703461611818e+05
1.000330064617114840e+05
1.000390528567811998e+05
1.000446910088748991e+05
1.000502859704186121e+05
1.000558385562509211e+05
1.000613495812104084e+05
1.000668198601356416e+05
1.000722502078652178e+05
1.000776414392376901e+05
1.000829943690916552e+05
1.000883098122656957e+05
1.000935885835983645e+05
1.000988314979282732e+05
1.001040393700939603e+05
1.001092130149340373e+05
1.001143532472870720e+05
1.001194608819916466e+05
1.001245367338863289e+05
1.001295816178097011e+05
1.001345963486003457e+05
1.001395817410968302e+05
1.001445386101377371e+05
1.001494677705616486e+05
1.001543700372071471e+05
1.001592462249128148e+05
1.001640971485172049e+05
1.001689236228589143e+05
1.001737264627765107e+05
1.001785064831085911e+05
1.001832644986937230e+05
1.001880013243704743e+05
1.001927177749774273e+05
1.001974146653531789e+05
1.002020928103362821e+05
1.002067530247653340e+05
1.002113961234788876e+05
1.002160229213155544e+05
1.002206342331139022e+05
1.002251125581595406e+05
1.002294588438161300e+05
1.002337735861318215e+05
1.002380571172909695e+05
1.002423097694779717e+05
1.002465318748771679e+05
1.002507237656729558e+05
1.002548857740496751e+05
1.002590182321917237e+05
1.002631214722834411e+05
1.002671958265092107e+05
1.002712416270534159e+05
1.002752592061003961e+05
1.002792488958345493e+05
1.002832110284402297e+05
1.002871459361017914e+05
1.002910539510036324e+05
1.002949354053301067e+05
1.002987906312655832e+05
1.003026199609944306e+05
1.003064237267010176e+05
1.003102022605697275e+05
1.003139558947849000e+05
1.003176849615309329e+05
1.003213897929921804e+05
1.003250707213530113e+05
1.003287280787978088e+05
1.003323621975109127e+05
1.003359734096767206e+05
1.003395620474795869e+05
1.003431284431038948e+05
1.003466729287339840e+05
1.003501958365542523e+05
1.003536974987490685e+05
1.003571782475027721e+05
1.003606384149997612e+05
1.003640783334244043e+05
1.003674740109398408e+05
1.003708387437439378e+05
1.003741814603188250e+05
1.003775024211227283e+05
1.003808018866138591e+05
1.003840801172504289e+05
1.003873373734906636e+05
1.003905739157927746e+05
1.003937900046149880e+05
1.003969859004155151e+05
1.004001618636525673e+05
1.004033181547843706e+05
1.004064550342691364e+05
1.004095727625650907e+05
1.004126716001304449e+05
1.004157518074233958e+05
1.004188136449021986e+05
1.004218573730250500e+05
1.004248832522501616e+05
1.004278915430357592e+05
1.004308825058400544e+05
1.004338564011212729e+05
1.004368134893376118e+05
1.004397540309473261e+05
1.004426782864085835e+05
1.004455865161796391e+05
1.004484789807187044e+05
1.004513559404839762e+05
1.004542176559336949e+05
1.004570643875260721e+05
1.004598963957193046e+05
1.004627139409716328e+05
1.004655172837412683e+05
1.004683066844864225e+05
1.004710824036653212e+05
1.004738447017361614e+05
1.004765938391571835e+05
1.004792954324626917e+05
1.004819787684185139e+05
1.004846466376810858e+05
1.004872992209908261e+05
1.004899366990881390e+05
1.004925592527134140e+05
1.004951670626070845e+05
1.004977603095095401e+05
1.005003391741611849e+05
1.005029038373024523e+05
1.005054544796737318e+05
1.005079912820154423e+05
1.005105144250679732e+05
1.005130240895717579e+05
1.005155204562671715e+05
1.005180037058946618e+05
