# Supplementary material for: Flow analysis on microcasting with degassed polydimethylsiloxane micro-channels for cell patterning with cross-linked albumin
Source: PLoS One. 2020 May 20;15(5):e0232518. doi: 10.1371/journal.pone.0232518 (PMC7239381; doi:10.1371/journal.pone.0232518)
Supplement: S2 File — (ZIP) [file pone.0232518.s004.zip › Python Data/1 mpas viscosity/Height 0.1mm/width 2000 um/viscosity P]

0.000000000000000000e+00
6.020978627515560788e-02
1.138251720800206729e-01
1.615513186167793214e-01
2.040413867589533914e-01
2.422705635326410367e-01
2.765122551614567215e-01
3.067664616454005566e-01
3.330331829844724867e-01
3.554872523191469069e-01
3.753885077537771342e-01
3.929864794223270064e-01
4.082811673247965234e-01
4.212725714611856298e-01
4.321301880199523993e-01
4.416210191570424382e-01
4.498386873827642241e-01
4.567831926971178125e-01
4.624545351001033144e-01
4.669772716802319534e-01
4.707228197952978976e-01
4.737159328774808720e-01
4.759566109267808209e-01
4.774448539431978555e-01
4.782076394753588811e-01
4.785021846385041910e-01
4.783925032837393898e-01
4.778785954110645329e-01
4.769604610204797868e-01
4.756390423603733542e-01
4.740352336238553566e-01
4.722333366231456497e-01
4.702333513582441227e-01
4.680352778291507199e-01
4.656391160358655523e-01
4.630824003620188090e-01
4.604431842108042128e-01
4.577238849283018496e-01
4.549245025145116639e-01
4.520478027695705725e-01
4.491202547687206947e-01
4.461484642927682764e-01
4.431324313417131511e-01
4.400721559155554297e-01
4.369822847743233263e-01
4.338781705604223271e-01
4.307598153873345992e-01
4.276272192550600315e-01
4.244850648336734311e-01
4.213537979290845059e-01
4.182355850584068002e-01
4.151293375563743226e-01
4.120356127772291654e-01
4.089583297661487093e-01
4.058986469791152074e-01
4.028600684288826672e-01
3.998436627266591104e-01
3.968517231355278008e-01
3.938849452309224897e-01
3.909448729019388002e-01
3.880319910238180792e-01
3.851473676024789738e-01
3.822910889345592644e-01
3.794632338248377090e-01
3.766645926266203315e-01
3.738953695098296004e-01
3.711555643626647805e-01
3.684451658937895058e-01
3.657641665897507499e-01
3.631125664505484019e-01
3.604906602734997967e-01
3.578989887876505849e-01
3.553375636309875074e-01
3.528063848035106753e-01
3.503054523052199221e-01
3.478347661361154697e-01
3.453943262961970961e-01
3.429841327854649125e-01
3.406041856039189741e-01
3.382544847515591147e-01
3.359350302283855005e-01
3.336458220343980208e-01
3.313868601695967864e-01
3.291581446339816308e-01
3.269596754275527206e-01
3.247914525503099448e-01
3.226534760022534143e-01
3.205457457833830182e-01
3.184670911988194963e-01
3.163916139647124925e-01
3.143086919595484141e-01
3.122183251833273165e-01
3.101205136360492554e-01
3.080192187325425102e-01
3.059305520194829375e-01
3.038562307609928848e-01
3.017962549570725184e-01
2.997506246077216718e-01
2.977637781732548894e-01
2.958021542454066788e-01
2.938639394479015676e-01
2.919491337807395004e-01
2.900577372439205326e-01
2.881897498374446642e-01
2.863451715613119508e-01
2.845240024155222813e-01
2.827262424000757113e-01
2.809391875607056832e-01
2.791659233500596859e-01
2.774122265167167645e-01
2.756780970606769188e-01
2.739635349819400933e-01
2.722685402805062882e-01
2.705931129563755588e-01
2.689372530095479052e-01
2.673009604400232719e-01
2.657216265071176697e-01
2.640925430533149210e-01
2.624825222820316717e-01
2.608911962686104591e-01
2.593181970883939313e-01
2.577631568167245146e-01
2.562257075289449126e-01
2.547054813003975515e-01
2.532021102064250240e-01
2.517159582720407407e-01
2.502547466839709078e-01
2.488098785543968461e-01
2.473809980856075952e-01
2.459677494798919728e-01
2.445697769395389076e-01
2.431867246668373839e-01
2.418182368640761637e-01
2.404639577335441758e-01
2.391235314775304321e-01
2.377966022983236949e-01
2.364828143982130038e-01
2.351818119794871487e-01
2.338932392444350583e-01
2.326167403953456614e-01
2.313519596345077756e-01
2.300985411642104406e-01
2.288561291867424186e-01
2.276243679043927215e-01
2.264029015194501948e-01
2.251913742342037394e-01
2.239894302509422286e-01
2.227967137719546187e-01
2.216128689995298662e-01
2.204375401359567332e-01
2.192703713835242041e-01
2.181110069445211241e-01
2.169590910212364776e-01
2.158142678159590822e-01
2.146761815309778665e-01
2.135444763685817593e-01
2.124187965310596338e-01
2.112987862207004464e-01
2.101840896397929870e-01
2.090743509906262676e-01
2.079692144754891059e-01
2.068683242966704305e-01
2.057713246564592258e-01
2.046778597571442537e-01
2.035875738010145541e-01
2.025001109903588892e-01
2.014151155274662153e-01
2.003322316146254611e-01
1.992511034541254999e-01
1.981713752482552604e-01
1.970926911993036157e-01
1.960146955095595223e-01
1.949370323813117423e-01
1.938921548493126035e-01
1.929178257860013623e-01
1.919509604816323212e-01
1.909914181239508457e-01
1.900390579007021907e-01
1.890937389996317219e-01
1.881553206084847774e-01
1.872236619150065839e-01
1.862986221069425630e-01
1.853800603720378859e-01
1.844678358980380017e-01
1.835618078726881930e-01
1.826618354837337421e-01
1.817677779189200427e-01
1.808794943659922660e-01
1.799968440126958336e-01
1.791196860467760554e-01
1.782478796559782142e-01
1.773812840280476755e-01
1.765197583507297219e-01
1.756631618117696358e-01
1.748113535989127831e-01
1.739641928999044185e-01
1.731215389024899631e-01
1.722832507944146163e-01
1.714491877634237438e-01
1.706192089972627113e-01
1.697931736836767458e-01
1.689709410104112408e-01
1.681523701652114233e-01
1.673373203358226591e-01
1.665256507099902583e-01
1.657172204754595868e-01
1.649118888199758715e-01
1.641095149312845058e-01
1.633099579971307169e-01
1.625130772052599260e-01
1.617391778541220904e-01
1.609880962298073648e-01
1.602424656102334199e-01
1.595022285906194937e-01
1.587673277661847404e-01
1.580377057321483425e-01
1.573133050837295654e-01
1.565940684161475638e-01
1.558799383246215475e-01
1.551708574043708100e-01
1.544667682506144224e-01
1.537676134585717336e-01
1.530733356234617593e-01
1.523838773405038483e-01
1.516991812049172106e-01
1.510191898119209453e-01
1.503438457567343733e-01
1.496730916345766493e-01
1.490068700406669278e-01
1.483451235702244742e-01
1.476877948184684985e-01
1.470348263806181832e-01
1.463861608518927104e-01
1.457417408275113457e-01
1.451015089026932159e-01
1.444654076726575864e-01
1.438333797326236674e-01
1.432053676778106133e-01
1.425813141034376619e-01
1.419611616047240510e-01
1.413448527768889074e-01
1.407323302151514410e-01
1.401235365147309453e-01
1.395184142708465191e-01
1.389169060787174559e-01
1.383189545335628823e-01
1.377245022306020916e-01
1.371376951991575555e-01
1.365562357232822377e-01
1.359785808719759514e-01
1.354046856354542139e-01
1.348345050039324589e-01
1.342679939676262868e-01
1.337051075167511871e-01
1.331458006415226492e-01
1.325900283321562734e-01
1.320377455788674659e-01
1.314889073718718548e-01
1.309434687013848742e-01
1.304013845576220965e-01
1.298626099307989834e-01
1.293270998111311354e-01
1.287948091888340418e-01
1.282656930541231644e-01
1.277397063972140756e-01
1.272168042083223205e-01
1.266969414776633052e-01
1.261800731954527133e-01
1.256661543519058954e-01
1.251551399372384799e-01
1.246469849416659559e-01
1.241416443554038684e-01
1.236390731686676792e-01
1.231392263716729191e-01
1.226420589546351470e-01
1.221475259077698383e-01
1.216555822212925519e-01
1.211661828854187772e-01
1.206792828903640452e-01
1.201948372263438175e-01
1.197128008835737362e-01
1.192331288522692073e-01
1.187557761226458314e-01
1.182806976849190422e-01
1.178138353457956200e-01
1.173501280592689489e-01
1.168890935720026947e-01
1.164307006502469377e-01
1.159749180602516888e-01
1.155217145682670837e-01
1.150710589405430917e-01
1.146229199433298207e-01
1.141772663428773094e-01
1.137340669054356240e-01
1.132932903972547617e-01
1.128549055845848720e-01
1.124188812336759102e-01
1.119851861107780122e-01
1.115537889821411888e-01
1.111246586140155201e-01
