# Supplementary material for: Flow analysis on microcasting with degassed polydimethylsiloxane micro-channels for cell patterning with cross-linked albumin
Source: PLoS One. 2020 May 20;15(5):e0232518. doi: 10.1371/journal.pone.0232518 (PMC7239381; doi:10.1371/journal.pone.0232518)
Supplement: S2 File — (ZIP) [file pone.0232518.s004.zip › Python Data/1 mpas viscosity/Height 0.1mm/width 500 um/Flow rate width = 500 um]

0.000000000000000000e+00
3.645326565865143613e-13
6.982962193479136536e-13
1.003627399733766739e-12
1.282856501148410476e-12
1.536474075183234586e-12
1.766457922025240758e-12
1.974850436992801829e-12
2.163694015404289631e-12
2.335031052578077004e-12
2.490903943832535776e-12
2.632094632676313017e-12
2.758041911488787577e-12
2.869813973160293105e-12
2.968505117377642790e-12
3.055209643827650228e-12
3.131021852197129415e-12
3.196912574900771677e-12
3.252681975599933902e-12
3.298714032297355545e-12
3.335643857527933176e-12
3.364106563826562559e-12
3.384737263728139057e-12
3.398171069767559240e-12
3.420853018570872418e-12
3.414223162922437841e-12
3.404477756834994576e-12
3.391616800308543430e-12
3.375640293343083998e-12
3.356548235938616282e-12
3.334356938826066034e-12
3.309181017735319821e-12
3.281046551465518948e-12
3.250452928163809758e-12
3.217748537857324314e-12
3.183114667306156871e-12
3.147026558682605705e-12
3.109551902254196112e-12
3.071164263291884122e-12
3.031994880959830129e-12
2.992043755258034134e-12
2.951410253419253637e-12
2.910603309219652946e-12
2.869694693155385323e-12
2.828684405226449556e-12
2.787685902741738068e-12
2.747008575322163433e-12
2.706669955213890843e-12
2.666670042416919896e-12
2.627152515094441495e-12
2.588239088816816367e-12
2.549881186977742390e-12
2.512119244302897307e-12
2.474986474402307606e-12
2.438506877683512131e-12
2.402689495484510548e-12
2.367534694430974615e-12
2.333042474522902718e-12
2.299212835760296068e-12
2.266045778143154664e-12
2.233541301671478104e-12
2.201699696995236564e-12
2.170523098477007513e-12
2.140011935971237138e-12
2.110166209477925439e-12
2.080985918997072011e-12
2.052471064528677260e-12
2.024621646072741184e-12
1.997436996248735421e-12
1.970886838995610895e-12
1.944954791865424321e-12
1.919640854858175296e-12
1.894945027973864223e-12
1.870867311212490698e-12
1.847407704574055126e-12
1.824566208058557507e-12
1.802274879954715480e-12
1.780429183541298829e-12
1.759027963445681771e-12
1.738071219667864307e-12
1.717555221632264266e-12
1.697407269754095656e-12
1.677599313446947568e-12
1.658131352710819396e-12
1.639003387545711342e-12
1.620209831888137453e-12
1.601731436468466501e-12
1.583566579100501034e-12
1.565715259784240849e-12
1.548177470226194403e-12
1.530944820310851337e-12
1.514009918577875429e-12
1.497372765027266881e-12
1.481033359659025491e-12
1.464991702473151662e-12
1.449247793469645194e-12
1.433801632648506085e-12
1.418652904623986957e-12
1.403791692848888694e-12
1.389213276796096853e-12
1.374917656465611434e-12
1.360904831857432438e-12
1.347174802971560066e-12
1.333727569807994319e-12
1.320563132366735196e-12
1.307682757154818777e-12
1.295099452305656795e-12
1.282816636361616975e-12
1.270834309322699518e-12
1.259152471188904224e-12
1.247771121960231294e-12
1.236690261636680525e-12
1.225909890218251919e-12
1.215375624743524448e-12
1.204820058318269743e-12
1.194207180415303278e-12
1.183536991034625255e-12
1.172809490176235067e-12
1.162443099273037302e-12
1.152246378552149820e-12
1.142063892528782036e-12
1.131895641202933950e-12
1.121741624574605561e-12
1.111601842643796668e-12
1.101476295410507473e-12
1.091364982874737975e-12
1.081267905036487973e-12
1.071185061895757669e-12
1.061116453452547062e-12
1.051062079706855951e-12
1.041021940658684538e-12
1.030996036308032620e-12
1.020984366654900400e-12
1.011089518822092356e-12
1.002124615537381574e-12
9.932949975386479123e-13
9.846006648258915726e-13
9.760416173991123531e-13
9.676178552583102536e-13
9.593293784034852744e-13
9.511761868346376171e-13
9.431582805517670801e-13
9.352756595548738651e-13
9.275283238439577702e-13
9.199162734190189974e-13
9.124395082800571428e-13
9.050980284270727113e-13
8.978918338600655008e-13
8.908209245790354105e-13
8.857946442354696558e-13
8.780840027836626067e-13
8.705030573237640658e-13
8.630480797078042903e-13
8.557153417878139415e-13
8.485011154158230748e-13
8.414016724438621493e-13
8.344132847239614224e-13
8.275322241081511512e-13
8.207547624484617952e-13
8.140771715969237125e-13
8.074957234055669585e-13
8.010066897264220934e-13
7.946063424115193745e-13
7.882909533128891601e-13
7.820567942825618084e-13
7.760963785681433575e-13
7.702553383794925424e-13
7.645078197028635918e-13
7.588508626596860821e-13
7.532815073713892869e-13
7.477967939594028838e-13
7.423937625451560453e-13
7.370694532500784489e-13
7.318209061955993683e-13
7.266451615031482789e-13
7.215392592941546564e-13
7.165002396900478753e-13
7.115251428122574111e-13
7.066110087822128403e-13
7.017548777213433357e-13
6.969537897510784736e-13
6.922047849928476287e-13
6.875049035680802765e-13
6.828511855982058925e-13
6.782406712046539524e-13
6.736704005088537296e-13
6.691374136322348008e-13
6.646387506962265404e-13
6.601714518222584241e-13
6.557325571317598264e-13
6.513191067461602228e-13
6.469281407868890889e-13
6.425566993753760011e-13
6.382747949151491283e-13
6.342797647110721179e-13
6.303304637097284879e-13
6.264251057898267528e-13
6.225619048300756289e-13
6.187390747091835300e-13
6.149548293058589704e-13
6.112073824988106667e-13
6.074949481667470323e-13
6.038157401883766828e-13
6.001679724424081327e-13
5.965498588075499974e-13
5.929596131625106905e-13
5.893954493859989285e-13
5.858555813567233268e-13
5.823382229533920971e-13
5.788415880547140567e-13
5.753638905393977202e-13
5.719033442861516020e-13
5.684581631736842168e-13
5.650265610807041799e-13
5.616067518859200060e-13
5.581969494680403104e-13
5.547953677057736077e-13
5.514002204778284124e-13
5.480097216629133400e-13
5.446220851397368040e-13
5.412355247870076219e-13
5.378482544834341062e-13
5.346277677317007199e-13
5.315616670248631972e-13
5.285220123269198322e-13
5.255080932833218636e-13
5.225191995395209341e-13
5.195546207409681815e-13
5.166136465331152485e-13
5.136955665614133739e-13
5.107996704713139985e-13
5.079252479082686638e-13
5.050715885177287098e-13
5.022379819451454762e-13
4.994237178359704037e-13
4.966280858356550340e-13
4.938503755896506059e-13
4.910898767434085602e-13
4.883458789423803376e-13
4.856176718320173788e-13
4.829045450577711246e-13
4.802057882650928137e-13
4.775206910994340889e-13
4.748485432062461890e-13
4.721886342309805546e-13
4.695402538190886265e-13
4.669026916160218456e-13
4.642752372672315514e-13
4.616571804181691848e-13
4.590478107142862875e-13
4.564464178010339973e-13
4.521615405306067920e-13
4.498255787638710930e-13
4.474891166155678061e-13
4.451521540856968807e-13
4.428146911742583675e-13
4.404767278812522157e-13
4.381382642066784761e-13
4.357993001505370475e-13
4.334598357128280814e-13
4.311198708935514265e-13
4.287794056927072340e-13
4.264384401102953022e-13
4.240969741463158834e-13
4.217550078007687252e-13
4.194125410736540801e-13
4.170695739649716955e-13
4.147261064747218239e-13
4.123821386029041625e-13
4.100376703495190646e-13
4.076927017145661767e-13
4.053472326980458524e-13
4.030012632999578897e-13
4.006547935203021371e-13
3.983078233590789480e-13
3.959603528162880195e-13
3.936123818919295535e-13
3.912639105860033481e-13
3.889149388985097063e-13
3.866301161541192313e-13
3.845754712679565886e-13
3.825345150228573651e-13
3.805072474188217626e-13
3.784936684558495792e-13
3.764937781339410168e-13
3.745075764530960250e-13
3.725350634133144523e-13
3.705762390145964501e-13
3.686311032569419175e-13
3.666996561403510565e-13
3.647818976648235640e-13
3.628778278303597936e-13
3.609874466369593917e-13
3.591107540846226109e-13
3.572477501733492997e-13
3.553984349031395590e-13
3.535628082739932880e-13
3.517408702859106379e-13
3.499326209388914574e-13
3.481380602329358475e-13
