# Supplementary material for: Flow analysis on microcasting with degassed polydimethylsiloxane micro-channels for cell patterning with cross-linked albumin
Source: PLoS One. 2020 May 20;15(5):e0232518. doi: 10.1371/journal.pone.0232518 (PMC7239381; doi:10.1371/journal.pone.0232518)
Supplement: S2 File — (ZIP) [file pone.0232518.s004.zip › Python Data/1 mpas viscosity/Height 0.1mm/width 500 um/P]

1.011610490078346629e+05
1.003837210390521650e+05
9.967200496202257636e+04
9.902091798266173282e+04
9.842549097137531498e+04
9.788467787792548188e+04
9.739426124915890978e+04
9.694988588952424470e+04
9.654719660347016179e+04
9.618183819544533617e+04
9.584945546989841387e+04
9.554838101364078466e+04
9.527981154354244063e+04
9.504146924938607845e+04
9.483102065092673001e+04
9.464613226791944180e+04
9.448447062011923117e+04
9.434396550839496194e+04
9.422504306295032438e+04
9.412688449063872395e+04
9.404813548004860058e+04
9.398744171976840880e+04
9.394344889838657400e+04
9.391480270449156524e+04
9.386643580821288924e+04
9.388057328569647507e+04
9.390135435038858850e+04
9.392877900228924409e+04
9.396284724139844184e+04
9.400355906771616719e+04
9.405087970030552242e+04
9.410456473304565588e+04
9.416455855561034696e+04
9.422979627472582797e+04
9.429953498490138736e+04
9.437338811097988219e+04
9.445034224846711732e+04
9.453025305490924802e+04
9.461211070162970282e+04
9.469563533476339944e+04
9.478082695431033790e+04
9.486747366998356301e+04
9.495449023344849411e+04
9.504172360158814990e+04
9.512917377440255950e+04
9.521659881598316133e+04
9.530333898514838074e+04
9.538935689620708581e+04
9.547465254915927653e+04
9.555891956526844297e+04
9.564189839874250174e+04
9.572369263414114539e+04
9.580421604861813830e+04
9.588339781760526239e+04
9.596118676273011079e+04
9.603756360427997424e+04
9.611252756046372815e+04
9.618607863128137251e+04
9.625821681673292187e+04
9.632894211681836168e+04
9.639825453153769195e+04
9.646615344111010199e+04
9.653263429422942863e+04
9.659769617427575577e+04
9.666133908124911250e+04
9.672356301514948427e+04
9.678436797597687109e+04
9.684375396373127296e+04
9.690172240153224266e+04
9.695833784993042354e+04
9.701363524279183184e+04
9.706761458011648210e+04
9.712027586190435977e+04
9.717161908815546485e+04
9.722164425886981189e+04
9.727035137404737179e+04
9.731788531231968955e+04
9.736446898737006995e+04
9.741010486291046254e+04
9.745479293894088187e+04
9.749854117052565562e+04
9.754150458196658292e+04
9.758374298822118726e+04
9.762525638928943954e+04
9.766604478517135431e+04
9.770612008756620344e+04
9.774552334353902552e+04
9.778425801223314193e+04
9.782232409364855266e+04
9.785972160547025851e+04
9.789646843874677143e+04
9.793258035499838297e+04
9.796805735422504949e+04
9.800289943642680009e+04
9.803710660160362022e+04
9.807067884975550987e+04
9.810361618088248360e+04
9.813591926751182473e+04
9.816760925564884383e+04
9.819869621132656175e+04
9.822918013454494940e+04
9.825906102530403587e+04
9.828833888360382116e+04
9.831701370944427617e+04
9.834508550282543001e+04
9.837255156305276614e+04
9.839938415163497848e+04
9.842557597888611781e+04
9.845112704480615503e+04
9.847603734939510468e+04
9.850030689265296678e+04
9.852393567457972676e+04
9.854692369517541374e+04
9.856938692044791242e+04
9.859189556778152473e+04
9.861452642587939044e+04
9.863727949474152410e+04
9.866015477436791116e+04
9.868226002458017319e+04
9.870400347077901824e+04
9.872571656296620495e+04
9.874739930114171875e+04
9.876905168530557421e+04
9.879067371545777132e+04
9.881226539159829554e+04
9.883382671372717596e+04
9.885535768184438348e+04
9.887685829594993265e+04
9.889832855604380893e+04
9.891976846212602686e+04
9.894117801419660100e+04
9.896255721225548768e+04
9.898390605630273058e+04
9.900500578997080447e+04
9.902412251362977258e+04
9.904295075548977184e+04
9.906149051555081678e+04
9.907974179381287831e+04
9.909770459027598554e+04
9.911537890494010935e+04
9.913276473780527886e+04
9.914986208887146495e+04
9.916667095813869673e+04
9.918319134560695966e+04
9.919942325127623917e+04
9.921536667514656438e+04
9.923102161721792072e+04
9.924638807749029365e+04
9.926146605596371228e+04
9.927218407592544099e+04
9.928862621670335648e+04
9.930479179427046620e+04
9.932068875851448684e+04
9.933632505932313506e+04
9.935170864658411301e+04
9.936684747018515191e+04
9.938174948001396842e+04
9.939642262595826469e+04
9.941087485790577193e+04
9.942511412574419228e+04
9.943914837936124241e+04
9.945298556864465354e+04
9.946663364348212781e+04
9.948010055376138189e+04
9.949339424937013246e+04
9.950610421583452262e+04
9.951855962640853249e+04
9.953081561208696803e+04
9.954287848450294405e+04
9.955475455528963357e+04
9.956645013608016598e+04
9.957797153850767063e+04
9.958932507420532056e+04
9.960051705480624514e+04
9.961155379194357374e+04
9.962244159725046484e+04
9.963318678236006235e+04
9.964379565890551021e+04
9.965427453851993778e+04
9.966462973283650354e+04
9.967486755348835140e+04
9.968499431210861076e+04
9.969501632033044007e+04
9.970493988978696871e+04
9.971477133211134060e+04
9.972451695893671422e+04
9.973418308189621894e+04
9.974377601262299868e+04
9.975330206275019736e+04
9.976276754391097347e+04
9.977217876773844182e+04
9.978154204586577544e+04
9.979086368992608914e+04
9.979999440575209155e+04
9.980851339206963894e+04
9.981693486561944883e+04
9.982526263511937577e+04
9.983350050928724522e+04
9.984165229684094083e+04
9.984972180649827351e+04
9.985771284697712690e+04
9.986562922699531191e+04
9.987347475527071219e+04
9.988125324052115320e+04
9.988896849146450404e+04
9.989662431681859016e+04
9.990422452530128066e+04
9.991177292563040101e+04
9.991927332652382029e+04
9.992672953669937851e+04
9.993414536487493024e+04
9.994152461976830091e+04
9.994887111009737418e+04
9.995618864457997552e+04
9.996348103193395946e+04
9.997075208087716601e+04
9.997800560012746428e+04
9.998524539840267971e+04
9.999247528442068142e+04
9.999969906689929485e+04
1.000069205545563891e+05
1.000141435561098042e+05
1.000210109090889746e+05
1.000275490498877916e+05
1.000340307973237504e+05
1.000404576661540341e+05
1.000468311711358110e+05
1.000531528270262643e+05
1.000594241485825769e+05
1.000656466505619319e+05
1.000718218477214978e+05
1.000779512548184575e+05
1.000840363866099942e+05
1.000900787578532618e+05
1.000960798833054723e+05
1.001020412777237943e+05
1.001079644558653963e+05
1.001138509324874613e+05
1.001197022223471722e+05
1.001255198402016977e+05
1.001313053008082206e+05
1.001370601189239242e+05
1.001427858093059913e+05
1.001484838867115905e+05
1.001541558658979047e+05
1.001598032616221026e+05
1.001654275886413816e+05
1.001710303617128957e+05
1.001766130955938570e+05
1.001821773050414049e+05
1.001877245048127515e+05
1.001968615598472534e+05
1.002018427553107613e+05
1.002068250177859154e+05
1.002118083472727012e+05
1.002167927437711332e+05
1.002217782072811970e+05
1.002267647378029069e+05
1.002317523353362631e+05
1.002367409998812509e+05
1.002417307314378704e+05
1.002467215300061362e+05
1.002517133955860481e+05
1.002567063281775918e+05
1.002617003277807817e+05
1.002666953943956032e+05
1.002716915280220710e+05
1.002766887286601705e+05
1.002816869963099161e+05
1.002866863309712935e+05
1.002916867326443171e+05
1.002966882013289724e+05
1.003016907370252738e+05
1.003066943397332216e+05
1.003116990094528010e+05
1.003167047461840266e+05
1.003217115499268839e+05
1.003267194206813874e+05
1.003317283584475226e+05
1.003366005052657420e+05
1.003409818217460997e+05
1.003453339486233745e+05
1.003496568858975807e+05
1.003539506335687183e+05
1.003582151916367729e+05
1.003624505601017590e+05
1.003666567389636766e+05
1.003708337282225111e+05
1.003749815278782771e+05
1.003791001379309600e+05
1.003831895583805745e+05
1.003872497892271203e+05
1.003912808304705832e+05
1.003952826821109775e+05
1.003992553441482887e+05
1.004031988165825314e+05
1.004071130994137056e+05
1.004109981926417968e+05
1.004148540962668194e+05
1.004186808102887735e+05
