# Supplementary material for: Flow analysis on microcasting with degassed polydimethylsiloxane micro-channels for cell patterning with cross-linked albumin
Source: PLoS One. 2020 May 20;15(5):e0232518. doi: 10.1371/journal.pone.0232518 (PMC7239381; doi:10.1371/journal.pone.0232518)
Supplement: S2 File — (ZIP) [file pone.0232518.s004.zip › Python Data/1 mpas viscosity/Height 0.1mm/width 500 um/viscosity P]

0.000000000000000000e+00
1.187834869096536794e-01
2.275408206405452882e-01
3.270334219566760625e-01
4.180206235513539981e-01
5.006622723614214676e-01
5.756028374032418071e-01
6.435078361090144083e-01
7.050427859109382744e-01
7.608732042412128527e-01
8.116646085320372572e-01
8.576717961927661227e-01
8.987118969184948458e-01
9.351329828885287521e-01
9.672916332191010547e-01
9.955444270264451889e-01
1.020247943426794812e+00
1.041718529549380490e+00
1.059891068437774919e+00
1.074890679872710697e+00
1.086924316180987615e+00
1.096198929689405022e+00
1.102921472724762264e+00
1.107298897613858690e+00
1.114689843034202266e+00
1.112529495099937593e+00
1.109353940604335342e+00
1.105163179547396402e+00
1.099957211929120104e+00
1.093736037749506451e+00
1.086504971883528903e+00
1.078301362030507748e+00
1.069133706004398610e+00
1.059164730146360256e+00
1.048507957844434513e+00
1.037222461648378724e+00
1.025463099898953567e+00
1.013251929566532983e+00
1.000743262571179404e+00
9.879798633820190412e-01
9.749617319990521169e-01
9.617212473770256898e-01
9.484242463139512802e-01
9.350941153285295959e-01
9.217308544207603038e-01
9.083714338168278335e-01
8.951166685666915868e-01
8.819722715778108846e-01
8.689382428501851718e-01
8.560614001185451460e-01
8.433814045753721400e-01
8.308824274641072316e-01
8.185776444978765110e-01
8.064778783789552374e-01
7.945909496744261169e-01
7.829198045171926745e-01
7.714645623727536261e-01
7.602252232411085275e-01
7.492017871222577119e-01
7.383942540162014012e-01
7.278026239229391514e-01
7.174269915511791718e-01
7.072680523860164215e-01
6.973259464961359955e-01
6.876006738815383379e-01
6.780922345422230046e-01
6.688006284781901067e-01
6.597258556894398662e-01
6.508676987090734611e-01
6.422162920393469365e-01
6.337662974361940593e-01
6.255177148996147185e-01
6.174705444296092471e-01
6.096247860261774232e-01
6.019804396893194687e-01
5.945375054190352726e-01
5.872738443116438667e-01
5.801553929271943133e-01
5.731817747858659606e-01
5.663529898876586977e-01
5.596678226191899030e-01
5.531025837169002424e-01
5.466481328571356491e-01
5.403044700398956790e-01
5.340715952651807763e-01
5.279476883062236281e-01
5.219264767610161115e-01
5.160074320378683632e-01
5.101905541367802721e-01
5.044758403553056825e-01
4.988605567623198289e-01
4.933422948399128760e-01
4.879210545880848793e-01
4.825968360068357832e-01
4.773696390961656988e-01
4.722394638560745150e-01
4.672063102865622874e-01
4.622700756187326787e-01
4.574275285315143602e-01
4.526771308344035294e-01
4.480188825274000752e-01
4.434527836105041088e-01
4.389788340837156300e-01
4.345970339470346389e-01
4.303073832004611354e-01
4.261102945371221251e-01
4.220100066758729063e-01
4.180076335536276333e-01
4.141031751703863617e-01
4.102966315261489250e-01
4.065880026209155451e-01
4.029772884546861111e-01
3.994644890274604565e-01
3.960318835735698872e-01
3.925923371745200230e-01
3.891341157485842528e-01
3.856572192957626877e-01
3.821616478160549391e-01
3.787837445311181273e-01
3.754611285174730417e-01
3.721431509003500504e-01
3.688298116797491533e-01
3.655211108556702948e-01
3.622170484281134195e-01
3.589176243970786384e-01
3.556228387625659515e-01
3.523326915245753588e-01
3.490471826831067492e-01
3.457663122381601783e-01
3.424900801897357017e-01
3.392184865378332637e-01
3.359515312824528643e-01
3.326892144235945037e-01
3.294649641217771152e-01
3.265437375794493780e-01
3.236665939408220338e-01
3.208335332058950828e-01
3.180445553746684140e-01
3.152996604471421938e-01
3.125988484233162001e-01
3.099421193031907107e-01
3.073294730867654478e-01
3.047609097740406892e-01
3.022364293650162126e-01
2.997560318596921847e-01
2.973197172580683834e-01
2.949274855601450862e-01
2.925793367659221267e-01
2.902752708753994493e-01
2.886374502450481105e-01
2.861249267127746743e-01
2.836546648047446606e-01
2.812254496986161256e-01
2.788360665720474030e-01
2.764853006026965487e-01
2.741719369682216745e-01
2.718947608462810028e-01
2.696525574145325899e-01
2.674441118506347137e-01
2.652682093322455414e-01
2.631236350370231292e-01
2.610091741426256440e-01
2.589236118267113085e-01
2.568657332669381788e-01
2.548343236409645884e-01
2.528921136655417068e-01
2.509888023757267383e-01
2.491159652042062300e-01
2.472726376703195950e-01
2.454578552934062741e-01
2.436706535928056527e-01
2.419100680878569776e-01
2.401751342978998283e-01
2.384648877422734514e-01
2.367783639403172602e-01
2.351145984113706677e-01
2.334726266747730317e-01
2.318514842498637929e-01
2.302502066559822813e-01
2.286678294124678545e-01
2.271033880386599535e-01
2.255559180538979080e-01
2.240244549775211591e-01
2.225080343288690921e-01
2.210056916272810645e-01
2.195164623920964064e-01
2.180393821426545864e-01
2.165734863982949621e-01
2.151178106783568911e-01
2.136713905021798143e-01
2.122332613891030617e-01
2.108024588584660464e-01
2.093780184296082092e-01
2.079827537442369145e-01
2.066809674450524048e-01
2.053940820719060145e-01
2.041215156146233001e-01
2.028626860630298734e-01
2.016170114069512909e-01
2.003839096362131367e-01
1.991627987406410227e-01
1.979530967100604499e-01
1.967542215342970580e-01
1.955655912031764310e-01
1.943866237065241531e-01
1.932167370341657531e-01
1.920553491759268705e-01
1.909018781216330896e-01
1.897557418611098556e-01
1.886163583841829194e-01
1.874831456806777819e-01
1.863555217404200548e-01
1.852329045532352114e-01
1.841147121089489747e-01
1.830003623973868454e-01
1.818892734083744356e-01
1.807808631317373294e-01
1.796745495573010276e-01
1.785697506748912256e-01
1.774658844743334241e-01
1.763623689454532628e-01
1.752586220780762427e-01
1.742092218693285510e-01
1.732101285738616714e-01
1.722196527481729689e-01
1.712375629222179507e-01
1.702636276259522075e-01
1.692976153893312186e-01
1.683392947423106301e-01
1.673884342148459214e-01
1.664448023368926000e-01
1.655081676384063394e-01
1.645782986493426192e-01
1.636549638996570022e-01
1.627379319193049956e-01
1.618269712382422454e-01
1.609218503864241756e-01
1.600223378938064323e-01
1.591282022903445226e-01
1.582392121059940371e-01
1.573551358707105108e-01
1.564757421144494232e-01
1.556007993671664202e-01
1.547300761588170370e-01
1.538633410193567530e-01
1.530003624787411864e-01
1.521409090669258724e-01
1.512847493138663457e-01
1.504316517495181693e-01
1.495813849038369059e-01
1.487337173067780349e-01
1.473374839269560865e-01
1.465763074481770400e-01
1.458149679193493364e-01
1.450534653404730034e-01
1.442917997115480411e-01
1.435299710325744216e-01
1.427679793035521727e-01
1.420058245244812667e-01
1.412435066953617591e-01
1.404810258161935665e-01
1.397183818869767724e-01
1.389555749077112934e-01
1.381926048783972127e-01
1.374294717990344750e-01
1.366661756696231356e-01
1.359027164901631113e-01
1.351390942606544854e-01
1.343753089810971468e-01
1.336113606514912622e-01
1.328472492718366649e-01
1.320829748421335215e-01
1.313185373623816932e-01
1.305539368325811800e-01
1.297891732527320929e-01
1.290242466228343210e-01
1.282591569428879474e-01
1.274939042128928890e-01
1.267284884328492289e-01
1.259839756775570918e-01
1.253144667061940332e-01
1.246494181980766502e-01
1.239888301532050818e-01
1.233327025715792169e-01
1.226810354531991526e-01
1.220338287980648334e-01
1.213910826061762316e-01
1.207527968775334026e-01
1.201189716121363049e-01
1.194896068099850078e-01
1.188647024710794142e-01
1.182442585954196212e-01
1.176282751830055456e-01
1.170167522338372429e-01
1.164096897479146853e-01
1.158070877252378728e-01
1.152089461658068054e-01
1.146152650696215247e-01
1.140260444366819753e-01
1.134412842669881710e-01
