# Supplementary material for: Flow analysis on microcasting with degassed polydimethylsiloxane micro-channels for cell patterning with cross-linked albumin
Source: PLoS One. 2020 May 20;15(5):e0232518. doi: 10.1371/journal.pone.0232518 (PMC7239381; doi:10.1371/journal.pone.0232518)
Supplement: S2 File — (ZIP) [file pone.0232518.s004.zip › Python Data/1 mpas viscosity/Height 0.2mm/width 200 um/Flow rate width = 200 um]

0.000000000000000000e+00
1.956258359922331284e-13
3.790276826106451374e-13
5.509357757765687687e-13
7.121033229222736271e-13
8.642242929919347925e-13
1.007788264593436708e-12
1.142795237726779173e-12
1.269245212391962590e-12
1.387138188588986758e-12
1.496474166317851879e-12
1.597253145578557750e-12
1.689475126371104371e-12
1.773520491559095000e-12
1.851838855398705396e-12
1.924867703695993571e-12
1.992607036450960333e-12
2.055056853663605278e-12
2.112217155333928405e-12
2.164087941461929311e-12
2.210669212047608804e-12
2.251960967090966479e-12
2.288382840658800822e-12
2.321499283677618328e-12
2.351458290449255504e-12
2.378259860973711948e-12
2.401903995250987659e-12
2.422390693281083041e-12
2.439719955063998094e-12
2.453891780599732011e-12
2.464906169888285599e-12
2.473142244811943179e-12
2.479459229076013223e-12
2.483890082981355340e-12
2.486434806527969931e-12
2.487093399715856999e-12
2.485865862545016542e-12
2.482752195015448560e-12
2.477752397127152650e-12
2.470866468880129216e-12
2.462094410274378257e-12
2.451544464487008217e-12
2.440031333421872776e-12
2.427722654032528099e-12
2.414618426318974186e-12
2.400718650281211037e-12
2.386023325919238248e-12
2.370532453233056223e-12
2.354246032222664962e-12
2.337164062888064466e-12
2.319286545229254329e-12
2.300618317901558649e-12
2.281574063632847541e-12
2.262420050487301465e-12
2.243156278464920824e-12
2.223782747565705214e-12
2.204299457789654637e-12
2.184706409136768687e-12
2.165003601607048172e-12
2.145191035200493093e-12
2.125268709917102642e-12
2.105236625756877626e-12
2.085273544420487528e-12
2.065758293491306836e-12
2.046703196372036303e-12
2.028108253062675929e-12
2.009973463563225715e-12
1.992285687445921573e-12
1.974784568608234859e-12
1.957368820237362521e-12
1.940038442333303751e-12
1.922793434896059357e-12
1.905633797925628935e-12
1.888551440374988284e-12
1.871525731780173056e-12
1.854555647871567792e-12
1.837641188649172492e-12
1.820782354112986753e-12
1.803981240202286233e-12
1.787300958757459303e-12
1.770771050893819681e-12
1.754391516611367367e-12
1.738162355910102564e-12
1.722099071884007779e-12
1.706223454879937429e-12
1.690535656658967203e-12
1.675035677221097304e-12
1.659724511660347761e-12
1.644606112334848599e-12
1.629680887376557113e-12
1.614948836785473102e-12
1.600410687819472497e-12
1.586067228245539604e-12
1.571913393655853128e-12
1.557949054173305619e-12
1.544172373487805223e-12
1.530582372725982637e-12
1.517179154032606579e-12
1.503955949864742712e-12
1.490916780856501774e-12
1.478065379856287850e-12
1.465402112015480778e-12
1.452925824698096608e-12
1.440635365268150991e-12
1.428529581089659372e-12
1.416607319526637601e-12
1.404867427943101126e-12
1.393308753703065593e-12
1.381930144170547056e-12
1.370730446709560760e-12
1.359708508684122553e-12
1.348863177458248085e-12
1.338193300395953005e-12
1.327697724861252758e-12
1.317375298218163396e-12
1.307224867830700367e-12
1.297245281062879117e-12
1.287435385278715697e-12
1.277794027842225757e-12
1.268320056117424742e-12
1.259012317468328099e-12
1.249869659258952083e-12
1.240890928853311736e-12
1.231940294086822520e-12
1.222638128264576993e-12
1.213456090119256630e-12
1.204392194604077851e-12
1.195444456672257478e-12
1.186610891277011929e-12
1.177889513371558028e-12
1.169278337909112395e-12
1.160775379842891448e-12
1.152378654126111808e-12
1.144086175711990096e-12
1.135895959553743135e-12
1.127806020604587140e-12
1.119814373817738935e-12
1.111919034146415140e-12
1.104118016543831972e-12
1.096409335963206456e-12
1.088791007357755211e-12
1.081261045680694657e-12
1.073817465885241213e-12
1.066458282924611700e-12
1.059181511752022740e-12
1.051985167320690953e-12
1.044867264583832758e-12
1.037825818494664977e-12
1.030858844006404029e-12
1.023964356072266333e-12
1.017140369645469114e-12
1.010384899679228389e-12
1.003695961126760979e-12
9.970715689412833036e-13
9.905097380760121845e-13
9.840084834841640407e-13
9.775658201189556949e-13
9.711797629336033635e-13
9.648483268813240713e-13
9.585695269153342369e-13
9.523413779888502788e-13
9.461618950550890198e-13
9.400290930672670803e-13
9.339409869786008791e-13
9.278955917423072386e-13
9.218909223116025777e-13
9.159249936397035168e-13
9.099958206798264746e-13
9.041014183851883748e-13
8.982398017090056358e-13
8.924089856044949794e-13
8.869613824923010603e-13
8.815816869773607232e-13
8.762573000713281726e-13
8.709870276529285782e-13
8.657696756008867058e-13
8.606040497939275229e-13
8.554889561107760984e-13
8.504232004301575008e-13
8.454055886307963949e-13
8.404349265914178495e-13
8.355100201907468321e-13
8.306296753075084115e-13
8.257926978204274544e-13
8.209978936082288275e-13
8.162440685496377005e-13
8.115300285233788390e-13
8.068545794081773118e-13
8.022165270827580866e-13
7.976146774258461311e-13
7.930478363161663119e-13
7.885148096324435968e-13
7.840144032534032564e-13
7.795454230577697535e-13
7.751066749242682577e-13
7.706969647316238378e-13
7.663150983585613605e-13
7.619598816838057934e-13
7.576301205860820032e-13
7.533246209441151597e-13
7.490421886366301295e-13
7.447816295423517793e-13
7.405417495400051779e-13
7.363213545083151919e-13
7.321192503260068900e-13
7.279342428718051389e-13
7.237651380244350073e-13
7.197199063186422919e-13
7.158545435093238862e-13
7.120233251117028357e-13
7.082256318152579961e-13
7.044608443094682234e-13
7.007283432838123735e-13
6.970275094277691003e-13
6.933577234308174617e-13
6.897183659824361114e-13
6.861088177721039056e-13
6.825284594892996999e-13
6.789766718235023504e-13
6.754528354641906118e-13
6.719563311008433402e-13
6.684865394229393913e-13
6.650428411199575202e-13
6.616246168813765825e-13
6.582312473966754344e-13
6.548621133553328305e-13
6.515165954468276269e-13
6.481940743606385784e-13
6.448939307862446420e-13
6.416155454131246734e-13
6.383582989307573266e-13
6.351215720286214575e-13
6.319047453961960229e-13
6.287071997229596768e-13
6.255283156983913761e-13
6.223674740119699765e-13
6.192240553531741321e-13
6.160974404114826987e-13
6.129870098763746332e-13
6.098921444373286905e-13
6.068122247838236255e-13
6.037466316053383950e-13
6.006947455913516530e-13
5.976559474313424573e-13
5.947117988478748593e-13
5.917988399574022376e-13
5.889049691500862046e-13
5.860297716523019639e-13
5.831728326904247191e-13
5.803337374908295728e-13
5.775120712798915266e-13
5.747074192839859861e-13
5.719193667294880539e-13
5.691474988427727317e-13
5.663914008502153240e-13
5.636506579781909334e-13
5.609248554530747636e-13
5.582135785012420182e-13
5.555164123490676987e-13
5.528329422229271098e-13
5.501627533491952531e-13
5.475054309542476351e-13
5.448605602644588536e-13
5.422277265062046170e-13
5.396065149058597251e-13
5.369965106897995834e-13
5.343972990843990925e-13
5.318084653160337590e-13
5.292295946110782816e-13
5.266602721959082678e-13
5.241000832968985174e-13
5.215486131404245367e-13
5.190054469528612265e-13
5.164701699605837904e-13
5.139423673899674319e-13
5.114216244673872538e-13
5.089075264192185606e-13
5.063996584718362529e-13
5.038976058516158372e-13
5.014009537849321133e-13
4.989611437089055019e-13
4.966434801429692849e-13
4.943434612359385462e-13
4.920610283819406688e-13
4.897961229751032374e-13
4.875486864095536350e-13
4.853186600794191433e-13
4.831059853788274483e-13
4.809106037019058317e-13
4.787324564427819795e-13
4.765714849955830725e-13
4.744276307544367965e-13
4.723008351134704335e-13
4.701910394668115682e-13
4.680981852085874825e-13
4.660222137329258623e-13
4.639630664339538884e-13
4.619206847057992467e-13
4.598950099425892191e-13
4.578859835384514913e-13
