# Supplementary material for: Flow analysis on microcasting with degassed polydimethylsiloxane micro-channels for cell patterning with cross-linked albumin
Source: PLoS One. 2020 May 20;15(5):e0232518. doi: 10.1371/journal.pone.0232518 (PMC7239381; doi:10.1371/journal.pone.0232518)
Supplement: S2 File — (ZIP) [file pone.0232518.s004.zip › Python Data/1 mpas viscosity/Height 0.2mm/width 200 um/P]

1.010671037527104490e+05
1.005716184677113633e+05
1.001070943634172436e+05
9.967168188272962288e+04
9.926347328581780312e+04
9.887817805205176410e+04
9.851455616630353325e+04
9.817260762857309601e+04
9.785233243886046694e+04
9.755373059716563148e+04
9.727680210348858964e+04
9.702154695782935596e+04
9.678796516018791590e+04
9.657509326874370163e+04
9.637672684832225787e+04
9.619175782555385376e+04
9.602018620043846022e+04
9.586201197297612089e+04
9.571723514316679211e+04
9.558585571101050300e+04
9.546787367650723900e+04
9.536328903965701465e+04
9.527103894235557527e+04
9.518716090996732237e+04
9.511128009937172465e+04
9.504339651056875300e+04
9.498351014355842199e+04
9.493162099834074616e+04
9.488772907491569640e+04
9.485183437328330183e+04
9.482393689344353334e+04
9.480307638741617848e+04
9.478707659509559744e+04
9.477585403392955777e+04
9.476940870391810313e+04
9.476774060506120441e+04
9.477084973735886160e+04
9.477873610081108927e+04
9.479139969541788741e+04
9.480884052117924148e+04
9.483105857809515146e+04
9.485777970554064086e+04
9.488694040917728853e+04
9.491811609455780126e+04
9.495130676168214995e+04
9.498651241055037826e+04
9.502373304116245708e+04
9.506296865351838642e+04
9.510421924761819537e+04
9.514748482346184028e+04
9.519276538104935025e+04
9.524004866493144073e+04
9.528828435786058253e+04
9.533679805041126383e+04
9.538558974258348462e+04
9.543465943437724491e+04
9.548400712579255924e+04
9.553363281682939851e+04
9.558353650748779182e+04
9.563371819776772463e+04
9.568417788766919693e+04
9.573491557719222328e+04
9.578547849489300279e+04
9.583490713819785742e+04
9.588317029412988632e+04
9.593026796268908947e+04
9.597620014387548144e+04
9.602100012004442397e+04
9.606532732667902019e+04
9.610943830517654715e+04
9.615333305553700484e+04
9.619701157776037871e+04
9.624047387184669788e+04
9.628374043097220419e+04
9.632686350841555395e+04
9.636984569846864906e+04
9.641268700113148952e+04
9.645538741640407534e+04
9.649794163564674091e+04
9.654018980784565792e+04
9.658205711063458875e+04
9.662354354401353339e+04
9.666464910798250639e+04
9.670533453597477637e+04
9.674554463693562138e+04
9.678527902648136660e+04
9.682453770461198292e+04
9.686331815093215846e+04
9.690161035482501029e+04
9.693941328256523411e+04
9.697672693415281537e+04
9.701354946757352445e+04
9.704987888755435415e+04
9.708572802133533696e+04
9.712109719787196082e+04
9.715599106820955058e+04
9.719041211165944696e+04
9.722436006950718001e+04
9.725785208272967429e+04
9.729087796777921903e+04
9.732342827001783007e+04
9.735550206458232424e+04
9.738710227089366526e+04
9.741823180837284599e+04
9.744889359644084470e+04
9.747909055451862514e+04
9.750882560202716559e+04
9.753810165838744433e+04
9.756692164302043966e+04
9.759528847534712986e+04
9.762320507478849322e+04
9.765067436076549347e+04
9.767769925269912346e+04
9.770428267001036147e+04
9.773042753212017124e+04
9.775613675844953104e+04
9.778141326841943373e+04
9.780625998145082849e+04
9.783067981696472270e+04
9.785467569438208011e+04
9.787825053312386444e+04
9.790140725261106854e+04
9.792414877226465615e+04
9.794681913068487484e+04
9.797037985445208324e+04
9.799363631627999712e+04
9.801659354393738613e+04
9.803925656519303448e+04
9.806163040781571181e+04
9.808372009957421687e+04
9.810553066823733388e+04
9.812706714157383249e+04
9.814833454735249688e+04
9.816933791334211128e+04
9.819008226731145987e+04
9.821057263702932687e+04
9.823081405026449647e+04
9.825081153478573833e+04
9.827057011836185120e+04
9.829009482876160473e+04
9.830939069375378313e+04
9.832846274110717059e+04
9.834731599859056587e+04
9.836595549397272407e+04
9.838438625502242940e+04
9.840261330950848060e+04
9.842064168519966188e+04
9.843847640986472834e+04
9.845612251127249328e+04
9.847358501719172637e+04
9.849086895539121178e+04
9.850797935363971919e+04
9.852492123970604734e+04
9.854169964135898044e+04
9.855831958636728814e+04
9.857478610249975463e+04
9.859110421752516413e+04
9.860727895921230083e+04
9.862331535532994894e+04
9.863921843364687811e+04
9.865499322193188709e+04
9.867064474795376009e+04
9.868617803948126675e+04
9.870159812428317673e+04
9.871691003012830333e+04
9.873211878478541621e+04
9.874722941602329956e+04
9.876224695161072304e+04
9.877717641931648541e+04
9.879202284690935630e+04
9.880679126215811993e+04
9.882058906737601501e+04
9.883421487478486961e+04
9.884770059537081397e+04
9.886104925362960785e+04
9.887426387405709829e+04
9.888734748114905960e+04
9.890030309940132429e+04
9.891313375330966664e+04
9.892584246736990463e+04
9.893843226607785618e+04
9.895090617392929562e+04
9.896326721542006999e+04
9.897551841504593904e+04
9.898766279730274982e+04
9.899970338668627664e+04
9.901164320769233746e+04
9.902348528481673566e+04
9.903523264255526010e+04
9.904688830540374329e+04
9.905845529785797407e+04
9.906993664441377041e+04
9.908133536956692114e+04
9.909265449781322968e+04
9.910389705364851397e+04
9.911506606156857742e+04
9.912616454606922343e+04
9.913719553164624085e+04
9.914816204279546218e+04
9.915906710401267628e+04
9.916991373979368655e+04
9.918070497463429638e+04
9.919144383303032373e+04
9.920213333947757201e+04
9.921277651847183006e+04
9.922337639450890129e+04
9.923393599208461819e+04
9.924418184112836025e+04
9.925397211439919192e+04
9.926367590597667731e+04
9.927329478446368012e+04
9.928283031846309314e+04
9.929228407657779462e+04
9.930165762741066283e+04
9.931095253956459055e+04
9.932017038164244150e+04
9.932931272224710847e+04
9.933838112998148426e+04
9.934737717344843259e+04
9.935630242125083169e+04
9.936515844199158892e+04
9.937394680427355343e+04
9.938266907669963257e+04
9.939132682787270460e+04
9.939992162639563321e+04
9.940845504087132576e+04
9.941692863990264595e+04
9.942534399209248659e+04
9.943370266604372591e+04
9.944200623035922763e+04
9.945025625364189909e+04
9.945845430449461855e+04
9.946660195152024971e+04
9.947470076332169992e+04
9.948275230850183289e+04
9.949075815566352685e+04
9.949871987340967462e+04
9.950663903034315445e+04
9.951451719506685913e+04
9.952235593618365237e+04
9.953015682229642698e+04
9.953792142200806120e+04
9.954565130392143328e+04
9.955334803663942148e+04
9.956080503889355168e+04
9.956818304322879703e+04
9.957551270086037403e+04
9.958279506233574648e+04
9.959003117820239277e+04
9.959722209900780581e+04
9.960436887529943488e+04
9.961147255762474379e+04
9.961853419653124001e+04
9.962555484256637283e+04
9.963253554627763515e+04
9.963947735821247625e+04
9.964638132891837449e+04
9.965324850894282281e+04
9.966007994883327046e+04
9.966687669913719583e+04
9.967363981040209183e+04
9.968037033317540772e+04
9.968706931800462189e+04
9.969373781543722725e+04
9.970037687602067308e+04
9.970698755030243774e+04
9.971357088882999960e+04
9.972012794215083704e+04
9.972665976081241388e+04
9.973316739536220848e+04
9.973965189634768467e+04
9.974611431431633537e+04
9.975255569981560984e+04
9.975897710339300102e+04
9.976537957559597271e+04
9.977176416697200330e+04
9.977813192806855659e+04
9.978448390943311097e+04
9.979082116161314480e+04
9.979714473515612190e+04
9.980332433809421491e+04
9.980919456574934884e+04
9.981502010263651027e+04
9.982080109719389293e+04
9.982653769785969052e+04
9.983223005307214044e+04
9.983787831126942183e+04
9.984348262088972842e+04
9.984904313037128304e+04
9.985455998815227940e+04
9.986003334267091122e+04
9.986546334236538678e+04
9.987085013567392889e+04
9.987619387103470217e+04
9.988149469688594399e+04
9.988675276166584808e+04
9.989196821381259360e+04
9.989714120176441793e+04
9.990227187395948567e+04
9.990736037883603422e+04
