# Supplementary material for: Flow analysis on microcasting with degassed polydimethylsiloxane micro-channels for cell patterning with cross-linked albumin
Source: PLoS One. 2020 May 20;15(5):e0232518. doi: 10.1371/journal.pone.0232518 (PMC7239381; doi:10.1371/journal.pone.0232518)
Supplement: S2 File — (ZIP) [file pone.0232518.s004.zip › Python Data/1 mpas viscosity/Height 0.2mm/width 200 um/viscosity P]

0.000000000000000000e+00
2.121172505081072787e-02
4.109800195564231734e-02
5.973801025387907165e-02
7.721342028767438914e-02
9.370790924519821485e-02
1.092745621740800754e-01
1.239133790743199431e-01
1.376243599459178180e-01
1.504075047888737138e-01
1.622628136031876445e-01
1.731902863888595823e-01
1.831899231458895272e-01
1.923029688186166097e-01
2.007950352768584912e-01
2.087135591415741342e-01
2.160585404127635945e-01
2.228299790904268163e-01
2.290278751745638275e-01
2.346522286651746003e-01
2.397030395622591903e-01
2.441803078658175141e-01
2.481295345312921341e-01
2.517203530978330273e-01
2.549688105994309950e-01
2.578749070360860096e-01
2.604386424077980156e-01
2.626600167145671239e-01
2.645390299563932790e-01
2.660756821332763700e-01
2.672699732452165633e-01
2.681630115082476173e-01
2.688479626174921089e-01
2.693284004610096427e-01
2.696043250388003298e-01
2.696757363508642258e-01
2.695426343972012750e-01
2.692050191778114776e-01
2.686628906926947224e-01
2.679162489418512316e-01
2.669650939252808386e-01
2.658211624593392330e-01
2.645727927366544607e-01
2.632381616455150564e-01
2.618172691859211865e-01
2.603101153578726845e-01
2.587167001613696060e-01
2.570370235964118955e-01
2.552710856629996639e-01
2.534188863611328557e-01
2.514804256908114155e-01
2.494562283078193832e-01
2.473912582935229587e-01
2.453143871154283007e-01
2.432256147735354923e-01
2.411249412678444504e-01
2.390123665983551748e-01
2.368878907650676102e-01
2.347515137679818675e-01
2.326032356070979468e-01
2.304430562824157092e-01
2.282709757939353490e-01
2.261063772871650668e-01
2.239903370672843008e-01
2.219241913618340833e-01
2.199079401708143866e-01
2.179415834942251828e-01
2.160236965144325672e-01
2.141260487984053829e-01
2.122376578089262555e-01
2.103585235459951852e-01
2.084886460096122274e-01
2.066280251997773265e-01
2.047757838036142197e-01
2.029296848582643753e-01
2.010896173020914057e-01
1.992555811350953388e-01
1.974275763572760911e-01
1.956058302314970521e-01
1.937971859796618623e-01
1.920048467472678377e-01
1.902288125343150338e-01
1.884690833408033672e-01
1.867273401684540757e-01
1.850059457463201218e-01
1.833049165298672178e-01
1.816242525190952528e-01
1.799640616121285785e-01
1.783247723634754367e-01
1.767064290269166338e-01
1.751090316024521421e-01
1.735326589467116321e-01
1.719773964773322616e-01
1.704426950601687085e-01
1.689285406126358191e-01
1.674347340234834114e-01
1.659611691533936784e-01
1.645078570779320848e-01
1.630740639918767387e-01
1.616602258529059588e-01
1.602667474140709591e-01
1.588936682687650259e-01
1.575408634365762228e-01
1.562082079370925025e-01
1.548955767899018177e-01
1.536028450145922042e-01
1.523298876307516148e-01
1.510765796579680298e-01
1.498427961158294297e-01
1.486284120239238227e-01
1.474333024018391891e-01
1.462573422691634817e-01
1.451004066454847086e-01
1.439623705503908224e-01
1.428431090034698592e-01
1.417424970243097715e-01
1.406604096324984843e-01
1.395967218476240890e-01
1.385513086892745105e-01
1.375240451770377570e-01
1.365148063305017534e-01
1.355234671692545634e-01
1.345499027128840841e-01
1.335793846689150299e-01
1.325707500844404418e-01
1.315751409535875771e-01
1.305923420375748600e-01
1.296221380976207149e-01
1.286643138949436216e-01
1.277186541907619488e-01
1.267849437462942042e-01
1.258629673227587564e-01
1.249525096813740438e-01
1.240533555833584906e-01
1.231652897899305904e-01
1.222880970623086844e-01
1.214215621617112384e-01
1.205654698493567184e-01
1.197196048864634932e-01
1.188837520342500148e-01
1.180576960539347492e-01
1.172412217067360929e-01
1.164341137538724424e-01
1.156361569565622915e-01
1.148471360760240367e-01
1.140668358734761439e-01
1.132950411101369959e-01
1.125315365472250445e-01
1.117761069459587281e-01
1.110285370675564293e-01
1.102886116732366556e-01
1.095561155242177898e-01
1.088308333817182838e-01
1.081125500069565065e-01
1.074010501611509655e-01
1.066961186055200572e-01
1.059975401012822199e-01
1.053050994096558640e-01
1.046185812918594138e-01
1.039377705091113768e-01
1.032624518226300803e-01
1.025924099936340039e-01
1.019274297833415860e-01
1.012672959529712507e-01
1.006117932637414225e-01
9.996070647687051169e-02
9.931382035357699811e-02
9.867091965507925055e-02
9.803178914259573495e-02
9.739621357734487561e-02
9.676397772054511071e-02
9.617329367916732652e-02
9.558997286399380233e-02
9.501264916570999197e-02
9.444119310565049497e-02
9.387547520514992472e-02
9.331536598554286688e-02
9.276073596816389322e-02
9.221145567434764490e-02
9.166739562542866593e-02
9.112842634274155584e-02
9.059441834762090029e-02
9.006524216140134043e-02
8.954076830541743415e-02
8.902086730100375322e-02
8.850540966949493882e-02
8.799426593222554882e-02
8.748730661053018276e-02
8.698440222574344016e-02
8.648542329919992055e-02
8.599024035223418183e-02
8.549872390618085127e-02
8.501074448237454229e-02
8.452617260214978501e-02
8.404487878684120672e-02
8.356673355778339307e-02
8.309160743631095747e-02
8.261937094375845780e-02
8.214989460146049360e-02
8.168304893075169215e-02
8.121870445296662522e-02
8.075673168943986457e-02
8.029700116150603750e-02
7.983938339049970190e-02
7.938374889775548504e-02
7.892996820460795870e-02
7.847791183239172241e-02
7.803928703482916618e-02
7.762016543610461561e-02
7.720474611867268744e-02
7.679296193064399922e-02
7.638474572012918240e-02
7.598003033523891003e-02
7.557874862408374417e-02
7.518083343477437175e-02
7.478621761542139645e-02
7.439483401413546360e-02
7.400661547902719073e-02
7.362149485820722317e-02
7.323940499978617846e-02
7.286027875187470193e-02
7.248404896258341112e-02
7.211064848002293748e-02
7.174001015230392631e-02
7.137206682753699516e-02
7.100675135383277548e-02
7.064399657930191256e-02
7.028373535205501010e-02
6.992590052020271341e-02
6.957042493185568166e-02
6.921724143512450467e-02
6.886628287811982774e-02
6.851748210895228230e-02
6.817077197573249980e-02
6.782608532657111167e-02
6.748335500957876321e-02
6.714251387286605810e-02
6.680349476454364166e-02
6.646623053272214532e-02
6.613065402551220051e-02
6.579669809102442479e-02
6.546429557736947735e-02
6.513337933265796187e-02
6.480388220500052365e-02
6.448464793850144927e-02
6.416879557290965097e-02
6.385501292970197085e-02
6.354325503494108462e-02
6.323347691468964027e-02
6.292563359501034126e-02
6.261968010196580781e-02
6.231557146161873645e-02
6.201326270003180985e-02
6.171270884326765516e-02
6.141386491738896197e-02
6.111668594845840602e-02
6.082112696253864914e-02
6.052714298569236012e-02
6.023468904398220081e-02
5.994372016347083998e-02
5.965419137022093254e-02
5.936605769029520280e-02
5.907927414975623626e-02
5.879379577466677109e-02
5.850957759108942058e-02
5.822657462508690207e-02
5.794474190272184272e-02
5.766403445005694600e-02
5.738440729315484601e-02
5.710581545807824622e-02
5.682821397088976684e-02
5.655155785765211829e-02
5.627580214442796935e-02
5.600090185727994718e-02
5.572681202227074831e-02
5.545348766546304847e-02
5.518088381291950256e-02
5.490895549070276549e-02
5.463765772487553379e-02
5.436694554150044850e-02
5.410239673972087188e-02
5.385109229380467821e-02
5.360170105966555187e-02
5.335421668266401851e-02
5.310863280816066623e-02
5.286494308151602761e-02
5.262314114809063526e-02
5.238322065324505644e-02
5.214517524233983070e-02
5.190899856073553226e-02
5.167468425379267982e-02
5.144222596687186150e-02
5.121161734533358212e-02
5.098285203453842979e-02
5.075592367984692321e-02
5.053082592661963662e-02
5.030755242021710955e-02
5.008609680599988845e-02
4.986645272932853368e-02
4.964861383556359864e-02
