# Supplementary material for: Flow analysis on microcasting with degassed polydimethylsiloxane micro-channels for cell patterning with cross-linked albumin
Source: PLoS One. 2020 May 20;15(5):e0232518. doi: 10.1371/journal.pone.0232518 (PMC7239381; doi:10.1371/journal.pone.0232518)
Supplement: S2 File — (ZIP) [file pone.0232518.s004.zip › Python Data/1 mpas viscosity/Height 0.2mm/width 400 um/data.txt]

0
1.963E-12
2.346E-12
2.15E-12
1.7738E-12
1.68E-12
1.33E-12
1.1744E-12
0.9728E-12
0.8576E-12
0.736E-12
