# Supplementary material for: Flow analysis on microcasting with degassed polydimethylsiloxane micro-channels for cell patterning with cross-linked albumin
Source: PLoS One. 2020 May 20;15(5):e0232518. doi: 10.1371/journal.pone.0232518 (PMC7239381; doi:10.1371/journal.pone.0232518)
Supplement: S2 File — (ZIP) [file pone.0232518.s004.zip › Python Data/1 mpas viscosity/Height 0.2mm/width 400 um/Flow rate width = 400 um]

0.000000000000000000e+00
9.968308837180267528e-14
1.961462099910691762e-13
2.894837710378037577e-13
3.797959344382689498e-13
4.670929593265024711e-13
5.514570630552372874e-13
6.329765472181766785e-13
7.117397134090232176e-13
7.878348632214792757e-13
8.613502982492477288e-13
9.323743200860312510e-13
1.000995230325532516e-12
1.067301330561454199e-12
1.131380922387498973e-12
1.193322307397369512e-12
1.253211991843255194e-12
1.311001808374429227e-12
1.366670554812517605e-12
1.420272282818733158e-12
1.471861044054289523e-12
1.521490890180399530e-12
1.569215872858277220e-12
1.615090043749135421e-12
1.659167454514187771e-12
1.701502156814647504e-12
1.742148202311727852e-12
1.781159642666642452e-12
1.818590529540604337e-12
1.854445804736876070e-12
1.888702735962264562e-12
1.921397094889060833e-12
1.952564972230915920e-12
1.982242458701480050e-12
2.010465645014403449e-12
2.037270621883337558e-12
2.062693480021931795e-12
2.086770310143837601e-12
2.109537202962704394e-12
2.131030249192184018e-12
2.151285539545926296e-12
2.177892659077293076e-12
2.193922156449082177e-12
2.209087657631190776e-12
2.223389162623618873e-12
2.236826671426366467e-12
2.249400184039433559e-12
2.261109700462820552e-12
2.271955220696526235e-12
2.281936744740552224e-12
2.291054272594897306e-12
2.299307804259561886e-12
2.306697339734545963e-12
2.313230582213106786e-12
2.318952046228550677e-12
2.323868873838049972e-12
2.327981065041605075e-12
2.331288619839215583e-12
2.333791538230881091e-12
2.335489820216602408e-12
2.336418510113391076e-12
2.336694204398053697e-12
2.336326211267102884e-12
2.335314530720538636e-12
2.333659162758361358e-12
2.331360107380570645e-12
2.328417364587166497e-12
2.324878561041322792e-12
2.320838516685777029e-12
2.316299840086501730e-12
2.311262531243496086e-12
2.305726590156760502e-12
2.299692016826294573e-12
2.293158811252098704e-12
2.286201776988092158e-12
2.278908049596148166e-12
2.271277753588198330e-12
2.263310888964241843e-12
2.255007455724279108e-12
2.246367453868310126e-12
2.237390883396334897e-12
2.228077744308353420e-12
2.218428036604366100e-12
2.208441760284372128e-12
2.198118915348371909e-12
2.187459501796365443e-12
2.176463519628352729e-12
2.165227128561916872e-12
2.153850850646505709e-12
2.142334698181178576e-12
2.130678671165935473e-12
2.118882769600776805e-12
2.106946993485702168e-12
2.094871342820711561e-12
2.082655817605805389e-12
2.070300417840983248e-12
2.057805143526245137e-12
2.045169994661591461e-12
2.032394971247021815e-12
2.019480092758125271e-12
2.006496364256387878e-12
1.993510221385669637e-12
1.980521664145970549e-12
1.967530692537290209e-12
1.954537306559629021e-12
1.941541506212986986e-12
1.928543291497363295e-12
1.915542662412759160e-12
1.902539618959173773e-12
1.889534161136607136e-12
1.876526288945059650e-12
1.863516002384531317e-12
1.850503393605933633e-12
1.837538199717939524e-12
1.824662215643634575e-12
1.811875441383018583e-12
1.799177876936092155e-12
1.786569522302854887e-12
1.774050377483307183e-12
1.761620425403179627e-12
1.749271969059619401e-12
1.736998646826665163e-12
1.724800458704317117e-12
1.712677404692575261e-12
1.700629484791439394e-12
1.688656699000910122e-12
1.676759063083640021e-12
1.664942607214669766e-12
1.653212233864364765e-12
1.641567943032725020e-12
1.630009734719750933e-12
1.618537608925442101e-12
1.607151565649798523e-12
1.595851622378044495e-12
1.584643532371981664e-12
1.573531896837803575e-12
1.562516715775510634e-12
1.551598011137923565e-12
1.540776710890678865e-12
1.530053305842718378e-12
1.519427795994041904e-12
1.508900219123816255e-12
1.498471205166896113e-12
1.488140978226271078e-12
1.477909538301941553e-12
1.467776474154909006e-12
1.457738114742137600e-12
1.447793591232888273e-12
1.437942903627160822e-12
1.428186051924955650e-12
1.418523036126272555e-12
1.408953856231111337e-12
1.399478512239472196e-12
1.390097004151355133e-12
1.380809331966760147e-12
1.371615495685687037e-12
1.362515495308136207e-12
1.353509330834107253e-12
1.344597002263600376e-12
1.335778509596615577e-12
1.327053852833152856e-12
1.318423031973212212e-12
1.309886047016793444e-12
1.301442897963896956e-12
1.293093584814522545e-12
1.284837399141851530e-12
1.276666529132665896e-12
1.268578816961968889e-12
1.260574262629759906e-12
1.252652866136039349e-12
1.244814627480807218e-12
1.237059546664063312e-12
1.229387623685807631e-12
1.221798858546040376e-12
1.214293251244761345e-12
1.206870801781970741e-12
1.199531510157668362e-12
1.192275376371854409e-12
1.185102400424528680e-12
1.178012582315691379e-12
1.171005922045342301e-12
1.164082419613481448e-12
1.157242075020108820e-12
1.150484888265224618e-12
1.143810859348828843e-12
1.137219247164060794e-12
1.130699721122821768e-12
1.124248963733450075e-12
1.117866974995945515e-12
1.111553754910308490e-12
1.105309303476538598e-12
1.099133620694636039e-12
1.093026706564601016e-12
1.086988561086433125e-12
1.081019184260132569e-12
1.075118576085699346e-12
1.069286736563133255e-12
1.063523665692434700e-12
1.057829363473603276e-12
1.052203829906639389e-12
1.046647064991542634e-12
1.041159068728313213e-12
1.035739841116951125e-12
1.030389382157456372e-12
1.025107691849828952e-12
1.019893953772184788e-12
1.014733327882584848e-12
1.009620287356290554e-12
1.004554832193301501e-12
9.995369623936180942e-13
9.945666779572401309e-13
9.896439788841676113e-13
9.847688651744007373e-13
9.799413368279393069e-13
9.751613938447833202e-13
9.704290362249329791e-13
9.657442639683880816e-13
9.611070770751486277e-13
9.565174755452148195e-13
9.519754593785864549e-13
9.474810285752637359e-13
9.430341831352464605e-13
9.386349230585346288e-13
9.342832483451284426e-13
9.299772894715523661e-13
9.257047562069945879e-13
9.214634102748025090e-13
9.172532516749765332e-13
9.130742804075164588e-13
9.089264964724221846e-13
9.048098998696940135e-13
9.007244905993316428e-13
8.966702686613353753e-13
8.926472340557049080e-13
8.886553867824404429e-13
8.846947268415419801e-13
8.807652542330094185e-13
8.768669689568427582e-13
8.729998710130419991e-13
8.691639604016071412e-13
8.653592371225382856e-13
8.615857011758354322e-13
8.578433525614983790e-13
8.541303148161325695e-13
8.504407111396272328e-13
8.467741159110677614e-13
8.431305291304540541e-13
8.395099507977863130e-13
8.359123809130643362e-13
8.323378194762882245e-13
8.287862664874579781e-13
8.252577219465734959e-13
8.217521858536349799e-13
8.182696582086421271e-13
8.148101390115952405e-13
8.113736282624941182e-13
8.079601259613389620e-13
8.045696321081296711e-13
8.012021467028659424e-13
7.978576697455483818e-13
7.945362012361763836e-13
7.912377411747504524e-13
7.876737778093020310e-13
7.840788818823811814e-13
7.804925303233664552e-13
7.769147231322583571e-13
7.733454603090563823e-13
7.697847418537609347e-13
7.662325677663716103e-13
7.626889380468890151e-13
7.591538526953123412e-13
7.556273117116423965e-13
7.521093150958787770e-13
7.485998628480212807e-13
7.450989549680704127e-13
7.416065914560255669e-13
7.381227723118874503e-13
7.346474975356553559e-13
7.311807671273298897e-13
7.277225810869105469e-13
7.242729394143977311e-13
7.208318421097911397e-13
7.173992891730910754e-13
7.139752806042971344e-13
7.105598164034098216e-13
7.071528965704288340e-13
7.037545211053540706e-13
7.003646900081857335e-13
6.969834032789236206e-13
6.936106609175680349e-13
6.902464629241186735e-13
6.868908092985758392e-13
6.835437000409391282e-13
6.802051351512090454e-13
6.768751146293850858e-13
6.735536384754676535e-13
6.702407066894563444e-13
6.669363192713516635e-13
6.636404762211531058e-13
6.603531775388611763e-13
