# Supplementary material for: Flow analysis on microcasting with degassed polydimethylsiloxane micro-channels for cell patterning with cross-linked albumin
Source: PLoS One. 2020 May 20;15(5):e0232518. doi: 10.1371/journal.pone.0232518 (PMC7239381; doi:10.1371/journal.pone.0232518)
Supplement: S2 File — (ZIP) [file pone.0232518.s004.zip › Python Data/1 mpas viscosity/Height 0.2mm/width 400 um/P]

1.010671037524667481e+05
1.006979071288674750e+05
1.003406363080553856e+05
9.999494163751191809e+04
9.966045214343612315e+04
9.933712982903525699e+04
9.902467018559550343e+04
9.872274617017721175e+04
9.843103073984073126e+04
9.814919685164645489e+04
9.787691746265471738e+04
9.761386552992589714e+04
9.735971401052032888e+04
9.711413586149840557e+04
9.687680403992046195e+04
9.664739150284686184e+04
9.642557785675098421e+04
9.621154149922811484e+04
9.600536095686483895e+04
9.580683603832329391e+04
9.561576655226567527e+04
9.543195230735416408e+04
9.525519311225091224e+04
9.508528877561810077e+04
9.492203910611791071e+04
9.476524391241249396e+04
9.461470300316404609e+04
9.447021618703473359e+04
9.433158327268673747e+04
9.419878595714498078e+04
9.407190843408799265e+04
9.395081821584059799e+04
9.383538163309298398e+04
9.372546501653533778e+04
9.362093469685784657e+04
9.352165700475068297e+04
9.342749827090403414e+04
9.333832482600808726e+04
9.325400300075302948e+04
9.317439912582903344e+04
9.309937953192628629e+04
9.300083464477307280e+04
9.294146613598866679e+04
9.288529761309197056e+04
9.283232907608296955e+04
9.278256052496169286e+04
9.273599195972811140e+04
9.269262338038222515e+04
9.265245478692406323e+04
9.261548617935359653e+04
9.258171755767083960e+04
9.255114892187577789e+04
9.252378027196842595e+04
9.249958307760339812e+04
9.247839247013878776e+04
9.246018199751101201e+04
9.244495165972007089e+04
9.243270145676594984e+04
9.242343138864866341e+04
9.241714145536822616e+04
9.241370186315789761e+04
9.241268077321469900e+04
9.241404371073673246e+04
9.241779067572401254e+04
9.242392166817652469e+04
9.243243668809426890e+04
9.244333573547724518e+04
9.245644241527665872e+04
9.247140554251942376e+04
9.248821545585007698e+04
9.250687215526861837e+04
9.252737564077504794e+04
9.254972591236936569e+04
9.257392297005157161e+04
9.259968976362196554e+04
9.262670356877731683e+04
9.265496392436230963e+04
9.268447083037695847e+04
9.271522428682126338e+04
9.274722429369522433e+04
9.278047085099884134e+04
9.281496395873211441e+04
9.285070361689501442e+04
9.288768982548758504e+04
9.292592258450981171e+04
9.296540189396169444e+04
9.300612775384321867e+04
9.304774401705224591e+04
9.308987837970191322e+04
9.313253079624015663e+04
9.317570126666699070e+04
9.321938979098238633e+04
9.326359636918637261e+04
9.330832100127893500e+04
9.335356368726005894e+04
9.339932442712977354e+04
9.344560322088806424e+04
9.349240006853493105e+04
9.353971497007037397e+04
9.358754785336258647e+04
9.363563573670234473e+04
9.368373256214945286e+04
9.373183832970389631e+04
9.377995303936567507e+04
9.382807669113478914e+04
9.387620928501123853e+04
9.392435082099503779e+04
9.397250129908615781e+04
9.402066071928462770e+04
9.406882908159043291e+04
9.411700638600355887e+04
9.416519263252403471e+04
9.421338747985218652e+04
9.426140671647437557e+04
9.430909554637921974e+04
9.435645396956667537e+04
9.440348198603677156e+04
9.445017959578950831e+04
9.449654679882487108e+04
9.454258365838089958e+04
9.458831868187556393e+04
9.463377543088651146e+04
9.467895390541372763e+04
9.472385410545721243e+04
9.476847603101696586e+04
9.481281968209300248e+04
9.485688500030511932e+04
9.490064965167167247e+04
9.494409547889503301e+04
9.498722248197517183e+04
9.503003066091211804e+04
9.507252001570585708e+04
9.511469054635638895e+04
9.515654218810361635e+04
9.519805363257051795e+04
9.523920783825266699e+04
9.528000480515004892e+04
9.532044445195591834e+04
9.536052334176053409e+04
9.540023965675297950e+04
9.543959339693325455e+04
9.547858442237853887e+04
9.551721039999676577e+04
9.555547049977685674e+04
9.559336472171881178e+04
9.563089458893005212e+04
9.566807369786623167e+04
9.570490526641900942e+04
9.574138929458837083e+04
9.577752578237431590e+04
9.581331472977684462e+04
9.584875613679597154e+04
9.588385000343166757e+04
9.591859632968394726e+04
9.595299511555282515e+04
9.598704636103827215e+04
9.602075006614031736e+04
9.605410623085894622e+04
9.608711485519415874e+04
9.611977593914595491e+04
9.615208948271433474e+04
9.618405548589929822e+04
9.621567394870084536e+04
9.624694487111897615e+04
9.627786825315370515e+04
9.630844671860804374e+04
9.633870920012354327e+04
9.636866368964464345e+04
9.639831018717134430e+04
9.642764869270364579e+04
9.645667920624153339e+04
9.648540172778503620e+04
9.651381625733412511e+04
9.654192279488881468e+04
9.656972134044911945e+04
9.659721189401501033e+04
9.662439445558650186e+04
9.665126902516357950e+04
9.667783560274627234e+04
9.670409418833455129e+04
9.673004478192844545e+04
9.675568738352792570e+04
9.678102199313300662e+04
9.680604861074368819e+04
9.683076723635997041e+04
9.685518061482207850e+04
9.687932700756740815e+04
9.690321870160211984e+04
9.692685569692621357e+04
9.695023799353967479e+04
9.697336559144253260e+04
9.699623849063475791e+04
9.701885669111637981e+04
9.704122019288736919e+04
9.706332899594774062e+04
9.708518310029749409e+04
9.710678250593662960e+04
9.712812721286513261e+04
9.714921722108303220e+04
9.717005253059029928e+04
9.719063314138696296e+04
9.721095905347299413e+04
9.723103026684840734e+04
9.725084678151320259e+04
9.727040859746737988e+04
9.728971873849569238e+04
9.730883216771643492e+04
9.732776935485085414e+04
9.734653029989896459e+04
9.736511500286075170e+04
9.738352346373623004e+04
9.740175568252538505e+04
9.741981165922823129e+04
9.743769139384475420e+04
9.745539488637495378e+04
9.747292213681884459e+04
9.749027314517642662e+04
9.750744791144768533e+04
9.752444643563262071e+04
9.754126871773124731e+04
9.755791475774355058e+04
9.757438455566954508e+04
9.759067811150921625e+04
9.760679542526256409e+04
9.762274342109062127e+04
9.763856761836676742e+04
9.765427630700451846e+04
9.766986948700387438e+04
9.768534715836483520e+04
9.770070932108740089e+04
9.771595597517158603e+04
9.773108712061737606e+04
9.774610275742477097e+04
9.776100288559377077e+04
9.777578750512437546e+04
9.779045661601659958e+04
9.780501021827041404e+04
9.781944831188584794e+04
9.783377089686288673e+04
9.784797797320153040e+04
9.786206954090179352e+04
9.787604559996366152e+04
9.788990615038711985e+04
9.790365814203662740e+04
9.791732334083849855e+04
9.793090332316649437e+04
9.794439808902062941e+04
9.795780763840087457e+04
9.797113197130724438e+04
9.798437108773975342e+04
9.799752498769838712e+04
9.801059367118314549e+04
9.802357713819402852e+04
9.803647538873103622e+04
9.804928842279416858e+04
9.806201624038344016e+04
9.807465884149882186e+04
9.808721622614034277e+04
9.809968839430798835e+04
9.811207534600175859e+04
9.812437708122165350e+04
9.813659359996767307e+04
9.814979346428414283e+04
9.816310789364311495e+04
9.817639067719501327e+04
9.818964181493986689e+04
9.820286130687764671e+04
9.821604915300838184e+04
9.822920535333204316e+04
9.824232990784864523e+04
9.825542281655818806e+04
9.826848407946067164e+04
9.828151369655608141e+04
9.829451166784444649e+04
9.830747799332575232e+04
9.832041267299998435e+04
9.833331570686717168e+04
9.834618709492728522e+04
9.835902683718033950e+04
9.837183493362633453e+04
9.838461138426527032e+04
9.839735618909714685e+04
9.841006934812196414e+04
9.842275086133972218e+04
9.843540072875042097e+04
9.844801895035404596e+04
9.846060552615062625e+04
9.847316045614013274e+04
9.848568374032257998e+04
9.849817537869798252e+04
9.851063537126631127e+04
9.852306371802758076e+04
9.853546041898179101e+04
9.854782547412894201e+04
9.856015888346901920e+04
9.857246064700205170e+04
9.858473076472802495e+04
9.859696923664692440e+04
9.860917606275877915e+04
9.862135124306356010e+04
