# Supplementary material for: Flow analysis on microcasting with degassed polydimethylsiloxane micro-channels for cell patterning with cross-linked albumin
Source: PLoS One. 2020 May 20;15(5):e0232518. doi: 10.1371/journal.pone.0232518 (PMC7239381; doi:10.1371/journal.pone.0232518)
Supplement: S2 File — (ZIP) [file pone.0232518.s004.zip › Python Data/1 mpas viscosity/Height 0.2mm/width 400 um/viscosity P]

0.000000000000000000e+00
3.691966235992691736e+02
7.264674444113672962e+02
1.072162114954828667e+03
1.406651609030625650e+03
1.729973923431490448e+03
2.042433566871249013e+03
2.344357582289543188e+03
2.636073012626011860e+03
2.917906900820293231e+03
3.190186289812028463e+03
3.453238222540856441e+03
3.707389741946416507e+03
3.952967890968348456e+03
4.190299712546292540e+03
4.419712249619887189e+03
4.641525895715759361e+03
4.855562253238626909e+03
5.061742795601916441e+03
5.260267714143456033e+03
5.451337200201071937e+03
5.635151445112590409e+03
5.811910640215841340e+03
5.981814976848649167e+03
6.145064646348842871e+03
6.301859840054249617e+03
6.452400749302695658e+03
6.596887565432009069e+03
6.735520479780016103e+03
6.868317795321762787e+03
6.995195318378757293e+03
7.116285536626151043e+03
7.231722119373762325e+03
7.341638735931407609e+03
7.446169055608901544e+03
7.545446747716064237e+03
7.639605481562710338e+03
7.728778926458657224e+03
7.813100751713719546e+03
7.892704626637718320e+03
7.967724220540467286e+03
8.066269107693678052e+03
8.125637616478081327e+03
8.181806139374780287e+03
8.234774676383773112e+03
8.284543227505060713e+03
8.331111792738642180e+03
8.374480372084519331e+03
8.414648965542688529e+03
8.451617573113155231e+03
8.485386194795915799e+03
8.515954830590970232e+03
8.543323480498318531e+03
8.567520674863357272e+03
8.588711282327965819e+03
8.606921754955739743e+03
8.622152092746684502e+03
8.634402295700798277e+03
8.643672363818077429e+03
8.649962297098527415e+03
8.653401889308855971e+03
8.654422979252050936e+03
8.653060041730010198e+03
8.649313076742735575e+03
8.643182084290227067e+03
8.634667064372482855e+03
8.623768016989504758e+03
8.610661337190083941e+03
8.595698209947322539e+03
8.578888296616672960e+03
8.560231597198133386e+03
8.539728111691705635e+03
8.517377840097386070e+03
8.493180782415180147e+03
8.467413988844784399e+03
8.440400183689436744e+03
8.412139828104438493e+03
8.382632922089784188e+03
8.351879465645477467e+03
8.319879458771518330e+03
8.286632901467906777e+03
8.252139793734640989e+03
8.216400135571726423e+03
8.179413926979155804e+03
8.141181167956932768e+03
8.101701858505056407e+03
8.060975998623528540e+03
8.019359735414506758e+03
7.977225372764835811e+03
7.934572956226586939e+03
7.891402485799760143e+03
7.847713961484358151e+03
7.803507383280378235e+03
7.758782751187820395e+03
7.713540065206686450e+03
7.667779325336974580e+03
7.621500531578685695e+03
7.574703683931819796e+03
7.527388782396376882e+03
7.479555899104167111e+03
7.431468015764398842e+03
7.383371190317294349e+03
7.335265422762853632e+03
7.287150713101074871e+03
7.239027061331958976e+03
7.190894467455506856e+03
7.142752931471715783e+03
7.094602453380589395e+03
7.046443033182124964e+03
6.998274670876322489e+03
6.950097366463183789e+03
6.901911119942707955e+03
6.853716272614568879e+03
6.805697035992368001e+03
6.758008206087534745e+03
6.710649782900068203e+03
6.663621766429970194e+03
6.616924156677239807e+03
6.570556953641877953e+03
6.524520094085850360e+03
6.478785070591182375e+03
6.433328321580241209e+03
6.388149847053025951e+03
6.343249647009537512e+03
6.298627721449774981e+03
6.254284070373741088e+03
6.210218752161629709e+03
6.166454100795072918e+03
6.123008273571720565e+03
6.079881270491573559e+03
6.037073091554632811e+03
5.994583736760896500e+03
5.952413206110364627e+03
5.910561564363127218e+03
5.869050119896228352e+03
5.827895914214086588e+03
5.787098947316705562e+03
5.746659300510827961e+03
5.706580410706217663e+03
5.666864095713771349e+03
5.627510355533488109e+03
5.588519330088208335e+03
5.549893352469985075e+03
5.511633252689892288e+03
5.473739030747931793e+03
5.436209163536699634e+03
5.399030054600509175e+03
5.362198486047734150e+03
5.325714457878372741e+03
5.289577970092427677e+03
5.253789022689898047e+03
5.218347615670782034e+03
5.183253749035082365e+03
5.148507422782796311e+03
5.114108636913926603e+03
5.080057391428470510e+03
5.046353686326429852e+03
5.012997521607804629e+03
4.979988897272593931e+03
4.947327813320797759e+03
4.915014269752417931e+03
4.883048266567452629e+03
4.851429803765900942e+03
4.820158881347766510e+03
4.789235499313046603e+03
4.758657033858708928e+03
4.728394552343206669e+03
4.698440062822106484e+03
4.668793565295406552e+03
4.639455059763108693e+03
4.610424546225211998e+03
4.581702024681715557e+03
4.553287495132620279e+03
4.525180957577927074e+03
4.497382412017634124e+03
4.469891858451743246e+03
4.442709296880252623e+03
4.415834727303164073e+03
4.389268149720476686e+03
4.363009564132190462e+03
4.337058970538304493e+03
4.311416368938819687e+03
4.286081759333736045e+03
4.261055141723053566e+03
4.236336516106773161e+03
4.211923137644669623e+03
4.187776744899339974e+03
4.163885050864630102e+03
4.140248055540539099e+03
4.116865758927067873e+03
4.093738161024216879e+03
4.070865261831985208e+03
4.048247061350373770e+03
4.025883559579381654e+03
4.003774756519009316e+03
3.981920652169256755e+03
3.960321246530123062e+03
3.938976539601609602e+03
3.917886531383715464e+03
3.897051221876442014e+03
3.876470611079787432e+03
3.856144698993752627e+03
3.836073485618337145e+03
3.816256970953541895e+03
3.796695154999366423e+03
3.777385013971054377e+03
3.758271584750314105e+03
3.739334397615890794e+03
3.720573452567783079e+03
3.701988749605992780e+03
3.683580288730518987e+03
3.665348069941361246e+03
3.647292093238520920e+03
3.629412358621997100e+03
3.611708866091789787e+03
3.594181615647899889e+03
3.576830607290326043e+03
3.559655841019068703e+03
3.542657316834128778e+03
3.525835034735505360e+03
3.509188994723198903e+03
3.492719196797208951e+03
3.476425640957535506e+03
3.460308327204179022e+03
3.444360331376119575e+03
3.428536134099979790e+03
3.412827445462231481e+03
3.397234265462876010e+03
3.381756594101912469e+03
3.366394431379341313e+03
3.351147777295162996e+03
3.336016631849376154e+03
3.321000995041982605e+03
3.306100866872980987e+03
3.291316247342371753e+03
3.276647136450155358e+03
3.262093534196330893e+03
3.247655440580898812e+03
3.233332855603859116e+03
3.219125779265211349e+03
3.205034211564956422e+03
3.191058152503093879e+03
3.177197602079623266e+03
3.163445610430120269e+03
3.149780411628248658e+03
3.136200429300251017e+03
3.122705663446125982e+03
3.109296114065874917e+03
3.095971781159497368e+03
3.082732664726993335e+03
3.069578764768362817e+03
3.056510081283605359e+03
3.043526614272721872e+03
3.030628363735711446e+03
3.017815329672574990e+03
3.005087512083311594e+03
2.992444910967921714e+03
2.979887526326405805e+03
2.967415358158762501e+03
2.955028406464993623e+03
2.942726671245097350e+03
2.930510152499075502e+03
2.917310288182599834e+03
2.903995858823633625e+03
2.890713075271727575e+03
2.877461937526882593e+03
2.864242445589097770e+03
2.851054599458373559e+03
2.837898399134709507e+03
2.824773844618107432e+03
2.811680935908564152e+03
2.798619673006082849e+03
2.785590055910662159e+03
2.772592084622300717e+03
2.759625759141001254e+03
2.746691079466761039e+03
2.733788045599582802e+03
2.720916657539464268e+03
2.708076915286406802e+03
2.695268818840409494e+03
2.682492368201472800e+03
2.669747563369596719e+03
2.657034404344781706e+03
2.644352891127026396e+03
2.631703023716332609e+03
2.619084802112699435e+03
2.606498226316125965e+03
2.593943296326613563e+03
2.581420012144161319e+03
2.568928373768770143e+03
2.556468381200439580e+03
2.544040034439169631e+03
2.531643333484959385e+03
2.519278278337811116e+03
2.506944868997722551e+03
2.494643105464695054e+03
2.482372987738727261e+03
2.470134515819820990e+03
2.457927689707974423e+03
2.445752509403189379e+03
