# Supplementary material for: Flow analysis on microcasting with degassed polydimethylsiloxane micro-channels for cell patterning with cross-linked albumin
Source: PLoS One. 2020 May 20;15(5):e0232518. doi: 10.1371/journal.pone.0232518 (PMC7239381; doi:10.1371/journal.pone.0232518)
Supplement: S2 File — (ZIP) [file pone.0232518.s004.zip › Python Data/1 mpas viscosity/Height 0.2mm/width 60 um/data.txt]

0
1.7507E-12
1.267E-12
0.75168E-12
0.56144E-12
0.40224E-12
0.21968E-12
0.14304E-12
0.09744E-12
0.08752E-12
0.08576E-12
