# Supplementary material for: Flow analysis on microcasting with degassed polydimethylsiloxane micro-channels for cell patterning with cross-linked albumin
Source: PLoS One. 2020 May 20;15(5):e0232518. doi: 10.1371/journal.pone.0232518 (PMC7239381; doi:10.1371/journal.pone.0232518)
Supplement: S2 File — (ZIP) [file pone.0232518.s004.zip › Python Data/1 mpas viscosity/Height 0.2mm/width 60 um/Flow rate width = 60 um]

0.000000000000000000e+00
1.761332928465229173e-13
3.403682831376747871e-13
4.933813861945292161e-13
6.358202341734448471e-13
7.677075963445250882e-13
8.895383020475157600e-13
1.001855095407578192e-12
1.105200720549873510e-12
1.200117921599562842e-12
1.287149442681807417e-12
1.366838027921768461e-12
1.439584555561940843e-12
1.504961108096228872e-12
1.563093405292871357e-12
1.614241817585801283e-12
1.658666715408951634e-12
1.696628469196255394e-12
1.728387449381645547e-12
1.754204026399055280e-12
1.774311501952792679e-12
1.788864421010726053e-12
1.798085627291110324e-12
1.802204922514668955e-12
1.801452108402125809e-12
1.796056986674204148e-12
1.786249359051627836e-12
1.772259027255120336e-12
1.772898851429590233e-12
1.744960636349923733e-12
1.715962496219480991e-12
1.685904431038262209e-12
1.654786440806266983e-12
1.622608525523495515e-12
1.589370685189948208e-12
1.555072919805624255e-12
1.520653131248294322e-12
1.486642122255068618e-12
1.452120894378757621e-12
1.417280081512621809e-12
1.382341321482676273e-12
1.347501815748210129e-12
1.312931367684930163e-12
1.278789516214157442e-12
1.245211338650211875e-12
1.212432807563104712e-12
1.180751287086007340e-12
1.149889494650298018e-12
1.119847430255976948e-12
1.090625093903043725e-12
1.062222485591498552e-12
1.034639605321341428e-12
1.007876453092572556e-12
9.820654239746194196e-13
9.572932533804879529e-13
9.334130941663704558e-13
9.104249463322671305e-13
8.883288098781776740e-13
8.671246848041023892e-13
8.468125711100411752e-13
8.273924687959939309e-13
8.098007267452574462e-13
7.908246677954006817e-13
7.727061137085461389e-13
7.554235015708556935e-13
7.389552684684915239e-13
7.232798514876156067e-13
7.083756877143901204e-13
6.942212142349771426e-13
6.802228854762291770e-13
6.666636837305229205e-13
6.536888824531227655e-13
6.412728648405002623e-13
6.293900140891267592e-13
6.180147133954738063e-13
6.071213459560130548e-13
5.966842949672154492e-13
5.866779436255528424e-13
5.770766751274964819e-13
5.678548726695180188e-13
5.589869194480888014e-13
5.504471986596803798e-13
5.422100935007642034e-13
5.342499871678115193e-13
5.265412628572940799e-13
5.190583037656831322e-13
5.117754930894501257e-13
5.046672140250667114e-13
4.977078497690042377e-13
4.908717835177342547e-13
4.841333984677281107e-13
4.774670778154571540e-13
4.713042059702720191e-13
4.654629258911614880e-13
4.597479000134906921e-13
4.541411291471558440e-13
4.486246141020533583e-13
4.431803556880794981e-13
4.377903547151305268e-13
4.324366119931028083e-13
4.271011283318926060e-13
4.217659045413962838e-13
4.164129414315101051e-13
4.110242398121303834e-13
4.055818004931534828e-13
4.000676242844756162e-13
3.944637119959931476e-13
3.889602830678530404e-13
3.842905544676853233e-13
3.796908585709627358e-13
3.751559959935432836e-13
3.706807673512850231e-13
3.662599732600457078e-13
3.618884143356834445e-13
3.575608911940561380e-13
3.532722044510217943e-13
3.490171547224383183e-13
3.447905426241637663e-13
3.405871687720560431e-13
3.364018337819730538e-13
3.322293382697728546e-13
3.280644828513133504e-13
3.239020681424525471e-13
3.200794487168585626e-13
3.164766525887339390e-13
3.129593602578159254e-13
3.095281087144246538e-13
3.061834349488804580e-13
3.029258759515037224e-13
2.997559687126146295e-13
2.966742502225334626e-13
2.936812574715805052e-13
2.907775274500760911e-13
2.879635971483404533e-13
2.852400035566938245e-13
2.826072836654565894e-13
2.800659744649490816e-13
2.776166129454913322e-13
2.714298652063563985e-13
2.692320504148313567e-13
2.669257421216462656e-13
2.645109403268010242e-13
2.619876450302956829e-13
2.593558562321302417e-13
2.566155739323047006e-13
2.537667981308190092e-13
2.508095288276732180e-13
2.477437660228673773e-13
2.445695097164013863e-13
2.412867599082752449e-13
2.378955165984891552e-13
2.343957797870428141e-13
2.307875494739363731e-13
2.270708256591698575e-13
2.246020107406431027e-13
2.227252402518875783e-13
2.208631743783514747e-13
2.190158131200348425e-13
2.171831564769376311e-13
2.153652044490598658e-13
2.135619570364015466e-13
2.117734142389626482e-13
2.099995760567432212e-13
2.082404424897432151e-13
2.064960135379627055e-13
2.047662892014015915e-13
2.030512694800598984e-13
2.013509543739376767e-13
1.996653438830349010e-13
1.979944380073515462e-13
1.963382367468876122e-13
1.946967401016431496e-13
1.930699480716181330e-13
1.914578606568125373e-13
1.898604778572263878e-13
1.882777996728596843e-13
1.867098261037124269e-13
1.851565571497845903e-13
1.836179928110762756e-13
1.820941330875873312e-13
1.805849779793178330e-13
1.790905274862677556e-13
1.776107816084371495e-13
1.761457403458259643e-13
1.746954036984342504e-13
1.732801993032313319e-13
1.718903829222588060e-13
1.705171348554546122e-13
1.691604551028187251e-13
1.678203436643511196e-13
1.664968005400518210e-13
1.651898257299208291e-13
1.638994192339581945e-13
1.626255810521638163e-13
1.613683111845377196e-13
1.601276096310799297e-13
1.589034763917904718e-13
1.576959114666692956e-13
1.565049148557164261e-13
1.553304865589318382e-13
1.541726265763155823e-13
1.530313349078676333e-13
1.519066115535879658e-13
1.507984565134766051e-13
1.497068697875335512e-13
1.486318513757588041e-13
1.475734012781523639e-13
1.465315194947142304e-13
1.455062060254444038e-13
1.444974608703428587e-13
1.435052840294096204e-13
1.425296755026446889e-13
1.415706352900480390e-13
1.406281633916197211e-13
1.397022598073596848e-13
1.387929245372679553e-13
1.377516153546120226e-13
1.366482117503609121e-13
1.355477633292363804e-13
1.344502700912385284e-13
1.333557320363672554e-13
1.322641491646226621e-13
1.311755214760046477e-13
1.300898489705132626e-13
1.290071316481484816e-13
1.279273695089103299e-13
1.268505625527988075e-13
1.257767107798139145e-13
1.247058141899556255e-13
1.236378727832239659e-13
1.225728865596189356e-13
1.215108555191405346e-13
1.204517796617887377e-13
1.193956589875635701e-13
1.183424934964650066e-13
1.172922831884931230e-13
1.162450280636478181e-13
1.152007281219291426e-13
1.141593833633370712e-13
1.131209937878716417e-13
1.120855593955328289e-13
1.110530801863206454e-13
1.100235561602350787e-13
1.089969873172761286e-13
1.079733736574438079e-13
1.069527151807381039e-13
1.059350118871590292e-13
1.050648047189803014e-13
1.042718950264461389e-13
1.034914966748061253e-13
1.027236096640601977e-13
1.019682339942083938e-13
1.012253696652507012e-13
1.004950166771871322e-13
9.977717503001768710e-14
9.907184472374236574e-14
9.837902575836114291e-14
9.769871813387408173e-14
9.703092185028109384e-14
9.637563690758226760e-14
9.573286330577751464e-14
9.510260104486692333e-14
9.448485012485040531e-14
9.387961054572804894e-14
9.328688230749977847e-14
9.270666541016566966e-14
9.213895985372563413e-14
9.158376563817976024e-14
9.104108276352797227e-14
9.051091122977032070e-14
8.999325103690678029e-14
8.948810218493737627e-14
8.899546467386208342e-14
8.851533850368088910e-14
8.804772367439384379e-14
8.759262018600089703e-14
8.715002803850208666e-14
8.671994723189737483e-14
8.630237776618681202e-14
8.589731964137033513e-14
8.550477285744799463e-14
8.512473741441976529e-14
8.475721331228567236e-14
8.440220055104567795e-14
8.405969913069981995e-14
8.372970905124808572e-14
8.341223031269045003e-14
8.310726291502695074e-14
8.281480685825756261e-14
8.253486214238229825e-14
8.220677731633079053e-14
8.169915572593030492e-14
8.119279749982533706e-14
8.068770263801593745e-14
8.018387114050205560e-14
7.968130300728374199e-14
7.917999823836093352e-14
7.867995683373369329e-14
7.818117879340197082e-14
7.768366411736581660e-14
