# Supplementary material for: Flow analysis on microcasting with degassed polydimethylsiloxane micro-channels for cell patterning with cross-linked albumin
Source: PLoS One. 2020 May 20;15(5):e0232518. doi: 10.1371/journal.pone.0232518 (PMC7239381; doi:10.1371/journal.pone.0232518)
Supplement: S2 File — (ZIP) [file pone.0232518.s004.zip › Python Data/1 mpas viscosity/Height 0.2mm/width 60 um/P]

1.010671037531725597e+05
9.955540231582119304e+04
9.814582059010586818e+04
9.683255309770625900e+04
9.561004139793335344e+04
9.447809006868505094e+04
9.343245213193663221e+04
9.246846937082937802e+04
9.158148356850456912e+04
9.076683650810347172e+04
9.001986997276738111e+04
8.933592574563754897e+04
8.871156320395841612e+04
8.815045504071481992e+04
8.765152223926383886e+04
8.721253011499327840e+04
8.683124398329094402e+04
8.650542915954464115e+04
8.623285095914217527e+04
8.601127469747130817e+04
8.583869801304755674e+04
8.571379449082301289e+04
8.563465152720217884e+04
8.559929680005383852e+04
8.560575798724677588e+04
8.565206276664978941e+04
8.573623881613166304e+04
8.585631381356120983e+04
8.585082238653700915e+04
8.609060805800439266e+04
8.633949076159356628e+04
8.659747049730454455e+04
8.686454726513731293e+04
8.714072106509190053e+04
8.742599189716826368e+04
8.772035976136644604e+04
8.801577491539291805e+04
8.830768163189102779e+04
8.860396741044186638e+04
8.890299609512172174e+04
8.920286543216163409e+04
8.950188289810599235e+04
8.979859111937724811e+04
9.009162081926016253e+04
9.037981266798285651e+04
9.066114138078801625e+04
9.093305476677369734e+04
9.119793266254410264e+04
9.145577506809926126e+04
9.170658198343915865e+04
9.195035340856379480e+04
9.218708934347315517e+04
9.241678978816725430e+04
9.263831843381137878e+04
9.285093085528067604e+04
9.305588739941125095e+04
9.325318806620308897e+04
9.344283285565617552e+04
9.362482176777053974e+04
9.379915480254615250e+04
9.396583195998302836e+04
9.411681682669295697e+04
9.427968288753903471e+04
9.443518923056581116e+04
9.458352092406625161e+04
9.472486303633332136e+04
9.485940063565998571e+04
9.498731879033922451e+04
9.510880256866400305e+04
9.522894620172238501e+04
9.534532093381906452e+04
9.545667992463453265e+04
9.556324303583201254e+04
9.566523012907471275e+04
9.576286106602588552e+04
9.585635570834871032e+04
9.594593391770646849e+04
9.603181555576233950e+04
9.611422048417956103e+04
9.619336856462137075e+04
9.626947965875097725e+04
9.634277362823160365e+04
9.641347033472648764e+04
9.648178963989885233e+04
9.654795140541190631e+04
9.661217549292888725e+04
9.667468176411303284e+04
9.673569008062753710e+04
9.679542030413563771e+04
9.685409229630057234e+04
9.691192591878554958e+04
9.696914103325379256e+04
9.702203519128612243e+04
9.707216921960555192e+04
9.712121964439551812e+04
9.716934094753224053e+04
9.721668761089201143e+04
9.726341411635107943e+04
9.730967494578570768e+04
9.735562458107215934e+04
9.740141750408668304e+04
9.744720819670555647e+04
9.749315114080502826e+04
9.753940081826136156e+04
9.758611171095081954e+04
9.763343830074966536e+04
9.768153506953414762e+04
9.772876941851257288e+04
9.776884835715516238e+04
9.780832622522927704e+04
9.784724764755487558e+04
9.788565724895188760e+04
9.792359965424027178e+04
9.796111948823998682e+04
9.799826137577097688e+04
9.803506994165320066e+04
9.807158981070661684e+04
9.810786560775116959e+04
9.814394195760680304e+04
9.817986348509347590e+04
9.821567481503114686e+04
9.825142057223976008e+04
9.828714538153927424e+04
9.831995382556895493e+04
9.835087558940672898e+04
9.838106349872417923e+04
9.841051294468768174e+04
9.843921931846365624e+04
9.846717801121847879e+04
9.849438441411855456e+04
9.852083391833027417e+04
9.854652191502002825e+04
9.857144379535422195e+04
9.859559495049924590e+04
9.861897077162149071e+04
9.864156664988736156e+04
9.866337797646324907e+04
9.868440014251554385e+04
9.873749922048447479e+04
9.875636243325751275e+04
9.877615681457769824e+04
9.879688236444501672e+04
9.881853908285948273e+04
9.884112696982108173e+04
9.886464602532982826e+04
9.888909624938570778e+04
9.891447764198872028e+04
9.894079020313888032e+04
9.896803393283618789e+04
9.899620883108062844e+04
9.902531489787221653e+04
9.905535213321093761e+04
9.908632053709679167e+04
9.911822010952979326e+04
9.913940923851600382e+04
9.915551702029637818e+04
9.917149859658996866e+04
9.918735396739677526e+04
9.920308313271678344e+04
9.921868609255000774e+04
9.923416284689644817e+04
9.924951339575611928e+04
9.926473773912897741e+04
9.927983587701506622e+04
9.929480780941437115e+04
9.930965353632687766e+04
9.932437305775260029e+04
9.933896637369153905e+04
9.935343348414369393e+04
9.936777438910906494e+04
9.938198908858765208e+04
9.939607758257944079e+04
9.941003987108446017e+04
9.942387595410268113e+04
9.943758583163411822e+04
9.945116950367877143e+04
9.946462697023664077e+04
9.947795823130771169e+04
9.949116328689201328e+04
9.950424213698951644e+04
9.951719478160023573e+04
9.953002122072417114e+04
9.954272145436132269e+04
9.955529548251169035e+04
9.956774330517525959e+04
9.957988959781420999e+04
9.959181799242272973e+04
9.960360418595194642e+04
9.961524817840186006e+04
9.962674996977249975e+04
9.963810956006382185e+04
9.964932694927586999e+04
9.966040213740860054e+04
9.967133512446204259e+04
9.968212591043619614e+04
9.969277449533104664e+04
9.970328087914660864e+04
9.971364506188286759e+04
9.972386704353983805e+04
9.973394682411750546e+04
9.974388440361588437e+04
9.975367978203496023e+04
9.976333295937473304e+04
9.977284393563521735e+04
9.978221271081641316e+04
9.979143928491830593e+04
9.980052365794091020e+04
9.980946582988421142e+04
9.981826580074820959e+04
9.982692357053291926e+04
9.983543913923834043e+04
9.984381250686445856e+04
9.985204367341128818e+04
9.986013263887881476e+04
9.986807940326703829e+04
9.987588396657597332e+04
9.988482122405130940e+04
9.989429142010322539e+04
9.990373625266758609e+04
9.991315572174439149e+04
9.992254982733365614e+04
9.993191856943536550e+04
9.994126194804953411e+04
9.995057996317614743e+04
9.995987261481520545e+04
9.996913990296672273e+04
9.997838182763068471e+04
9.998759838880710595e+04
9.999678958649597189e+04
1.000059554206972971e+05
1.000150958914110670e+05
1.000242109986372816e+05
1.000333007423759409e+05
1.000423651226270740e+05
1.000514041393906373e+05
1.000604177926666598e+05
1.000694060824551270e+05
1.000783690087560535e+05
1.000873065715694247e+05
1.000962187708952406e+05
1.001051056067335157e+05
1.001139670790842501e+05
1.001228031879474147e+05
1.001316139333230385e+05
1.001403993152111216e+05
1.001491593336116493e+05
1.001578939885246218e+05
1.001653627265790274e+05
1.001721680426128150e+05
1.001788659774030821e+05
1.001854565309498139e+05
1.001919397032530251e+05
1.001983154943127010e+05
1.002045839041288564e+05
1.002107449327014765e+05
1.002167985800305614e+05
1.002227448461161111e+05
1.002285837309581402e+05
1.002343152345566486e+05
1.002399393569116219e+05
1.002454560980230599e+05
1.002508654578909627e+05
1.002561674365153449e+05
1.002613620338961919e+05
1.002664492500335182e+05
1.002714290849273093e+05
1.002763015385775798e+05
1.002810666109843005e+05
1.002857243021475151e+05
1.002902746120671800e+05
1.002947175407433242e+05
1.002990530881759332e+05
1.003032812543650216e+05
1.003074020393105748e+05
1.003114154430126073e+05
1.003153214654711046e+05
1.003191201066860667e+05
1.003228113666574936e+05
1.003263952453853999e+05
1.003298717428697855e+05
1.003332408591106359e+05
1.003365025941079512e+05
1.003396569478617312e+05
1.003427039203719905e+05
1.003456435116387147e+05
1.003484757216619182e+05
1.003512005504415865e+05
1.003538179979777342e+05
1.003563280642703321e+05
1.003587307493194239e+05
1.003615466071001865e+05
1.003659033773361734e+05
1.003702493044794537e+05
1.003745843885300419e+05
1.003789086294879235e+05
1.003832220273531129e+05
1.003875245821256103e+05
1.003918162938054011e+05
1.003960971623924997e+05
1.004003671878869063e+05
