# Supplementary material for: Flow analysis on microcasting with degassed polydimethylsiloxane micro-channels for cell patterning with cross-linked albumin
Source: PLoS One. 2020 May 20;15(5):e0232518. doi: 10.1371/journal.pone.0232518 (PMC7239381; doi:10.1371/journal.pone.0232518)
Supplement: S2 File — (ZIP) [file pone.0232518.s004.zip › Python Data/1 mpas viscosity/Height 0.2mm/width 60 um/result.txt]

result of ode parameter fitting 

1 mPa.s viscosity

[[Fit Statistics]]
    # fitting method   = leastsq
    # function evals   = 21
    # data points      = 11
    # variables        = 2
    chi-square         = 9.4072e-25
    reduced chi-square = 1.0452e-25
    Akaike info crit   = -630.931562
    Bayesian info crit = -630.135772
[[Variables]]
    x10:  4.8744e-06 (fixed)
    x20:  1.296e-10 (fixed)
    x30:  5.282779e-09 (fixed)
    x40:  0 (fixed)
    k0:   1 (fixed)
    k1:   1 (fixed)
    k2:  -2.1728e-05 +/- 2.7185e-06 (12.51%) (init = 0.0001)
    k3:   4.7008e-04 +/- 9.5872e-06 (2.04%) (init = 0.01)
[[Correlations]] (unreported correlations are < 0.100)
    C(k2, k3) =  0.591
