# Supplementary material for: Flow analysis on microcasting with degassed polydimethylsiloxane micro-channels for cell patterning with cross-linked albumin
Source: PLoS One. 2020 May 20;15(5):e0232518. doi: 10.1371/journal.pone.0232518 (PMC7239381; doi:10.1371/journal.pone.0232518)
Supplement: S2 File — (ZIP) [file pone.0232518.s004.zip › Python Data/1 mpas viscosity/Height 0.2mm/width 60 um/viscosity P]

0.000000000000000000e+00
1.511701437351372306e+03
2.921283163066688303e+03
4.234550655466305216e+03
5.457062355239203498e+03
6.589013684487510545e+03
7.634651621235928360e+03
8.598634382343179823e+03
9.485620184667990543e+03
1.030026724506908249e+04
1.104723378040518037e+04
1.173117800753500524e+04
1.235554054921413808e+04
1.291664871245774521e+04
1.341558151390872445e+04
1.385457363817927944e+04
1.423585976988160837e+04
1.456167459362791305e+04
1.483425279403039167e+04
1.505582905570124785e+04
1.522840574012500838e+04
1.535330926234954313e+04
1.543245222597037900e+04
1.546780695311872296e+04
1.546134576592578560e+04
1.541504098652277207e+04
1.533086493704088934e+04
1.521078993961134802e+04
1.521628136663554506e+04
1.497649569516816882e+04
1.472761299157899157e+04
1.446963325586801693e+04
1.420255648803524127e+04
1.392638268808066641e+04
1.364111185600429417e+04
1.334674399180611908e+04
1.305132883777964344e+04
1.275942212128152642e+04
1.246313634273069511e+04
1.216410765805083793e+04
1.186423832101092739e+04
1.156522085506656367e+04
1.126851263379530610e+04
1.097548293391240259e+04
1.068729108518970315e+04
1.040596237238454341e+04
1.013404898639886596e+04
9.869171090628449747e+03
9.611328685073296583e+03
9.360521769733402834e+03
9.116750344608772139e+03
8.880014409699402677e+03
8.650313965005298087e+03
8.428785319361186339e+03
8.216172897891878165e+03
8.011216353761307801e+03
7.813915686969477065e+03
7.624270897516382320e+03
7.442281985402027203e+03
7.267948950626409896e+03
7.101271793189530399e+03
6.950286926479602698e+03
6.787420865633518588e+03
6.631914522606744868e+03
6.483582829106309873e+03
6.342240716839242850e+03
6.207703117512574863e+03
6.079784962833335157e+03
5.958301184508555707e+03
5.838157551450178289e+03
5.721782819353491504e+03
5.610423828538023372e+03
5.503860717340548035e+03
5.401873624097842367e+03
5.304242687146681419e+03
5.210748044823842974e+03
5.121169835466097538e+03
5.035288197410224711e+03
4.952883268992996818e+03
4.873735188551192550e+03
4.797624094421586051e+03
4.724330124940953283e+03
4.653633418446070209e+03
4.585314113273709154e+03
4.519152347760649718e+03
4.454928260243665136e+03
4.392421989059530461e+03
4.331413672545023474e+03
4.271683449036918319e+03
4.213011456871990958e+03
4.155177834387016446e+03
4.097962719918768926e+03
4.045068561886438602e+03
3.994934533567001381e+03
3.945884108777047913e+03
3.897762805640316401e+03
3.850416142280547774e+03
3.803689636821480235e+03
3.757428807386852895e+03
3.711479172100405776e+03
3.665686249085877080e+03
3.619895556467007282e+03
3.573952612367534584e+03
3.527702934911199009e+03
3.480992042221740121e+03
3.433665452422896124e+03
3.385568683638406583e+03
3.338334334659989054e+03
3.298255396017391831e+03
3.258777527943275345e+03
3.219856105617687717e+03
3.181446504220677525e+03
3.143504098932290617e+03
3.105984264932576025e+03
3.068842377401580961e+03
3.032033811519354003e+03
2.995513942465942819e+03
2.959238145421395075e+03
2.923161795565758439e+03
2.887240268079081034e+03
2.851428938141410072e+03
2.815683180932794130e+03
2.779958371633280876e+03
2.747149927603604738e+03
2.716228163765828867e+03
2.686040254448384530e+03
2.656590808484874742e+03
2.627884434708905246e+03
2.599925741954081786e+03
2.572719339054008287e+03
2.546269834842289583e+03
2.520581838152530509e+03
2.495659957818336807e+03
2.471508802673312402e+03
2.448132981551062585e+03
2.425537103285192643e+03
2.403725776709307866e+03
2.382703610657010813e+03
2.329604532688088057e+03
2.310741319915046006e+03
2.290946938594864150e+03
2.270221388727542490e+03
2.248564670313080569e+03
2.225976783351478844e+03
2.202457727842737313e+03
2.178007503786855523e+03
2.152626111183833927e+03
2.126313550033672982e+03
2.099069820336371322e+03
2.070894922091929857e+03
2.041788855300349724e+03
2.011751619961628194e+03
1.980783216075767086e+03
1.948883643642766174e+03
1.927694514656553110e+03
1.911586732876179894e+03
1.895605156582592599e+03
1.879749785775791452e+03
1.864020620455776452e+03
1.848417660622547373e+03
1.832940906276104442e+03
1.817590357416447432e+03
1.802366014043576797e+03
1.787267876157491855e+03
1.772295943758193744e+03
1.757450216845681098e+03
1.742730695419954372e+03
1.728137379481014023e+03
1.713670269028859821e+03
1.699329364063491539e+03
1.685114664584908951e+03
1.671026170593112738e+03
1.657063882088102901e+03
1.643227799069878756e+03
1.629517921538440532e+03
1.615934249493788684e+03
1.602476782935922756e+03
1.589145521864842976e+03
1.575940466280549799e+03
1.562861616183042088e+03
1.549908971572320297e+03
1.537082532448384654e+03
1.524382298811235387e+03
1.511808270660871813e+03
1.499360447997294614e+03
1.487214155358353310e+03
1.475285760749837209e+03
1.463499567220617109e+03
1.451855574770693011e+03
1.440353783400064685e+03
1.428994193108732361e+03
1.417776803896695810e+03
1.406701615763955488e+03
1.395768628710510939e+03
1.384977842736361936e+03
1.374329257841508706e+03
1.363822874025951705e+03
1.353458691289690478e+03
1.343236709632725251e+03
1.333156929055055571e+03
1.323219349556681891e+03
1.313423971137604440e+03
1.303770793797822307e+03
1.294259817537336403e+03
1.284891042356146272e+03
1.275664468254252142e+03
1.266580095231653786e+03
1.257637923288351431e+03
1.248837952424344849e+03
1.240180182639634268e+03
1.231664613934219233e+03
1.223291246308100426e+03
1.215060079761277166e+03
1.206971114293750134e+03
1.199024349905518648e+03
1.191219786596583162e+03
1.182282529121247080e+03
1.172812333069336773e+03
1.163367500504975624e+03
1.153948031428164313e+03
1.144553925838902160e+03
1.135185183737189845e+03
1.125841805123026461e+03
1.116523789996412916e+03
1.107231138357348300e+03
1.097963850205833296e+03
1.088721925541867677e+03
1.079505364365451669e+03
1.070314166676584819e+03
1.061148332475267580e+03
1.052007861761499726e+03
1.042892754535281483e+03
1.033803010796612398e+03
1.024738630545492697e+03
1.015699613781922494e+03
1.006685960505902017e+03
9.976976707174306966e+02
9.887347444165087609e+02
9.797971816031362096e+02
9.708849822773131564e+02
9.619981464390394876e+02
9.531366740883153170e+02
9.443005652251405309e+02
9.354898198495151291e+02
9.267044379614392255e+02
9.179444195609125927e+02
9.092097646479355717e+02
9.017410265935375264e+02
8.949357105597415512e+02
8.882377757694754337e+02
8.816472222227387192e+02
8.751640499195317489e+02
8.687882588598542952e+02
8.625198490437065857e+02
8.563588204710885066e+02
8.503051731420001715e+02
8.443589070564413532e+02
8.385200222144125064e+02
8.327885186159129489e+02
8.271643962609434766e+02
8.216476551495031799e+02
8.162382952815928547e+02
8.109363166572119326e+02
8.057417192763608682e+02
8.006545031390393206e+02
7.956746682452477444e+02
7.908022145949854576e+02
7.860371421882531422e+02
7.813794510250502299e+02
7.768291411053770616e+02
7.723862124292335238e+02
7.680506649966198438e+02
7.638224988075356805e+02
7.597017138619810339e+02
7.556883101599562451e+02
7.517822877014609730e+02
7.479836464864955587e+02
7.442923865150595475e+02
7.407085077871535077e+02
7.372320103027768710e+02
7.338628940619299783e+02
7.306011590646127161e+02
7.274468053108251979e+02
7.243998328005671965e+02
7.214602415338389392e+02
7.186280315106404259e+02
7.159032027309714294e+02
7.132857551948321770e+02
7.107756889022225550e+02
7.083730038531426771e+02
7.055571460723685959e+02
7.012003758363878205e+02
6.968544486931045867e+02
6.925193646425191218e+02
6.881951236846309712e+02
6.838817258194407032e+02
6.795791710469477493e+02
6.752874593671526782e+02
6.710065907800549212e+02
6.667365652856550469e+02
