# Supplementary material for: Flow analysis on microcasting with degassed polydimethylsiloxane micro-channels for cell patterning with cross-linked albumin
Source: PLoS One. 2020 May 20;15(5):e0232518. doi: 10.1371/journal.pone.0232518 (PMC7239381; doi:10.1371/journal.pone.0232518)
Supplement: S2 File — (ZIP) [file pone.0232518.s004.zip › Python Data/1 mpas viscosity/Height 0.2mm/width 800 um/Flow rate width = 800 1um]

0.000000000000000000e+00
2.968137307559645188e-13
5.653825526705577755e-13
8.083605961749097937e-13
1.028301565281959320e-12
1.229512184857824099e-12
1.413212566778039650e-12
1.579402711042606984e-12
1.728082617651525695e-12
1.859252286604795785e-12
1.973787507374935935e-12
2.077555351082897386e-12
2.171643353215901455e-12
2.256051513773948545e-12
2.330779832757038252e-12
2.395828310165170979e-12
2.452059211098759985e-12
2.502913574826800909e-12
2.548749005663700250e-12
2.589565503609457602e-12
2.625363068664073370e-12
2.656141700827547554e-12
2.682491445427205262e-12
2.705886352433494890e-12
2.726396580203949760e-12
2.744022128738570682e-12
2.758762998037356846e-12
2.770619188100308657e-12
2.779913661643764375e-12
2.787481988098105391e-12
2.793366894348380219e-12
2.797568380394588858e-12
2.800086446236730905e-12
2.800921091874807168e-12
2.800268817268513936e-12
2.798656141519355721e-12
2.796111914219087887e-12
2.792636135367710836e-12
2.788228804965224973e-12
2.782889923011629490e-12
2.776736491085480334e-12
2.770093215667456117e-12
2.762979115011268135e-12
2.755394189116915984e-12
2.747338437984400068e-12
2.738816268246908088e-12
2.729969939595425290e-12
2.720867857320493762e-12
2.711510021422113906e-12
2.701896431900285320e-12
2.692027088755008004e-12
2.681934157195203130e-12
2.671713377117956843e-12
2.661371109141453079e-12
2.650907353265691838e-12
2.640322109490673522e-12
2.629616882115736069e-12
2.618850637010256831e-12
2.608053782326501998e-12
2.597226318064471973e-12
2.586368336272042166e-12
2.575495240731963239e-12
2.564618274058757972e-12
2.553737436252425557e-12
2.542852727312966803e-12
2.531976100078328967e-12
2.521120287840929507e-12
2.510285293759997363e-12
2.499471117835532538e-12
2.488689275922728815e-12
2.477963915747098617e-12
2.467304818355176710e-12
2.456688710716981261e-12
2.446115592832513481e-12
2.435585464701772563e-12
2.425098326324758911e-12
2.414654177701472120e-12
2.404253018831912595e-12
2.393894849716080336e-12
2.383579670353974938e-12
2.373307480745596402e-12
2.363101506149410474e-12
2.352985644446504012e-12
2.342923751686569591e-12
2.332915827869607213e-12
2.322961872995617684e-12
2.313061887064599793e-12
2.303215870076554347e-12
2.293423822031481348e-12
2.283685742929380794e-12
2.274001632770251879e-12
2.264371491554095813e-12
2.254801089785304816e-12
2.245300740388388841e-12
2.235857811348031521e-12
2.226472302664232449e-12
2.217144214336991628e-12
2.207873546366309055e-12
2.198660298752185137e-12
2.189504471494619064e-12
2.180406064593611644e-12
2.171365078049162474e-12
2.162381511861271554e-12
2.153432834976241725e-12
2.144458039394448389e-12
2.135535777679635429e-12
2.126666049831803653e-12
2.117848855850951850e-12
2.109084195737081231e-12
2.100372069490190988e-12
2.091712477110281525e-12
2.083105418597352842e-12
2.074550893951404940e-12
2.066048903172437414e-12
2.057599446260450264e-12
2.049202523215444299e-12
2.040858134037418709e-12
2.032566278726373497e-12
2.024326957282309468e-12
2.016140169705225815e-12
2.008005915995122943e-12
1.999924196152000851e-12
1.991895010175859135e-12
1.983918358066698199e-12
1.975994239824517640e-12
1.968122655449318265e-12
1.960303604941099266e-12
1.952537088299860644e-12
1.944823105525603205e-12
1.937161656618326143e-12
1.929552741578029458e-12
1.921996360404713956e-12
1.914492513098378831e-12
1.907041199659024485e-12
1.899642420086650517e-12
1.892296174381257328e-12
1.885002462542844920e-12
1.877761284571413292e-12
1.870572640466962040e-12
1.863436530229491568e-12
1.856352953859001877e-12
1.849321911355492562e-12
1.842343402718964027e-12
1.835417427949415868e-12
1.828543987046848894e-12
1.821656965251043176e-12
1.814607388655526267e-12
1.807597405307353788e-12
1.800627015206525942e-12
1.793696218353042526e-12
1.786805014746903540e-12
1.779953404388108985e-12
1.773141387276659062e-12
1.766368963412553166e-12
1.759636132795792104e-12
1.752942895426375271e-12
1.746289251304302868e-12
1.739675200429575098e-12
1.733100742802191758e-12
1.726565878422152848e-12
1.720070607289458369e-12
1.713614929404108320e-12
1.707198844766102904e-12
1.700822353375441716e-12
1.694485455232125160e-12
1.688188150336153035e-12
1.681930438687525341e-12
1.675712320286242077e-12
1.669533795132303243e-12
1.663394863225708840e-12
1.657295524566459069e-12
1.651235779154553526e-12
1.645215626989992616e-12
1.639235068072776137e-12
1.633294102402904088e-12
1.627392729980376469e-12
1.621530950805193281e-12
1.615708764877354523e-12
1.609926172196860600e-12
1.604183172763710703e-12
1.598479766577905438e-12
1.592815953639444604e-12
1.587191733948328201e-12
1.581607107504556227e-12
1.576062074308128685e-12
1.570556634359045572e-12
1.565090787657307093e-12
1.562337735951527477e-12
1.556553827447560439e-12
1.550809226936607619e-12
1.545103709012036712e-12
1.539437048267214808e-12
1.533809019295509805e-12
1.528219396690288792e-12
1.522667955044919264e-12
1.517154468952769118e-12
1.511678713007205241e-12
1.506240461801595532e-12
1.500839489929307282e-12
1.495475571983707985e-12
1.490148482558165135e-12
1.484857996246046225e-12
1.479603887640718749e-12
1.474385931335549797e-12
1.469203901923907468e-12
1.464057573999158652e-12
1.458946722154671244e-12
1.453871120983812537e-12
1.448830545079950024e-12
1.443824769036450998e-12
1.438853567446683153e-12
1.433916714904013783e-12
1.429013986001810582e-12
1.424145155333440842e-12
1.419309997492272057e-12
1.414508287071671721e-12
1.409739798665007125e-12
1.405004306865646168e-12
1.400301586266955938e-12
1.395631411462303930e-12
1.390993557045057839e-12
1.386387797608585160e-12
1.381813907746252981e-12
1.377271662051428999e-12
1.372760835117480707e-12
1.368281201537775397e-12
1.363832535905680966e-12
1.359414612814564304e-12
1.355027206857793306e-12
1.350645695965551414e-12
1.346232029937711049e-12
1.341844760441259323e-12
1.337483616544058284e-12
1.333148327313969173e-12
1.328838621818854038e-12
1.324554229126574320e-12
1.320294878304991664e-12
1.316060298421967714e-12
1.311850218545363912e-12
1.307664367743042305e-12
1.303502475082864337e-12
1.299364269632691651e-12
1.295249480460385890e-12
1.291157836633808701e-12
1.287089067220821725e-12
1.283042901289286810e-12
1.279019067907065196e-12
1.275017296142018930e-12
1.271037315062009253e-12
1.267078853734898212e-12
1.263141641228547250e-12
1.259225406610818012e-12
1.255329878949572140e-12
1.251454787312671279e-12
1.247599860767977276e-12
1.243764828383351571e-12
1.239949419226655609e-12
1.236153362365751637e-12
1.232376386868500493e-12
1.228618221802764628e-12
1.224878596236404879e-12
1.221157239237283698e-12
1.217453879873262325e-12
1.213768247212202403e-12
1.210100070321965577e-12
1.206449078270413492e-12
1.202815000125407790e-12
1.199197564954810521e-12
1.195596501826482520e-12
1.192011539808286239e-12
1.188442407968082717e-12
1.184888835373734001e-12
1.181350551093101533e-12
1.177827284194046959e-12
1.174318763744432123e-12
1.170824718812118266e-12
1.167344878464967436e-12
1.163878971770841075e-12
1.160426727797601029e-12
1.156987875613108538e-12
1.153562144285225650e-12
1.150149262881813807e-12
1.146748960470734856e-12
1.143360966119850037e-12
1.139985008897021599e-12
1.136620817870110782e-12
1.133268122106979029e-12
1.129926650675488590e-12
1.126596132643500503e-12
1.123276297078876816e-12
1.119966873049478971e-12
1.116667589623168612e-12
1.113378175867807585e-12
1.110098360851257332e-12
1.106827873641379498e-12
1.103566443306036129e-12
1.100313798913088266e-12
1.097069669530397955e-12
1.093833784225826437e-12
1.090605872067235961e-12
