# Supplementary material for: Flow analysis on microcasting with degassed polydimethylsiloxane micro-channels for cell patterning with cross-linked albumin
Source: PLoS One. 2020 May 20;15(5):e0232518. doi: 10.1371/journal.pone.0232518 (PMC7239381; doi:10.1371/journal.pone.0232518)
Supplement: S2 File — (ZIP) [file pone.0232518.s004.zip › Python Data/1 mpas viscosity/Height 0.2mm/width 800 um/P]

1.010671037522272090e+05
1.008901157299669139e+05
1.007299699560151057e+05
1.005850837903280189e+05
1.004539344764565758e+05
1.003339539434610197e+05
1.002244146468735271e+05
1.001253165866940835e+05
1.000366597629227035e+05
9.995844417555938708e+04
9.989014759725883778e+04
9.982827153315185569e+04
9.977216749317523499e+04
9.972183547732897568e+04
9.967727548561306321e+04
9.963848751802751212e+04
9.960495741171874397e+04
9.957463329821966181e+04
9.954730194049369311e+04
9.952296333854083787e+04
9.950161749236109608e+04
9.948326440195448231e+04
9.946755222727886576e+04
9.945360200229614566e+04
9.944137189205174218e+04
9.943086189654562622e+04
9.942207201577784144e+04
9.941500224974834418e+04
9.940946001797147619e+04
9.940494707604132418e+04
9.940143794620501285e+04
9.939893262846254220e+04
9.939743112281391222e+04
9.939693342925910838e+04
9.939732237619982334e+04
9.939828400385318673e+04
9.939980110940254235e+04
9.940187369284789020e+04
9.940450175418924482e+04
9.940768529342660622e+04
9.941135454330917855e+04
9.941531588355638087e+04
9.941955797371202789e+04
9.942408081377610506e+04
9.942888440374862694e+04
9.943396611598398886e+04
9.943924112198961666e+04
9.944466863215292688e+04
9.945024864647394861e+04
9.945598116495263821e+04
9.946186618758903933e+04
9.946788453448635119e+04
9.947397911659083911e+04
9.948014614110882394e+04
9.948638560804032022e+04
9.949269751738532796e+04
9.949908097214030568e+04
9.950550081135574146e+04
9.951193890285589441e+04
9.951839524664076453e+04
9.952486978782282677e+04
9.953135334123049688e+04
9.953783920296869474e+04
9.954432737303742033e+04
9.955081785143667366e+04
9.955730351076995430e+04
9.956377675826099585e+04
9.957023759202600922e+04
9.957668601206496533e+04
9.958311515155124653e+04
9.958951061135924829e+04
9.959586655911702837e+04
9.960219687237510516e+04
9.960850155113350775e+04
9.961478059539220703e+04
9.962103400515121757e+04
9.962726178041053936e+04
9.963346392117015785e+04
9.963964042743010214e+04
9.964579129919034312e+04
9.965191653645089536e+04
9.965800229014705110e+04
9.966403431013377849e+04
9.967003414880445052e+04
9.967600180615906720e+04
9.968193728219761397e+04
9.968784057692010538e+04
9.969371169032654143e+04
9.969955062241692212e+04
9.970535737319123291e+04
9.971113194264948834e+04
9.971687433079168841e+04
9.972258109670504928e+04
9.972824609086236160e+04
9.973387684564900701e+04
9.973947336106500006e+04
9.974503563711032621e+04
9.975056367378498544e+04
9.975605747108899232e+04
9.976151702902233228e+04
9.976694234758500534e+04
9.977233342677702603e+04
9.977769026659839437e+04
9.978302630216417310e+04
9.978837791213237506e+04
9.979369819651063881e+04
9.979898715529894980e+04
9.980424478849732259e+04
9.980947109610575717e+04
9.981466607812425354e+04
9.981982973455279716e+04
9.982496206539141713e+04
9.983006307064008433e+04
9.983513275029881333e+04
9.984017110436760413e+04
9.984517813284644217e+04
9.985015383573534200e+04
9.985509821303430363e+04
9.986001126474332705e+04
9.986489299086241226e+04
9.986974339139155927e+04
9.987456246633075352e+04
9.987935021568000957e+04
9.988410663943932741e+04
9.988883173760869249e+04
9.989352551018813392e+04
9.989818795717762259e+04
9.990281907857717306e+04
9.990741887438678532e+04
9.991198734460644482e+04
9.991652448923618067e+04
9.992103030827596376e+04
9.992550480172580865e+04
9.992994796958571533e+04
9.993435981185566925e+04
9.993874032853569952e+04
9.994308951962577703e+04
9.994740738512591633e+04
9.995169392503610288e+04
9.995594913935636578e+04
9.996017302808667591e+04
9.996436559122704784e+04
9.996852682877748157e+04
9.997265674073797709e+04
9.997675532710851985e+04
9.998086201167394756e+04
9.998506562656816095e+04
9.998924563227649196e+04
9.999340202879894059e+04
9.999753481613550684e+04
1.000016439942861762e+05
1.000057295632509777e+05
1.000097915230298822e+05
1.000138298736229044e+05
1.000178446150300588e+05
1.000218357472513162e+05
1.000258032702866767e+05
1.000297471841361694e+05
1.000336674887997797e+05
1.000375641842774930e+05
1.000414372705693386e+05
1.000452867476752872e+05
1.000491126155953534e+05
1.000529148743295373e+05
1.000566935238778387e+05
1.000604485642402578e+05
1.000641799954167946e+05
1.000678878174074343e+05
1.000715720302122063e+05
1.000752326338310813e+05
1.000788696282640885e+05
1.000824830135111988e+05
1.000860727895724267e+05
1.000896389564477722e+05
1.000931815141372354e+05
1.000967004626408016e+05
1.001001958019584999e+05
1.001036675320903014e+05
1.001071156530362350e+05
1.001105401647962717e+05
1.001139410673704260e+05
1.001173183607586980e+05
1.001206720449610875e+05
1.001240021199775947e+05
1.001273085858082050e+05
1.001305914424529474e+05
1.001338506899117929e+05
1.001354923160432663e+05
1.001389412216058263e+05
1.001423666880777455e+05
1.001457688498674543e+05
1.001491478413834266e+05
1.001525037970340927e+05
1.001558368512279121e+05
1.001591471383733297e+05
1.001624347928788193e+05
1.001656999491528113e+05
1.001689427416037652e+05
1.001721633046401403e+05
1.001753617726703815e+05
1.001785382801029336e+05
1.001816929613462562e+05
1.001848259508088086e+05
1.001879373828990210e+05
1.001910273920253676e+05
1.001940961125962931e+05
1.001971436790202570e+05
1.002001702257056895e+05
1.002031758870610647e+05
1.002061607974948274e+05
1.002091250914154225e+05
1.002120689032313094e+05
1.002149923673509475e+05
1.002178956181827816e+05
1.002207787901352567e+05
1.002236420176168176e+05
1.002264854350359528e+05
1.002293091768010781e+05
1.002321133773206529e+05
1.002348981710031512e+05
1.002376636922569887e+05
1.002404100754906540e+05
1.002431374551125773e+05
1.002458459655312181e+05
1.002485357411550212e+05
1.002512069163924461e+05
1.002538596256519377e+05
1.002564940033419552e+05
1.002591101838709437e+05
1.002617228492127906e+05
1.002643546884447424e+05
1.002669707876033790e+05
1.002695713082436851e+05
1.002721564119206741e+05
1.002747262601893599e+05
1.002772810146047414e+05
1.002798208367218031e+05
1.002823458880955732e+05
1.002848563302810508e+05
1.002873523248332349e+05
1.002898340333071246e+05
1.002923016172577336e+05
1.002947552382400609e+05
1.002971950578091055e+05
1.002996212375198666e+05
1.003020339389273722e+05
1.003044333235865925e+05
1.003068195530525554e+05
1.003091927888802602e+05
1.003115531926247058e+05
1.003139009258409060e+05
1.003162361500838451e+05
1.003185590269085369e+05
1.003208697178699804e+05
1.003231683845232037e+05
1.003254551884231769e+05
1.003277302911249135e+05
1.003299938541834272e+05
1.003322460391537170e+05
1.003344870075907820e+05
1.003367169210496359e+05
1.003389359410852776e+05
1.003411442292526917e+05
1.003433419471069064e+05
1.003455292562029208e+05
1.003477063180957339e+05
1.003498732943403593e+05
1.003520303464917815e+05
1.003541776361050142e+05
1.003563153247350565e+05
1.003584435739369219e+05
1.003605625452656095e+05
1.003626724002761184e+05
1.003647733005234477e+05
1.003668654075626255e+05
1.003689488829486363e+05
1.003710238882364793e+05
1.003730905849811679e+05
1.003751491347377014e+05
1.003771996990610787e+05
1.003792424395063281e+05
1.003812775176284194e+05
1.003833050949823664e+05
1.003853253331231972e+05
1.003873383936058817e+05
1.003893444379854336e+05
1.003913436278168665e+05
1.003933361246551794e+05
1.003953220900553715e+05
1.003973016855724563e+05
1.003992750727614184e+05
1.004012424131772859e+05
1.004032038683750434e+05
1.004051595999097044e+05
1.004071097693362681e+05
1.004090545382097334e+05
1.004109940680851141e+05
1.004129285205174092e+05
1.004148580570616177e+05
1.004167828392727388e+05
