# Supplementary material for: Flow analysis on microcasting with degassed polydimethylsiloxane micro-channels for cell patterning with cross-linked albumin
Source: PLoS One. 2020 May 20;15(5):e0232518. doi: 10.1371/journal.pone.0232518 (PMC7239381; doi:10.1371/journal.pone.0232518)
Supplement: S2 File — (ZIP) [file pone.0232518.s004.zip › Python Data/1 mpas viscosity/Height 0.2mm/width 800 um/viscosity P]

0.000000000000000000e+00
1.769880222602901654e+02
3.371337962121063470e+02
4.820199618991896386e+02
6.131692757706337034e+02
7.331498087661891532e+02
8.426891053536855907e+02
9.417871655331235843e+02
1.030443989304502793e+03
1.108659576667823558e+03
1.176956154968372630e+03
1.238832219075349258e+03
1.294936259051969273e+03
1.345268274898232676e+03
1.389828266614139466e+03
1.428616234199689643e+03
1.462146340508459843e+03
1.492470454007547232e+03
1.519801811733517525e+03
1.544140413686370948e+03
1.565486259866107275e+03
1.583839350272726961e+03
1.599551524948336919e+03
1.613501749931058157e+03
1.625731860175470956e+03
1.636241855681575544e+03
1.645031736449371465e+03
1.652101502478858947e+03
1.657643734255728077e+03
1.662156676185882134e+03
1.665665806022195966e+03
1.668171123764669346e+03
1.669672629413302502e+03
1.670170322968095434e+03
1.669781376027384795e+03
1.668819748374028904e+03
1.667302642824672603e+03
1.665230059379315890e+03
1.662601998037959220e+03
1.659418458800601911e+03
1.655749208918028444e+03
1.651787868670824082e+03
1.647545778515181837e+03
1.643022938451101254e+03
1.638219348478583015e+03
1.633137636243223824e+03
1.627862630237596250e+03
1.622435120074277393e+03
1.616855105753267708e+03
1.611122587274566968e+03
1.605237564638174945e+03
1.599219217740851036e+03
1.593124635636371067e+03
1.586957611118383738e+03
1.580718144186888821e+03
1.574406234841886544e+03
1.568022780086908597e+03
1.561602940871468263e+03
1.555164849371312584e+03
1.548708505586441333e+03
1.542233964404381368e+03
1.535750410996712390e+03
1.529264549258515217e+03
1.522776379189789168e+03
1.516285900790534697e+03
1.509800241457261791e+03
1.503326993966207965e+03
1.496866160201200046e+03
1.490417740162237806e+03
1.483988600675967973e+03
1.477593140867962120e+03
1.471237193110184080e+03
1.464906879852097745e+03
1.458602201093703570e+03
1.452323156835001100e+03
1.446069747075990790e+03
1.439841971816672185e+03
1.433639831057045512e+03
1.427463324797110772e+03
1.421312453036867964e+03
1.415187215776316862e+03
1.409101462080161582e+03
1.403069442093431235e+03
1.397069603422759656e+03
1.391101946068147072e+03
1.385166470029593938e+03
1.379263175307099573e+03
1.373392061900664430e+03
1.367553129810288510e+03
1.361746379035971586e+03
1.355971809577713657e+03
1.350229421435515178e+03
1.344522655522157265e+03
1.338857661364847445e+03
1.333226906578199078e+03
1.327630391162211936e+03
1.322068115116886247e+03
1.316540078442222011e+03
1.311046281138219229e+03
1.305586723204877444e+03
1.300161404642197340e+03
1.294770325450178461e+03
1.289413485628821036e+03
1.284077450063033893e+03
1.278725840094834666e+03
1.273405555716576600e+03
1.268116596928260151e+03
1.262858963729884408e+03
1.257632656121450282e+03
1.252437674102957317e+03
1.247274017674405741e+03
1.242141686835795326e+03
1.237040681587126073e+03
1.231971001928398209e+03
1.226932647859611279e+03
1.221925619380765738e+03
1.216949916491861586e+03
1.212005539192898368e+03
1.207092487483876539e+03
1.202210761364796099e+03
1.197360360835656820e+03
1.192541285896458703e+03
1.187753536547201975e+03
1.182997112787886181e+03
1.178272014618511776e+03
1.173578242039078759e+03
1.168915795049586904e+03
1.164284673650036211e+03
1.159684877840426907e+03
1.155116407620758764e+03
1.150579262991031783e+03
1.146073443951246190e+03
1.141598950501401760e+03
1.137155782641498490e+03
1.132743940371536382e+03
1.128363423691515663e+03
1.124014232601436333e+03
1.119696367101298165e+03
1.115409827191101158e+03
1.111154612870845313e+03
1.106930724140531083e+03
1.102738161000157561e+03
1.098576923449725655e+03
1.094447011489234683e+03
1.090348425118685327e+03
1.086241740553255568e+03
1.082038125659041498e+03
1.077858119950711625e+03
1.073701723428265950e+03
1.069568936091704245e+03
1.065459757941026737e+03
1.061374188976233199e+03
1.057312229197323859e+03
1.053273878604298034e+03
1.049259137197156861e+03
1.045268004975899430e+03
1.041300481940525970e+03
1.037356568091036706e+03
1.033436263427431641e+03
1.029539567949710545e+03
1.025666481657873419e+03
1.021817004551920377e+03
1.017991136631851532e+03
1.014188877897666544e+03
1.010410228349365752e+03
1.006655187986948931e+03
1.002923756810416194e+03
9.992159348197675399e+02
9.955317220150028561e+02
9.918711183961222559e+02
9.882341239631258532e+02
9.846207387160133067e+02
9.810309626547849575e+02
9.774647957794406921e+02
9.739222380899803966e+02
9.704032895864041848e+02
9.669079502687119430e+02
9.634362201369037848e+02
9.599880991909799377e+02
9.565635874309398332e+02
9.531626848567839261e+02
9.497853914685121026e+02
9.464317072661242491e+02
9.431016322496204793e+02
9.397951664190007932e+02
9.365123097742650771e+02
9.332530623154134446e+02
9.316114361839496496e+02
9.281625306213790054e+02
9.247370641494625261e+02
9.213349023597484120e+02
9.179559108437844088e+02
9.145999551931184897e+02
9.112669009992987412e+02
9.079566138538727955e+02
9.046689593483891940e+02
9.014038030743952277e+02
8.981610106234393243e+02
8.949404475870692295e+02
8.917419795568330301e+02
8.885654721242785854e+02
8.854107908809538685e+02
8.822778014184069661e+02
8.791663693281855103e+02
8.760763602018378151e+02
8.730076396309116262e+02
8.699600732069549167e+02
8.669335265215157733e+02
8.639278651661420554e+02
8.609429547323816223e+02
8.579786608117826745e+02
8.550348489958928440e+02
8.521113848762604448e+02
8.492081340444331090e+02
8.463249620919590370e+02
8.434617346103860882e+02
8.406183171912621219e+02
8.377945754261352249e+02
8.349903749065533702e+02
8.322055812240644173e+02
8.294400599702164527e+02
8.266936767365573360e+02
8.239662971146350401e+02
8.212577866959974244e+02
8.185680110721926894e+02
8.158968358347684671e+02
8.132441265752730715e+02
8.106097488852541346e+02
8.079935683562598570e+02
8.053809030144147982e+02
8.027490637824652140e+02
8.001329646238372106e+02
7.975324439835277417e+02
7.949473403065329649e+02
7.923774920378492652e+02
7.898227376224732552e+02
7.872829155054013199e+02
7.847578641316297308e+02
7.822474219461548728e+02
7.797514273939733584e+02
7.772697189200815728e+02
7.748021349694759010e+02
7.723485139871527281e+02
7.699086944181084391e+02
7.674825147073396465e+02
7.650698132998427354e+02
7.626704286406138635e+02
7.602841991746497570e+02
7.579109633469466871e+02
7.555505596025011528e+02
7.532028263863095390e+02
7.508676021433682308e+02
7.485447253186736134e+02
7.462340343572222991e+02
7.439353677040105595e+02
7.416485638040348931e+02
7.393734611022915715e+02
7.371098980437773207e+02
7.348577130734880711e+02
7.326167446364207763e+02
7.303868311775713664e+02
7.281678111419367951e+02
7.259595229745131064e+02
7.237618051202967990e+02
7.215744960242843717e+02
7.193974341314720959e+02
7.172304578868564704e+02
7.150734057354342212e+02
7.129261161222011651e+02
7.107884274921543692e+02
7.086601782902896502e+02
7.065412069616039616e+02
7.044313519510933475e+02
7.023304517037543064e+02
7.002383446645834510e+02
6.981548692785769390e+02
6.960798639907313827e+02
6.940131672460431673e+02
6.919546174895087916e+02
6.899040531661244131e+02
6.878613127208866445e+02
6.858262345987918707e+02
6.837986572448367042e+02
6.817784191040170754e+02
6.797653586213300514e+02
6.777593142417716763e+02
6.757601244103382214e+02
6.737676275720265267e+02
6.717816621718327497e+02
6.698020666547532755e+02
6.678286794657847167e+02
6.658613390499232310e+02
6.638998838521655443e+02
6.619441523175078146e+02
6.599939828909466542e+02
6.580492140174785618e+02
6.561096841420996952e+02
6.541752317098065532e+02
6.522456951655955208e+02
6.503209129544633242e+02
