# Supplementary material for: Flow analysis on microcasting with degassed polydimethylsiloxane micro-channels for cell patterning with cross-linked albumin
Source: PLoS One. 2020 May 20;15(5):e0232518. doi: 10.1371/journal.pone.0232518 (PMC7239381; doi:10.1371/journal.pone.0232518)
Supplement: S2 File — (ZIP) [file pone.0232518.s004.zip › Python Data/1 mpas viscosity/Height 0.2mm/width 92 um/data.txt]

0
2.149E-12
1.563E-12
1.171E-12
0.7981E-12
0.6383E-12
0.4664E-12
0.4392E-12
0.324267E-12
0.28533E-12
0.2171E-12
