# Supplementary material for: Flow analysis on microcasting with degassed polydimethylsiloxane micro-channels for cell patterning with cross-linked albumin
Source: PLoS One. 2020 May 20;15(5):e0232518. doi: 10.1371/journal.pone.0232518 (PMC7239381; doi:10.1371/journal.pone.0232518)
Supplement: S2 File — (ZIP) [file pone.0232518.s004.zip › Python Data/1 mpas viscosity/Height 0.2mm/width 92 um/Flow rate width = 92 um]

0.000000000000000000e+00
1.784370198460477499e-13
3.463082678894851557e-13
5.041594273997727478e-13
6.525309681056158027e-13
7.914372740706027549e-13
9.212952418374336228e-13
1.042564122601427559e-12
1.155703167557903111e-12
1.261171627902179432e-12
1.359428754829575472e-12
1.450933799535409981e-12
1.536146013215001707e-12
1.615514781682664113e-12
1.688797623549546344e-12
1.755861039558402549e-12
1.816936929907363259e-12
1.872257194794560019e-12
1.922053734418122958e-12
1.966558448976183013e-12
2.006003238666871122e-12
2.040620003688318221e-12
2.070640644238654845e-12
2.096158778744569010e-12
2.117189208814402005e-12
2.133898923851727716e-12
2.146455521874454804e-12
2.155026600900493143e-12
2.159779758947750989e-12
2.160882594034137813e-12
2.158502704177561871e-12
2.152807687395932632e-12
2.164024017073831579e-12
2.146109391458358196e-12
2.127052481548003859e-12
2.106853287342768166e-12
2.085511808842650712e-12
2.063028046047652304e-12
2.039401998957772540e-12
2.014633667573011418e-12
1.988723051893369343e-12
1.961745002414375558e-12
1.934093000045870564e-12
1.905824153357177164e-12
1.876956054856491531e-12
1.847587198229502905e-12
1.817732875888147836e-12
1.787437093831524590e-12
1.756962573385079790e-12
1.726352883053397378e-12
1.695639459013823403e-12
1.665011232274541438e-12
1.634550416079537034e-12
1.604332733223653398e-12
1.574430701139464909e-12
1.544903857039581876e-12
1.515965946243019103e-12
1.487699834623855770e-12
1.459941205773562977e-12
1.432690059692140927e-12
1.405946396379589214e-12
1.379710215835908042e-12
1.353981518061097208e-12
1.328760303055157318e-12
1.304046570818087564e-12
1.279977852688074595e-12
1.256633908983733880e-12
1.233862441545337033e-12
1.211663450372884257e-12
1.190036935466374743e-12
1.168982896825809299e-12
1.148501334451187319e-12
1.128592248342509410e-12
1.109255638499775166e-12
1.091000840337430010e-12
1.072335891792213038e-12
1.054235205493511643e-12
1.036693003881452546e-12
1.019703509396162266e-12
1.003260944477767122e-12
9.873595315663936333e-13
9.719934931021683189e-13
9.571570515252179007e-13
9.426186576938372040e-13
9.281914011406042202e-13
9.141818440586891253e-13
9.005795270309534895e-13
8.873739906402589840e-13
8.745547754694668760e-13
8.621114221014390386e-13
8.500334711190365371e-13
8.383104631051210426e-13
8.269319386425539234e-13
8.158874383141969516e-13
8.051665027029113945e-13
7.947586723915588222e-13
7.846534879630008048e-13
7.748404900000987107e-13
7.653092190857140090e-13
7.560492158027083709e-13
7.470500207339431645e-13
7.383011744622798592e-13
7.297241972203960139e-13
7.213159500471571555e-13
7.131077938076108440e-13
7.050883434596426723e-13
6.972462139611386370e-13
6.895700202699842299e-13
6.820483773440654476e-13
6.746699001412677819e-13
6.674232036194772295e-13
6.602969027365793832e-13
6.532796124504600377e-13
6.463599477190047857e-13
6.395265235000996239e-13
6.327679547516301451e-13
6.260728564314820430e-13
6.194298434975412133e-13
6.128275309076934507e-13
6.062545336198241461e-13
5.996994665918193970e-13
5.937932865767079238e-13
5.881631730423744958e-13
5.826497726504112593e-13
5.772481551966737767e-13
5.719533904770178123e-13
5.667605482872988277e-13
5.616646984233725871e-13
5.566609106810946530e-13
5.517442548563207898e-13
5.469098007449064588e-13
5.421526181427075256e-13
5.374677768455793505e-13
5.328503466493777988e-13
5.282953973499584331e-13
5.237979987431768156e-13
5.193532206248888119e-13
5.149561327909497822e-13
5.106018050372154911e-13
5.062853071595416019e-13
4.961431894908251854e-13
4.926295549720423431e-13
4.890132290653842971e-13
4.852942117708509462e-13
4.814725030884421897e-13
4.775481030181582293e-13
4.735210115599988632e-13
4.693912287139641923e-13
4.651587544800543177e-13
4.608235888582690373e-13
4.563857318486085532e-13
4.518451834510726632e-13
4.472019436656614686e-13
4.424560124923749187e-13
4.376073899312131145e-13
4.326560759821759550e-13
4.276020706452634909e-13
4.224453739204757219e-13
4.175014956669433009e-13
4.138811634016452087e-13
4.103025989629655896e-13
4.067658023509044435e-13
4.032707735654618210e-13
3.998175126066376716e-13
3.964060194744321467e-13
3.930362941688449939e-13
3.897083366898763142e-13
3.864221470375261580e-13
3.831777252117945253e-13
3.799750712126813658e-13
3.768141850401867297e-13
3.736950666943105668e-13
3.706177161750528769e-13
3.675821334824137106e-13
3.645883186163930678e-13
3.616362715769908981e-13
3.587259923642072015e-13
3.558574809780420284e-13
3.530307374184954293e-13
3.502457616855672529e-13
3.475025537792576000e-13
3.447583516505576219e-13
3.419993629343374161e-13
3.392740833188164870e-13
3.365825128039948347e-13
3.339246513898725096e-13
3.313004990764494612e-13
3.287100558637257401e-13
3.261533217517012958e-13
3.236302967403761281e-13
3.211409808297502878e-13
3.186853740198237242e-13
3.162634763105965383e-13
3.138752877020685786e-13
3.115208081942398958e-13
3.092000377871105401e-13
3.069129764806804612e-13
3.046596242749496591e-13
3.024399811699181842e-13
3.002540471655860365e-13
2.981018222619531151e-13
2.959833064590195209e-13
2.938984997567852540e-13
2.918474021552502638e-13
2.906570734988607792e-13
2.884030524224534110e-13
2.861818396000988364e-13
2.839929127107377407e-13
2.818357494333105065e-13
2.797098274467578191e-13
2.776146244300202630e-13
2.755496180620383216e-13
2.735142860217527308e-13
2.715081059881039235e-13
2.695305556400324842e-13
2.675811126564790983e-13
2.656592547163841987e-13
2.637644594986884708e-13
2.618962046823324487e-13
2.600539679462567166e-13
2.582372269694018085e-13
2.564454594307084099e-13
2.546781430091169537e-13
2.529347553835680243e-13
2.512147742330023071e-13
2.495176772363602856e-13
2.478429420725825947e-13
2.462028861299927651e-13
2.445851446959316130e-13
2.429891129144732249e-13
2.414142888295778043e-13
2.398601704852057064e-13
2.383262559253172359e-13
2.368120431938725964e-13
2.353170303348321935e-13
2.338407153921562310e-13
2.323825964098050639e-13
2.309421714317388959e-13
2.295189385019180822e-13
2.281123956643028769e-13
2.267220409628536351e-13
2.253473724415305858e-13
2.239878881442940337e-13
2.226430861151042832e-13
2.213124643979216140e-13
2.199955210367063305e-13
2.186917540754186870e-13
2.174006615580190134e-13
2.161217415284675890e-13
2.148544920307247438e-13
2.135984111087506814e-13
2.123529968065057317e-13
2.111177471679501993e-13
2.098921602370443637e-13
2.086757340577485043e-13
2.074679666740229509e-13
2.062683561298279577e-13
2.050764004691238547e-13
2.038915977358708454e-13
2.027134459740293607e-13
2.015414432275595287e-13
2.003750875404217800e-13
1.992138769565762933e-13
1.980573095199834740e-13
1.969048832746034754e-13
1.957560962643967536e-13
1.946104465333234112e-13
1.934674321253439298e-13
1.923265510844184370e-13
1.911963793681515244e-13
1.902049070192317157e-13
1.892241631606682366e-13
1.882538754473463797e-13
1.872937715341514126e-13
1.863435790759688044e-13
1.854030257276837469e-13
1.844718391441817095e-13
1.835497469803479343e-13
1.826364768910678401e-13
1.817317565312266945e-13
1.808353135557098909e-13
1.799468756194026716e-13
1.790661703771905059e-13
1.781929254839586360e-13
1.773268685945924555e-13
1.764677273639773075e-13
1.756152294469984342e-13
1.747691024985412797e-13
1.739290741734910862e-13
1.730948721267332977e-13
1.722662240131531566e-13
1.714428574876360815e-13
1.706245002050673146e-13
1.698108798203323254e-13
1.690017239883163055e-13
1.681967603639046990e-13
1.673957166019827733e-13
1.665983203574359473e-13
1.658042992851494631e-13
1.650133810400087649e-13
