# Supplementary material for: Flow analysis on microcasting with degassed polydimethylsiloxane micro-channels for cell patterning with cross-linked albumin
Source: PLoS One. 2020 May 20;15(5):e0232518. doi: 10.1371/journal.pone.0232518 (PMC7239381; doi:10.1371/journal.pone.0232518)
Supplement: S2 File — (ZIP) [file pone.0232518.s004.zip › Python Data/1 mpas viscosity/Height 0.2mm/width 92 um/P]

1.010671037530162575e+05
1.000138296775361086e+05
9.902292300505748426e+04
9.809116268850371125e+04
9.721535845517061534e+04
9.639542539912728535e+04
9.562890267272584606e+04
9.491307941821616259e+04
9.424524477784808550e+04
9.362268789387145080e+04
9.304269790853612358e+04
9.250256396409196896e+04
9.199957520278882293e+04
9.153107900002831593e+04
9.109850666956407076e+04
9.070264622784513631e+04
9.034212881953529723e+04
9.001558558929836727e+04
8.972164768179817474e+04
8.945894624169850431e+04
8.922611241366319882e+04
8.902177734235604294e+04
8.884457217244086496e+04
8.869394429514900548e+04
8.856980633987569308e+04
8.847117260528035695e+04
8.839705379750732391e+04
8.834646062270084803e+04
8.831840378700522706e+04
8.831189399656474416e+04
8.832594195752369706e+04
8.835955837602636893e+04
8.829335087445544195e+04
8.839909692843566881e+04
8.851158563276761561e+04
8.863081698745131143e+04
8.875679099248672719e+04
8.888950764787386288e+04
8.902896695361273305e+04
8.917516890970333770e+04
8.932811351614567684e+04
8.948735894709806598e+04
8.965058257218994549e+04
8.981744729222735623e+04
8.998784926254391030e+04
9.016120709680044092e+04
9.033743052728760813e+04
9.051625979637184355e+04
9.069614411845154245e+04
9.087682631832605693e+04
9.105812083522632020e+04
9.123891245139570674e+04
9.141871588032454019e+04
9.159708414718219137e+04
9.177358919767913176e+04
9.194787959687983675e+04
9.211869365366510465e+04
9.228554222919489257e+04
9.244939524671397521e+04
9.261025270622236712e+04
9.276811460772006831e+04
9.292298095120707876e+04
9.307485173668339849e+04
9.322372696414901293e+04
9.336960663360393664e+04
9.351167892812137143e+04
9.364947304026504571e+04
9.378388795222781482e+04
9.391492366400964966e+04
9.404258017561057932e+04
9.416685748703057470e+04
9.428775559826966492e+04
9.440527450932783540e+04
9.451941422020508617e+04
9.462716823713560007e+04
9.473734328063167050e+04
9.484418760947816190e+04
9.494773532732712920e+04
9.504802053783058363e+04
9.514507734464055102e+04
9.523893985140907171e+04
9.532964216178818606e+04
9.541721837942990533e+04
9.550303528746234952e+04
9.558819617683907563e+04
9.567089147905871505e+04
9.575118293373633060e+04
9.582913228048695601e+04
9.590480125892565411e+04
9.597825160866748774e+04
9.604954506932750519e+04
9.611874338052075473e+04
9.618590828186229919e+04
9.625110151296717231e+04
9.631438481345046603e+04
9.637581992292719951e+04
9.643546858101243561e+04
9.649339252732123714e+04
9.654965350146863784e+04
9.660431324306971510e+04
9.665743349173950264e+04
9.670907598709307786e+04
9.675970397775697347e+04
9.680933599232122651e+04
9.685778691456855449e+04
9.690512394787253288e+04
9.695141429560675169e+04
9.699672516114483005e+04
9.704112374786031432e+04
9.708467725912682363e+04
9.712745289831794798e+04
9.716951786880727741e+04
9.721093937396840192e+04
9.725178461717491155e+04
9.729212080180039629e+04
9.733201513121844619e+04
9.737153480880265124e+04
9.741074703792660148e+04
9.744971902196390147e+04
9.748851796428812668e+04
9.752721106827288168e+04
9.756207393641764065e+04
9.759530724547446880e+04
9.762785162278813368e+04
9.765973617025811109e+04
9.769098998978386226e+04
9.772164218326483388e+04
9.775172185260051629e+04
9.778125809969035618e+04
9.781028002643381478e+04
9.783881673473035335e+04
9.786689732647944766e+04
9.789455090358054440e+04
9.792180656793311937e+04
9.794869342143664835e+04
9.797524056599056348e+04
9.800147710349434055e+04
9.802743213584745536e+04
9.805313476494935458e+04
9.807861409269951400e+04
9.813848075949402119e+04
9.815922096325072926e+04
9.818056733144975442e+04
9.820251986409109668e+04
9.822507856117475603e+04
9.824824342270074703e+04
9.827201444866904058e+04
9.829639163907966577e+04
9.832137499393260805e+04
9.834696451322786743e+04
9.837316019696544390e+04
9.839996204514533747e+04
9.842737005776756268e+04
9.845538423483210499e+04
9.848400457633896440e+04
9.851323108228814090e+04
9.854306375267963449e+04
9.857350258751344518e+04
9.860268520220443315e+04
9.862405521904821217e+04
9.864517868969320261e+04
9.866605561413938995e+04
9.868668599238678871e+04
9.870706982443541347e+04
9.872720711028523510e+04
9.874709784993626818e+04
9.876674204338851268e+04
9.878613969064196863e+04
9.880529079169663601e+04
9.882419534655251482e+04
9.884285335520960507e+04
9.886126481766789220e+04
9.887942973392740532e+04
9.889734810398811533e+04
9.891501992785005132e+04
9.893244520551318419e+04
9.894962393697752850e+04
9.896655612224309880e+04
9.898324176130986598e+04
9.899968085417784459e+04
9.901587340084703465e+04
9.903207181619004405e+04
9.904835751347329642e+04
9.906444423342602386e+04
9.908033197604822635e+04
9.909602074133993301e+04
9.911151052930110018e+04
9.912680133993177151e+04
9.914189317323190335e+04
9.915678602920153935e+04
9.917147990784065041e+04
9.918597480914923653e+04
9.920027073312731227e+04
9.921436767977487762e+04
9.922826564909191802e+04
9.924196464107844804e+04
9.925546465573446767e+04
9.926876569305996236e+04
9.928186775305493211e+04
9.929477083571939147e+04
9.930747494105334044e+04
9.931998006905676448e+04
9.933228621972967812e+04
9.934439339307206683e+04
9.935141963861325348e+04
9.936472462413372705e+04
9.937783594982122304e+04
9.939075669882092916e+04
9.940348995427796035e+04
9.941603879933747521e+04
9.942840631714460324e+04
9.944059559084450302e+04
9.945260970358230406e+04
9.946445173850315041e+04
9.947612477875217155e+04
9.948763190747454064e+04
9.949897620781537262e+04
9.951016076291982608e+04
9.952118865593304508e+04
9.953206297000015911e+04
9.954278678826631221e+04
9.955336319387666299e+04
9.956379526997632638e+04
9.957408609971047554e+04
9.958423876622422540e+04
9.959425635266274912e+04
9.960414194217114709e+04
9.961382282794338244e+04
9.962337199613054690e+04
9.963279301706276601e+04
9.964208885367499897e+04
9.965126246890219045e+04
9.966031682567931421e+04
9.966925488694131491e+04
9.967807961562315177e+04
9.968679397465978400e+04
9.969540092698615626e+04
9.970390343553724233e+04
9.971230446324798686e+04
9.972060697305336362e+04
9.972881392788830271e+04
9.973692829068777792e+04
9.974495302438674844e+04
9.975289109192015894e+04
9.976074545622296864e+04
9.976851908023013675e+04
9.977621492687663704e+04
9.978383595909739961e+04
9.979138513982738368e+04
9.979886543200156302e+04
9.980627979855488229e+04
9.981363120242230070e+04
9.982092260653877747e+04
9.982815697383925726e+04
9.983533726725871384e+04
9.984246644973209186e+04
9.984954748419435055e+04
9.985658333358046366e+04
9.986357696082534676e+04
9.987053132886400272e+04
9.987744940063136164e+04
9.988433413906238275e+04
9.989118850709202525e+04
9.989801546765524836e+04
9.990481798368699674e+04
9.991159901812224416e+04
9.991836153389594983e+04
9.992510849394304387e+04
9.993184286119851458e+04
9.993851401369036466e+04
9.994436645463884634e+04
9.995015556769286923e+04
9.995588296044511662e+04
9.996155024048828636e+04
9.996715901541504718e+04
9.997271089281812601e+04
9.997820748029019160e+04
9.998365038542392722e+04
9.998904121581203071e+04
9.999438157904721447e+04
9.999967308272213268e+04
1.000049173344295123e+05
1.000101159417620074e+05
1.000152705123123305e+05
1.000203826536731794e+05
1.000254539734372229e+05
1.000304860791971732e+05
1.000354805785456992e+05
1.000404390790755133e+05
1.000453631883792841e+05
1.000502545140497241e+05
1.000551146636795165e+05
1.000599452448613447e+05
1.000647478651879064e+05
1.000695241322518850e+05
1.000742756536459929e+05
1.000790040369628841e+05
1.000837108897952858e+05
1.000883978197358665e+05
1.000930664343773096e+05
