# Supplementary material for: Flow analysis on microcasting with degassed polydimethylsiloxane micro-channels for cell patterning with cross-linked albumin
Source: PLoS One. 2020 May 20;15(5):e0232518. doi: 10.1371/journal.pone.0232518 (PMC7239381; doi:10.1371/journal.pone.0232518)
Supplement: S2 File — (ZIP) [file pone.0232518.s004.zip › Python Data/1 mpas viscosity/Height 0.2mm/width 92 um/viscosity P]

0.000000000000000000e+00
1.053274075480142983e+03
2.044180747958766688e+03
2.975941064512547655e+03
3.851745297845649020e+03
4.671678353888974925e+03
5.438201080290406935e+03
6.154024334800093129e+03
6.821858975168178404e+03
7.444415859144809474e+03
8.024405844480133055e+03
8.564539788924295863e+03
9.067528550227440064e+03
9.536024752987948887e+03
9.968597083452183142e+03
1.036445752517112669e+04
1.072497493348096395e+04
1.105151816371789027e+04
1.134545607121808644e+04
1.160815751131774778e+04
1.184099133935305872e+04
1.204532641066021279e+04
1.222253158057539440e+04
1.237315945786724842e+04
1.249729741314056810e+04
1.259593114773589332e+04
1.267004995550893545e+04
1.272064313031541133e+04
1.274869996601103048e+04
1.275520975645150793e+04
1.274116179549255321e+04
1.270754537698988133e+04
1.277375287856081195e+04
1.266800682458058691e+04
1.255551812024863466e+04
1.243628676556495157e+04
1.231031276052953581e+04
1.217759610514239284e+04
1.203813679940351903e+04
1.189193484331291438e+04
1.173899023687058252e+04
1.157974480591818974e+04
1.141652118082631932e+04
1.124965646078889404e+04
1.107925449047234542e+04
1.090589665621581662e+04
1.072967322572865123e+04
1.055084395664441581e+04
1.037095963456470781e+04
1.019027743469019333e+04
1.000898291778993007e+04
9.828191301620558079e+03
9.648387872691711891e+03
9.470019605834066169e+03
9.293514555337120328e+03
9.119224156136420788e+03
8.948410099351154713e+03
8.781561523821370429e+03
8.617708506302282331e+03
8.456851046793888599e+03
8.298989145296187417e+03
8.144122801809179691e+03
7.992252016332865423e+03
7.843376788867248251e+03
7.697497119412322718e+03
7.555424824894885205e+03
7.417630712751207284e+03
7.283215800788448178e+03
7.152180089006608796e+03
7.024523577405684591e+03
6.900246265985680111e+03
6.779348154746591717e+03
6.661829243688423958e+03
6.547689532811173194e+03
6.439935515880663843e+03
6.329760472384590685e+03
6.222916143538090182e+03
6.119368425689130163e+03
6.019083215185680274e+03
5.922026408375709252e+03
5.828163901607184926e+03
5.737461591228076941e+03
5.649885373586355854e+03
5.564068465553900751e+03
5.478907576177178271e+03
5.396212273957539765e+03
5.315920819279934221e+03
5.237971472529306993e+03
5.162302494090603432e+03
5.088852144348772526e+03
5.017558683688757810e+03
4.948360372495506454e+03
4.881195471153964718e+03
4.816002240049079774e+03
4.752718939565796973e+03
4.691283830089062576e+03
4.631635172003824664e+03
4.573711225695027679e+03
4.517450251547617881e+03
4.462790509946542443e+03
4.409670261276747624e+03
4.358027765923179686e+03
4.307399775259282251e+03
4.257767760695024663e+03
4.209316838447703049e+03
4.161979805143724661e+03
4.115689457409499482e+03
4.070378591871434764e+03
4.025980005155941853e+03
3.982426493889428002e+03
3.939650854698303192e+03
3.897585884208975585e+03
3.856164379047854709e+03
3.815319135841347816e+03
3.774982951215865796e+03
3.735088621797816813e+03
3.695568944213609484e+03
3.656356715089653335e+03
3.617384731052357438e+03
3.578585788728128591e+03
3.539892684743378595e+03
3.505029816598623256e+03
3.471796507541794199e+03
3.439252130228122041e+03
3.407367582758143726e+03
3.376113763232397105e+03
3.345461569751416846e+03
3.315381900415741256e+03
3.285845653325905914e+03
3.256823726582449126e+03
3.228287018285906470e+03
3.200206426536815343e+03
3.172552849435711778e+03
3.145297185083133172e+03
3.118410331579616013e+03
3.091863187025696789e+03
3.065626649521913350e+03
3.039671617168800822e+03
3.013968988066897055e+03
2.988489660316738536e+03
2.928622993522232264e+03
2.907882789765527832e+03
2.886536421566504487e+03
2.864583888925161773e+03
2.842025191841499236e+03
2.818860330315517331e+03
2.795089304347215602e+03
2.770712113936594506e+03
2.745728759083654040e+03
2.720139239788393752e+03
2.693943556050814550e+03
2.667141707870915070e+03
2.639733695248696222e+03
2.611719518184157550e+03
2.583099176677299511e+03
2.553872670728122102e+03
2.524040000336624871e+03
2.493601165502808271e+03
2.464418550811818022e+03
2.443048533968044921e+03
2.421925063323060840e+03
2.401048138876866687e+03
2.380417760629462009e+03
2.360033928580847260e+03
2.339896642731023348e+03
2.320005903079988002e+03
2.300361709627742130e+03
2.280964062374286641e+03
2.261812961319620626e+03
2.242908406463744086e+03
2.224250397806657929e+03
2.205838935348361247e+03
2.187674019088854038e+03
2.169755649028136759e+03
2.152083825166208953e+03
2.134658547503071532e+03
2.117479816038723129e+03
2.100547630773164656e+03
2.083861991706396566e+03
2.067422898838417950e+03
2.051230352169228809e+03
2.035031936826208266e+03
2.018746239542964076e+03
2.002659519590236187e+03
1.986771776968025051e+03
1.971083011676330898e+03
1.955593223715153044e+03
1.940302413084492400e+03
1.925210579784348056e+03
1.910317723814720239e+03
1.895623845175609404e+03
1.881128943867015096e+03
1.866833019888937997e+03
1.852736073241377198e+03
1.838838103924332700e+03
1.825139111937805410e+03
1.811639097281794420e+03
1.798338059956300185e+03
1.785235999961322705e+03
1.772332917296861979e+03
1.759628811962917780e+03
1.747123683959490336e+03
1.734817533286579646e+03
1.722710359944185711e+03
1.715684114402997693e+03
1.702379128882537543e+03
1.689267803195027909e+03
1.676347054195327019e+03
1.663613798738291280e+03
1.651064953678778920e+03
1.638697435871647485e+03
1.626508162171754066e+03
1.614494049433957116e+03
1.602652014513113500e+03
1.590978974264080762e+03
1.579471845541716903e+03
1.568127545200879013e+03
1.556942990096425092e+03
1.545915097083212459e+03
1.535040783016098658e+03
1.524316964749941235e+03
1.513740559139598417e+03
1.503308483039926614e+03
1.493017653305783597e+03
1.482864986792027594e+03
1.472847400353515695e+03
1.462961810845105674e+03
1.453280925072873970e+03
1.443731756885707455e+03
1.434310735953487892e+03
1.425014899341257887e+03
1.415841284114061409e+03
1.406786927336941972e+03
1.397848866074942407e+03
1.389024137393106685e+03
1.380309778356477864e+03
1.371702826030099459e+03
1.363200317479014302e+03
1.354799289768266590e+03
1.346496779962898927e+03
1.338289825127955510e+03
1.330175462328479171e+03
1.322150728629513424e+03
1.314212661096101783e+03
1.306358296793287309e+03
1.298584672786113742e+03
1.290888826139624143e+03
1.283267793918862253e+03
1.275718613188871132e+03
1.268238321014694748e+03
1.260823954461375706e+03
1.253472550593957521e+03
1.246181146477483935e+03
1.238946779176998007e+03
1.231766485757543251e+03
1.224637303284163409e+03
1.217556268821901085e+03
1.210520419435800477e+03
1.203526792190904416e+03
1.196572424152256644e+03
1.189654352384899994e+03
1.182769613953878661e+03
1.175915245924235023e+03
1.169088285361013504e+03
1.162285769329256709e+03
1.155504734894008607e+03
1.148742219120311802e+03
1.141995259073210718e+03
1.135260891817747734e+03
1.128589739325894470e+03
1.122737298377409388e+03
1.116948185323388998e+03
1.111220792571141828e+03
1.105553512527977091e+03
1.099944737601204679e+03
1.094392860198133349e+03
1.088896272726072539e+03
1.083453367592331688e+03
1.078062537204220007e+03
1.072722173969046480e+03
1.067430670294121001e+03
1.062186418586751870e+03
1.056987811254249664e+03
1.051833240703922456e+03
1.046721099343080596e+03
1.041649779579032838e+03
1.036617673819087941e+03
1.031623174470556251e+03
1.026664673940746070e+03
1.021740564636967406e+03
1.016849238966529128e+03
1.011989089336740790e+03
1.007158508154911260e+03
1.002355887828350546e+03
9.975796207643670641e+02
9.928280993702708201e+02
9.880997160533705710e+02
9.833928632209760963e+02
9.787059332803961524e+02
9.740373186389406328e+02
