# Supplementary material for: Flow analysis on microcasting with degassed polydimethylsiloxane micro-channels for cell patterning with cross-linked albumin
Source: PLoS One. 2020 May 20;15(5):e0232518. doi: 10.1371/journal.pone.0232518 (PMC7239381; doi:10.1371/journal.pone.0232518)
Supplement: S2 File — (ZIP) [file pone.0232518.s004.zip › Python Data/1 mpas viscosity/Height 0.4mm/width 200 um/data.txt]

0
2.532E-12
2.234E-12
1.82E-12
1.41E-12
1.024E-12
0.93E-12
0.79E-12
0.676E-12
0.6222E-12
0.583E-12
