# Supplementary material for: Flow analysis on microcasting with degassed polydimethylsiloxane micro-channels for cell patterning with cross-linked albumin
Source: PLoS One. 2020 May 20;15(5):e0232518. doi: 10.1371/journal.pone.0232518 (PMC7239381; doi:10.1371/journal.pone.0232518)
Supplement: S2 File — (ZIP) [file pone.0232518.s004.zip › Python Data/1 mpas viscosity/Height 0.4mm/width 200 um/Flow rate width = 200 um]

0.000000000000000000e+00
3.818543908483567829e-13
7.168171993462113358e-13
1.010465297364885042e-12
1.267827673468733925e-12
1.495880521378572768e-12
1.696566113477509468e-12
1.869884449765544227e-12
2.015835530242676239e-12
2.138440978874042724e-12
2.245304151369271597e-12
2.336604900177865199e-12
2.412343225299823934e-12
2.472872373066966455e-12
2.523341474551489659e-12
2.565448520766160142e-12
2.599193511710978710e-12
2.624576447385944960e-12
2.642745803201818466e-12
2.656061938796869154e-12
2.664595706464806770e-12
2.668347106205631717e-12
2.667327159884122984e-12
2.662842418351831658e-12
2.655790539074464224e-12
2.646171522052020682e-12
2.633985367284500628e-12
2.619340419768030389e-12
2.603246156360032230e-12
2.585949481418074180e-12
2.567450394942156242e-12
2.547748896932278817e-12
2.527052441212534430e-12
2.505968034842774524e-12
2.484534813322534252e-12
2.462753290519944390e-12
2.440717017163691566e-12
2.418495179680470518e-12
2.396087778070280843e-12
2.373513876766603198e-12
2.350907478000050677e-12
2.328294538551698112e-12
2.305675058421545907e-12
2.283148900242239309e-12
2.260781527838742153e-12
2.238575431569513786e-12
2.216541291778289301e-12
2.194716728624247718e-12
2.173111114035698827e-12
2.151749314140998706e-12
2.130637345680864296e-12
2.109789228684354937e-12
2.089208572785877946e-12
2.068902337559220493e-12
2.048872176329437144e-12
2.029120382564250810e-12
2.009646060436589251e-12
1.990439196420525433e-12
1.971497754292215302e-12
1.952821734051659264e-12
1.934411135698856105e-12
1.916265959233806633e-12
1.898386204656510446e-12
1.880771871966968350e-12
1.863422961165179134e-12
1.846339472251143606e-12
1.829521405224861766e-12
1.812968760086333210e-12
1.796684023867335968e-12
1.780675664861774488e-12
1.764944383803920802e-12
1.749490180693774912e-12
1.734313055531337018e-12
1.719413008316607120e-12
1.704790039049585018e-12
1.690444147730270912e-12
1.676375334358664399e-12
1.662583598934766085e-12
1.649068941458575363e-12
1.635831361930092639e-12
1.622970630881424456e-12
1.610655407209425001e-12
1.598888431877884580e-12
1.587669704886802787e-12
1.576999226236179826e-12
1.566876995926015898e-12
1.557303013956310801e-12
1.548277280327064536e-12
1.539799795038277101e-12
1.531870558089948700e-12
1.524489569482079130e-12
1.517265515410268469e-12
1.504471315212833836e-12
1.491778946709499687e-12
1.479188409900265618e-12
1.466699704785131629e-12
1.454312831364097922e-12
1.442027789637164497e-12
1.429844579604331152e-12
1.417763201265597887e-12
1.405783654620964905e-12
1.393905939670432204e-12
1.382130056413999584e-12
1.370456004851667043e-12
1.358883784983434987e-12
1.347413396809303011e-12
1.336044840329271114e-12
1.324778115543339298e-12
1.313613222451507966e-12
1.302550161053776512e-12
1.291588931350145543e-12
1.280729533340614653e-12
1.269971967025183843e-12
1.259316232403853316e-12
1.248762329476622868e-12
1.238310258243492703e-12
1.227960018704462820e-12
1.217711610859532814e-12
1.207565034708703495e-12
1.197531137096939987e-12
1.188079525645766385e-12
1.178763529405597398e-12
1.169583148376433432e-12
1.160538382558274082e-12
1.151629231951119551e-12
1.142855696554970040e-12
1.134217776369825146e-12
1.125715471395685069e-12
1.117348781632549812e-12
1.109117707080419170e-12
1.101022247739293549e-12
1.093062403609172545e-12
1.085238174690056359e-12
1.077549560981944991e-12
1.069996562484838441e-12
1.062579179198736710e-12
1.055297411123639999e-12
1.048151258259547703e-12
1.041140720606460427e-12
1.034265798164377768e-12
1.027526490933299927e-12
1.020922798913226904e-12
1.014454722104158700e-12
1.008122260506095314e-12
1.001925414119036746e-12
9.958641829429827948e-13
9.899385669779338639e-13
9.841485662238895495e-13
9.872346093975965711e-13
9.793435059426524705e-13
9.715820416966393958e-13
9.639472036204384226e-13
9.564359786749316357e-13
9.490453538210005146e-13
9.417723160195271441e-13
9.346138522313928017e-13
9.275669494174795723e-13
9.206285945386687332e-13
9.137957745558425715e-13
9.070654764298822635e-13
9.004346871216698941e-13
8.939003935920870437e-13
8.874595828020152924e-13
8.811092417123366242e-13
8.748463572839327205e-13
8.686679164776850603e-13
8.625709062544755269e-13
8.565523135751857003e-13
8.506091254006973628e-13
8.447383286918922965e-13
8.389369104096521826e-13
8.332018575148587022e-13
8.275301569683935365e-13
8.219187957311385686e-13
8.163647607639752778e-13
8.108650390277855471e-13
8.061607477570263597e-13
8.016111973666911594e-13
7.971726020737547319e-13
7.928436573699972710e-13
7.886230587471999803e-13
7.845095016971432554e-13
7.805016817116080979e-13
7.765982942823749037e-13
7.727980349012246742e-13
7.690995990599379062e-13
7.655016822502953994e-13
7.620029799640779533e-13
7.586021876930661657e-13
7.552980009290407351e-13
7.520891151637824613e-13
7.489742258890720430e-13
7.459520285966901786e-13
7.430212187784175671e-13
7.401804919260348059e-13
7.374285435313227958e-13
7.347640690860621344e-13
7.321857640820336213e-13
7.296923240110179553e-13
7.272824443647957339e-13
7.249548206351477569e-13
7.227081483138548239e-13
7.205411228926974316e-13
7.184524398634564806e-13
7.164407947179125685e-13
7.145048829478465961e-13
7.126434000450389589e-13
7.108550415012707597e-13
7.091385028083222932e-13
7.074924794579745609e-13
7.059156669420081605e-13
7.044067607522038917e-13
7.024786147419493149e-13
6.999445429203748445e-13
6.973828136207568378e-13
6.947897069180874296e-13
6.921615028873589572e-13
6.894944816035633534e-13
6.867849231416929555e-13
6.840291075767397974e-13
6.812233149836961151e-13
6.783638254375542457e-13
6.754469190133060213e-13
6.724688757859437790e-13
6.694259758304596536e-13
6.663144992218457804e-13
6.631307260350943953e-13
6.598709363451976334e-13
6.565314102271476298e-13
6.531084277559366204e-13
6.495982690065566394e-13
6.459972140540000237e-13
6.423015429732588075e-13
6.385075358393252267e-13
6.346114727271914165e-13
6.306096337118496128e-13
6.264982988682918497e-13
6.222737482715102623e-13
6.179322619964971875e-13
6.134701201182446596e-13
6.088836027117449144e-13
6.041689898519899861e-13
5.993225616139722116e-13
5.943405980726837261e-13
5.892193793031166646e-13
5.839551853802630611e-13
5.785442963791152527e-13
5.729829923746653743e-13
5.672675534419055612e-13
5.639157874554195654e-13
5.607577624039771207e-13
5.576565682559817344e-13
5.546142628672341974e-13
5.516329040935350991e-13
5.487145497906853314e-13
5.458612578144856854e-13
5.430750860207367504e-13
5.403580922652395195e-13
5.377123344037944807e-13
5.351398702922026272e-13
5.326427577862644471e-13
5.302230547417810346e-13
5.278828190145528777e-13
5.256241084603809696e-13
5.234489809350656974e-13
5.213594942944082562e-13
5.193577063942090332e-13
5.174456750902691225e-13
5.156254582383890121e-13
5.138991136943695943e-13
5.122686993140114582e-13
5.107362729531156977e-13
5.093038924674828012e-13
5.079736157129134587e-13
5.067475005452086634e-13
5.056276048201690043e-13
5.046159863935953736e-13
5.037147031212884613e-13
5.029258128590489578e-13
5.022513734626776539e-13
5.016934427879754420e-13
5.012540786907429110e-13
5.009353390267808522e-13
5.007392816518900566e-13
5.006679644218713154e-13
4.838232374850060419e-13
4.833362970163475379e-13
4.827519914854629958e-13
4.820703208923525167e-13
4.812912852370158986e-13
4.804148845194533434e-13
4.794411187396646492e-13
4.783699878976500180e-13
4.772014919934093488e-13
4.759356310269425406e-13
4.745724049982497954e-13
4.731118139073310121e-13
4.715538577541862918e-13
4.698985365388153315e-13
4.681458502612185351e-13
