# Supplementary material for: Flow analysis on microcasting with degassed polydimethylsiloxane micro-channels for cell patterning with cross-linked albumin
Source: PLoS One. 2020 May 20;15(5):e0232518. doi: 10.1371/journal.pone.0232518 (PMC7239381; doi:10.1371/journal.pone.0232518)
Supplement: S2 File — (ZIP) [file pone.0232518.s004.zip › Python Data/1 mpas viscosity/Height 0.4mm/width 200 um/P]

1.010671037527104490e+05
1.005927221329300519e+05
1.001765944060538895e+05
9.981179236705139920e+04
9.949206845193434856e+04
9.920875606381002581e+04
9.895944229780886963e+04
9.874412715393086546e+04
9.856281063217601331e+04
9.841049662791266746e+04
9.827773941448758706e+04
9.816431555936114455e+04
9.807022506253331085e+04
9.799502908246898733e+04
9.793233080091225565e+04
9.788002078624119167e+04
9.783809903845583904e+04
9.780656555755616864e+04
9.778399358077948273e+04
9.776745080917808809e+04
9.775684922222199384e+04
9.775218881991119997e+04
9.775345590967022872e+04
9.775902734999767563e+04
9.776778797183225106e+04
9.777973777517395501e+04
9.779487676002277294e+04
9.781307032828063529e+04
9.783306439651091932e+04
9.785455223290204594e+04
9.787753383745400060e+04
9.790200921016678330e+04
9.792772062903048936e+04
9.795391400295915082e+04
9.798054071352098254e+04
9.800760012233234011e+04
9.803497601036504784e+04
9.806258242661278928e+04
9.809041937107556441e+04
9.811846315981243970e+04
9.814654732048021106e+04
9.817463960670396045e+04
9.820274001848367334e+04
9.823072449544827396e+04
9.825851171121769585e+04
9.828609857199410908e+04
9.831347180947713787e+04
9.834058468775781512e+04
9.836742556399364548e+04
9.839396354673874157e+04
9.842019116133450007e+04
9.844609099055528350e+04
9.847165855011527310e+04
9.849688519406472915e+04
9.852176886846096022e+04
9.854630672410558327e+04
9.857049987389369926e+04
9.859436075773111952e+04
9.861789190523957950e+04
9.864109331641906465e+04
9.866396499126958952e+04
9.868650692979115411e+04
9.870871913198374386e+04
9.873060159784737334e+04
9.875215432738204254e+04
9.877337732058773690e+04
9.879427057746447099e+04
9.881483409801224479e+04
9.883506479256600142e+04
9.885495214087751810e+04
9.887449527241743635e+04
9.889369418718575616e+04
9.891254888518247753e+04
9.893105936640760046e+04
9.894922563086111040e+04
9.896704767854303645e+04
9.898452550945334951e+04
9.900165912359207869e+04
9.901844852095919487e+04
9.903489370155471261e+04
9.905087071942498733e+04
9.906617004789545899e+04
9.908078828183874430e+04
9.909472542125484324e+04
9.910798146614377038e+04
9.912055641650549660e+04
9.913245027234003646e+04
9.914366303364738997e+04
9.915419470042755711e+04
9.916404527268053789e+04
9.917321475040633231e+04
9.918218926675104012e+04
9.919808363266359083e+04
9.921385149201983586e+04
9.922949284481977520e+04
9.924500769106343796e+04
9.926039603075079503e+04
9.927565786388186098e+04
9.929079319045663578e+04
9.930580201047510491e+04
9.932068432393729745e+04
9.933544013084318431e+04
9.935006943119278003e+04
9.936457222498607007e+04
9.937894851222306897e+04
9.939319829290379130e+04
9.940732156702819339e+04
9.942131833459631889e+04
9.943518859560813871e+04
9.944893235006366740e+04
9.946254959796290495e+04
9.947604033930585138e+04
9.948940457409249211e+04
9.950264230232284172e+04
9.951575352399690019e+04
9.952873823911466752e+04
9.954159644767612917e+04
9.955432814968129969e+04
9.956693334513017908e+04
9.957939855887620070e+04
9.959114039256254910e+04
9.960271375008361065e+04
9.961411863143941446e+04
9.962535503662994597e+04
9.963642296565519064e+04
9.964732241851516301e+04
9.965805339520986308e+04
9.966861589573929086e+04
9.967900992010344635e+04
9.968923546830231498e+04
9.969929254033592588e+04
9.970918113620424992e+04
9.971890125590730167e+04
9.972845289944508113e+04
9.973783606681758829e+04
9.974705075802482315e+04
9.975609697306678572e+04
9.976497471194346144e+04
9.977368397465487942e+04
9.978222476120101055e+04
9.979059707158186939e+04
9.979880090579745593e+04
9.980683626384775562e+04
9.981470314573279757e+04
9.982240155145255267e+04
9.982993148100705002e+04
9.983729293439626053e+04
9.984448591162019875e+04
9.984065208858571714e+04
9.985045528720939183e+04
9.986009743371636432e+04
9.986958227123598044e+04
9.987891354289758601e+04
9.988809499183054140e+04
9.989713036116417788e+04
9.990602339402785583e+04
9.991477783355093561e+04
9.992339742286273395e+04
9.993188590509262576e+04
9.994024702336994233e+04
9.994848452082404401e+04
9.995660214058429119e+04
9.996460362578000058e+04
9.997249271954054711e+04
9.998027316499527660e+04
9.998794870527353487e+04
9.999552308350466774e+04
1.000030000428180210e+05
1.000103833263429551e+05
1.000176766772088158e+05
1.000248838385449344e+05
1.000320085534806858e+05
1.000390545651454013e+05
1.000460256166684412e+05
1.000529254511791514e+05
1.000597578118068632e+05
1.000656020010225184e+05
1.000712539540579164e+05
1.000767680664397049e+05
1.000821459587717691e+05
1.000873892516580381e+05
1.000924995657024265e+05
1.000974785215088632e+05
1.001023277396812482e+05
1.001070488408235251e+05
1.001116434455395938e+05
1.001161131744333688e+05
1.001204596481087938e+05
1.001246844871697685e+05
1.001287893122202076e+05
1.001327757438640401e+05
1.001366454027051805e+05
1.001403999093475431e+05
1.001440408843950427e+05
1.001475699484516226e+05
1.001509887221211684e+05
1.001542988260076236e+05
1.001575018807148881e+05
1.001605995068469056e+05
1.001635933250075614e+05
1.001664849558007991e+05
1.001692760198305332e+05
1.001719681377006636e+05
1.001745629300151340e+05
1.001770620173778589e+05
1.001794670203927380e+05
1.001817795596637006e+05
1.001840012557946611e+05
1.001861337293895631e+05
1.001881786010522919e+05
1.001901374913867767e+05
1.001920120209969318e+05
1.001944073765288776e+05
1.001975554799006641e+05
1.002007379424406099e+05
1.002039593854496779e+05
1.002072244302287581e+05
1.002105376980787987e+05
1.002139038103007333e+05
1.002173273881954665e+05
1.002208130530639610e+05
1.002243654262071068e+05
1.002279891289258521e+05
1.002316887825211306e+05
1.002354690082938469e+05
1.002393344275449490e+05
1.002432896615753561e+05
1.002473393316860020e+05
1.002514880591778056e+05
1.002557404653517005e+05
1.002601011715086206e+05
1.002645747989494848e+05
1.002691659689752123e+05
1.002738793028867512e+05
1.002787194219850062e+05
1.002836909475709253e+05
1.002887985009454278e+05
1.002940467034094472e+05
1.002994401762639027e+05
1.003049835408097279e+05
1.003106814183478418e+05
1.003165384301791782e+05
1.003225591976046708e+05
1.003287483419252385e+05
1.003351104844418151e+05
1.003416502464553196e+05
1.003483722492667002e+05
1.003552811141768470e+05
1.003623814624867227e+05
1.003665453956924175e+05
1.003704686425506952e+05
1.003743212877956830e+05
1.003781007749320561e+05
1.003818045474644896e+05
1.003854300488976442e+05
1.003889747227361950e+05
1.003924360124848026e+05
1.003958113616481423e+05
1.003990982137308747e+05
1.004022940122376604e+05
1.004053962006731745e+05
1.004084022225420922e+05
1.004113095213490597e+05
1.004141155405987665e+05
1.004168177237958589e+05
1.004194135144450120e+05
1.004219003560509009e+05
1.004242756921182008e+05
1.004265369661515433e+05
1.004286816216556326e+05
1.004307071021351148e+05
1.004326108510946506e+05
1.004343903120389296e+05
1.004360429284726124e+05
1.004375661439003597e+05
1.004389574018268468e+05
1.004402141457567195e+05
1.004413338191946823e+05
1.004423138656453666e+05
1.004431517286134476e+05
1.004438448516036151e+05
1.004443906781205151e+05
1.004447866516688082e+05
1.004450302157531842e+05
1.004451188138782891e+05
1.004660451906349335e+05
1.004666501217652112e+05
1.004673760105092806e+05
1.004682228568671126e+05
1.004691906608387362e+05
1.004702794224241516e+05
1.004714891416233295e+05
1.004728198184362991e+05
1.004742714528630459e+05
1.004758440449035843e+05
1.004775375945578853e+05
1.004793521018259780e+05
1.004812875667078479e+05
1.004833439892035094e+05
1.004855213693129481e+05
