# Supplementary material for: Flow analysis on microcasting with degassed polydimethylsiloxane micro-channels for cell patterning with cross-linked albumin
Source: PLoS One. 2020 May 20;15(5):e0232518. doi: 10.1371/journal.pone.0232518 (PMC7239381; doi:10.1371/journal.pone.0232518)
Supplement: S2 File — (ZIP) [file pone.0232518.s004.zip › Python Data/1 mpas viscosity/Height 0.4mm/width 200 um/viscosity P]

0.000000000000000000e+00
4.140450215605337436e-02
7.772454628553099321e-02
1.095648330517070418e-01
1.374706560870392613e-01
1.621984446349175601e-01
1.839587994452648589e-01
2.027517205180811299e-01
2.185772078533663731e-01
2.318713264594747248e-01
2.434585088044291523e-01
2.533582563037211632e-01
2.615705689573508685e-01
2.681337492933443811e-01
2.736061180058986797e-01
2.781717883964028859e-01
2.818307604648571107e-01
2.845830342112612987e-01
2.865531389163063491e-01
2.879970085644479871e-01
2.889223256755629743e-01
2.893290902496514216e-01
2.892184973883931143e-01
2.887322165051732781e-01
2.879675806708300034e-01
2.869245898853631238e-01
2.856032441487728057e-01
2.840152913176587357e-01
2.822701890484506371e-01
2.803947092003971076e-01
2.783888517734980916e-01
2.762526167677537559e-01
2.740084984179109728e-01
2.717223145480428537e-01
2.693983086234956192e-01
2.670365363630318178e-01
2.646471414796489618e-01
2.622376258631298751e-01
2.598079895134745576e-01
2.573602995887308564e-01
2.549090859614872029e-01
2.524571631275925321e-01
2.500045310870469550e-01
2.475620179530992893e-01
2.451367219735288150e-01
2.427289131781026066e-01
2.403397496373465003e-01
2.379733105081306144e-01
2.356306119893916418e-01
2.333143503174169298e-01
2.310251778878839590e-01
2.287646148936655077e-01
2.265330527277092110e-01
2.243312460171577039e-01
2.221593740321789745e-01
2.200176854536617377e-01
2.179060831470048809e-01
2.158234813447908462e-01
2.137696592591052380e-01
2.117446168899481396e-01
2.097483542373194121e-01
2.077808713012191111e-01
2.058421680816472088e-01
2.039322445786038440e-01
2.020511007920888780e-01
2.001987367221023106e-01
1.983751523686441975e-01
1.965803477317145109e-01
1.948145924803679485e-01
1.930788048323901773e-01
1.913730607684544782e-01
1.896973602885607124e-01
1.880517033927089909e-01
1.864360900808993138e-01
1.848505203531316810e-01
1.832949942094060092e-01
1.817695116497223817e-01
1.802740726740807431e-01
1.788086772824811210e-01
1.773733254749235433e-01
1.759788353781880366e-01
1.746434946899567686e-01
1.733676006131528446e-01
1.721511531477762091e-01
1.709941522938268899e-01
1.698965980513049423e-01
1.688584904202103110e-01
1.678798294005429959e-01
1.669606149923030247e-01
1.661008471954903976e-01
1.653005260101050866e-01
1.645172212490227104e-01
1.631299450978103138e-01
1.617537105653378826e-01
1.603885176516054445e-01
1.590343663566129162e-01
1.576912566803603810e-01
1.563591886228478112e-01
1.550381621840751512e-01
1.537281773640424565e-01
1.524292341627497549e-01
1.511413325801969909e-01
1.498644726163841645e-01
1.485986542713113034e-01
1.473438775449784077e-01
1.461001424373854773e-01
1.448674489485324846e-01
1.436457970784194293e-01
1.424351868270463672e-01
1.412356181944132427e-01
1.400470911805200835e-01
1.388696057853668897e-01
1.377031620089536335e-01
1.365477598512803148e-01
1.354033993123469892e-01
1.342700803921536012e-01
1.331478030907001786e-01
1.320365674079866936e-01
1.309363733440132016e-01
1.298483970230472906e-01
1.288235580370692412e-01
1.278134238192724648e-01
1.268179943696570722e-01
1.258372696882229247e-01
1.248712497749701195e-01
1.239199346298986565e-01
1.229833242530084803e-01
1.220614186442996046e-01
1.211542178037720713e-01
1.202617217314257969e-01
1.193839304272609064e-01
1.185208438912772749e-01
1.176724621234749857e-01
1.168387851238539693e-01
1.160198128924143091e-01
1.152155454291559494e-01
1.144259827340789321e-01
1.136511248071831737e-01
1.128909716484687853e-01
1.121455232579356559e-01
1.114147796355838549e-01
1.106987407814133545e-01
1.099974066954241964e-01
1.093107773776163527e-01
1.086388528279898097e-01
1.079816330465445534e-01
1.073391180332806533e-01
1.067113077881980537e-01
1.070459276964713380e-01
1.061902947173978262e-01
1.053487185281225813e-01
1.045208724245728221e-01
1.037064297026758786e-01
1.029050636583590111e-01
1.021164475875495636e-01
1.013402547861748104e-01
1.005761585501620536e-01
9.982383217543859544e-02
9.908294895793173795e-02
9.835318219356874170e-02
9.763420517827695044e-02
9.692569120798365245e-02
9.622731357861612211e-02
9.553874558610170320e-02
9.485966052636765622e-02
9.418973169534128331e-02
9.352863238894987274e-02
9.287603590312074053e-02
9.223161553378117494e-02
9.159504457685847811e-02
9.096599632827995219e-02
9.034414408397289931e-02
8.972916113986459385e-02
8.912072079188236573e-02
8.851849633595347544e-02
8.792216106800525288e-02
8.741207438907477867e-02
8.691876627619121720e-02
8.643748903339733280e-02
8.596810121276247940e-02
8.551046136635608030e-02
8.506442804624754495e-02
8.462985980450624113e-02
8.420661519320156441e-02
8.379455276440292422e-02
8.339353107017970224e-02
8.300340866260130790e-02
8.262404409373713676e-02
8.225529591565657050e-02
8.189702268042899080e-02
8.154908294012382097e-02
8.121133524681045657e-02
8.088363815255826539e-02
8.056585020943667075e-02
8.025782996951504045e-02
7.995943598486278392e-02
7.967052680754929672e-02
7.939096098964396053e-02
7.912059708321618479e-02
7.885929364033536504e-02
7.860690921307086909e-02
7.836330235349214801e-02
7.812833161366852797e-02
7.790185554566946002e-02
7.768373270156429811e-02
7.747382163342246553e-02
7.727198089331333009e-02
7.707806903330632897e-02
7.689194460547080223e-02
7.671346616187618705e-02
7.654249225459183736e-02
7.637888143568720423e-02
7.616981240950314314e-02
7.589504279911089835e-02
7.561727428616120406e-02
7.533610351888779533e-02
7.505112714552442110e-02
7.476194181430477481e-02
7.446814417346261927e-02
7.416933087123166179e-02
7.386509855584565132e-02
7.355504387553829515e-02
7.323876347854332836e-02
7.291585401309447212e-02
7.258591212742546150e-02
7.224853446977001770e-02
7.190331768836188964e-02
7.154985843143478463e-02
7.118775334722243775e-02
7.081659908395859793e-02
7.043599228987694472e-02
7.004552961321125482e-02
6.964480770219523553e-02
6.923342320506260805e-02
6.881097277004710744e-02
6.837705304538248263e-02
6.793126067930244094e-02
6.747319232004068967e-02
6.700244461583099165e-02
6.651861421490706805e-02
6.602129776550264006e-02
6.551009191585142888e-02
6.498459331418718343e-02
6.444439860874362491e-02
6.388910444775447450e-02
6.331830747945345339e-02
6.273160435207431052e-02
6.212859171385075319e-02
6.150886621301653728e-02
6.114543395889023014e-02
6.080300904985403571e-02
6.046674632022627088e-02
6.013686890347608865e-02
5.981359993307262118e-02
5.949716254248502145e-02
5.918777986518244938e-02
5.888567503463403713e-02
5.859107118430893768e-02
5.830419144767629014e-02
5.802525895820526830e-02
5.775449684936496964e-02
5.749212825462460957e-02
5.723837630745328559e-02
5.699346414132016453e-02
5.675761488969437857e-02
5.653105168604510150e-02
5.631399766384145161e-02
5.610667595655261658e-02
5.590930969764770081e-02
5.572212202059587116e-02
5.554533605886627368e-02
5.537917494592807521e-02
5.522386181525039406e-02
5.507961980030237625e-02
5.494667203455320253e-02
5.482524165147198425e-02
5.471555178452789520e-02
5.461782556719008141e-02
5.453228613292767507e-02
5.445915661520982221e-02
5.439866014750569662e-02
5.435101986328443047e-02
5.431645889601515592e-02
5.429520037916703984e-02
5.428746744620923520e-02
5.246099235651322662e-02
5.240819336253112193e-02
5.234483706706060530e-02
5.227092347010168366e-02
5.218645257165432927e-02
5.209142437171856294e-02
5.198583887029438466e-02
5.186969606738178057e-02
5.174299596298076453e-02
5.160573855709132268e-02
5.145792384971347583e-02
5.129955184084721009e-02
5.113062253049253242e-02
5.095113591864942199e-02
5.076109200531791349e-02
