# Supplementary material for: Flow analysis on microcasting with degassed polydimethylsiloxane micro-channels for cell patterning with cross-linked albumin
Source: PLoS One. 2020 May 20;15(5):e0232518. doi: 10.1371/journal.pone.0232518 (PMC7239381; doi:10.1371/journal.pone.0232518)
Supplement: S2 File — (ZIP) [file pone.0232518.s004.zip › Python Data/1 mpas viscosity/Height 0.4mm/width 400 um/Flow rate width = 400 um]

0.000000000000000000e+00
2.327644996274518496e-13
4.465921231910053094e-13
6.429829932830281343e-13
8.234186474140989756e-13
9.907027128715452166e-13
1.145636428283095916e-12
1.288219793648752386e-12
1.418452808968513618e-12
1.536335474242380014e-12
1.641867789470351576e-12
1.735455568425970196e-12
1.820992064036660732e-12
1.899450683839261654e-12
1.970831427833772557e-12
2.035134296020193443e-12
2.092359288398524309e-12
2.142506404968765158e-12
2.185900571582931566e-12
2.224971359769394341e-12
2.260215854415694748e-12
2.291634055521833189e-12
2.319225963087809261e-12
2.342991577113622964e-12
2.362930897599274298e-12
2.379247141607904886e-12
2.393151068748686696e-12
2.404843055160781683e-12
2.414323100844189845e-12
2.421591205798911587e-12
2.426647370024946100e-12
2.429491593522294193e-12
2.430137935756235418e-12
2.429243055143537085e-12
2.427165536319650723e-12
2.423905379284577140e-12
2.419462584038315124e-12
2.413837150580865888e-12
2.407029078912228624e-12
2.399038369032403734e-12
2.390081923486361413e-12
2.380565108185464122e-12
2.370497177270375342e-12
2.359878130741095878e-12
2.348707968597625328e-12
2.336986690839963692e-12
2.324714297468110566e-12
2.311938067216522495e-12
2.298950558145821760e-12
2.285802041482020588e-12
2.272492517225118979e-12
2.259021985375117336e-12
2.245390445932015256e-12
2.231622716061911700e-12
2.217765860742296719e-12
2.203821003753497189e-12
2.189788145095513513e-12
2.175667284768345692e-12
2.161459413879319658e-12
2.147215531847377336e-12
2.132964320339618691e-12
2.118705779356044128e-12
2.104439908896653645e-12
2.090166708961446840e-12
2.075904388757071161e-12
2.061735125883567502e-12
2.047621452551336153e-12
2.033575995657286858e-12
2.019601030635178610e-12
2.005698557072101207e-12
1.991884730921952503e-12
1.978163081865323104e-12
1.964534739422172883e-12
1.951010360163449021e-12
1.937592575316587121e-12
1.924281931068382217e-12
1.911084513117348712e-12
1.898002014496623502e-12
1.885034766291769290e-12
1.872185912260388219e-12
1.859456232381950100e-12
1.846845868162696302e-12
1.834355976753847031e-12
1.821986813481768241e-12
1.809737772054076875e-12
1.797604545744155885e-12
1.785586292378482188e-12
1.773683011957055583e-12
1.761894704479876270e-12
1.750221369946944251e-12
1.738663008358259121e-12
1.727219619713821285e-12
1.715891204013630539e-12
1.704677761257686885e-12
1.693579291445990524e-12
1.682595794578541255e-12
1.671727270655339278e-12
1.660973719676384393e-12
1.650335141641676599e-12
1.639811536551216099e-12
1.629402904405002689e-12
1.619109283782042409e-12
1.608931246844278908e-12
1.598868984181551769e-12
1.588922495793860789e-12
1.579091781681205767e-12
1.569376841843586905e-12
1.559777676281004405e-12
1.550294284993457862e-12
1.540926667980947479e-12
1.531674825243473458e-12
1.522538756781035395e-12
1.513518462593633491e-12
1.504613942681267949e-12
1.495825197043938365e-12
1.487152225681644940e-12
1.478595028594387676e-12
1.470153605782166571e-12
1.461828882071704583e-12
1.453665873080399198e-12
1.445689475714723805e-12
1.437899689974678201e-12
1.430296515860262790e-12
1.422879953371477169e-12
1.415650002508321538e-12
1.408606663270795899e-12
1.401749935658900251e-12
1.395079819672634393e-12
1.388596315311998525e-12
1.382299422576992649e-12
1.376189141467616764e-12
1.370265471983870871e-12
1.364528414125754766e-12
1.358977967893268653e-12
1.353614133286412531e-12
1.348401772254135995e-12
1.340609534773582828e-12
1.332859730412998318e-12
1.325152359172383272e-12
1.317487421051737287e-12
1.309864916051060362e-12
1.302284844170352699e-12
1.294747205409614299e-12
1.287251999768844758e-12
1.279799227248044479e-12
1.272388887847213462e-12
1.265020981566351506e-12
1.257695508405458812e-12
1.250412468364535179e-12
1.243171861443580809e-12
1.235973687642595700e-12
1.228817946961579451e-12
1.221704639400532463e-12
1.214633764959454738e-12
1.207605323638346074e-12
1.200619315437206470e-12
1.193675740356036129e-12
1.186774598394834848e-12
1.179915889553602829e-12
1.173099613832339871e-12
1.166325771231046176e-12
1.159594361749721541e-12
1.152905385388366168e-12
1.146258842146979856e-12
1.139654732025562806e-12
1.133093055024114817e-12
1.126573811142636090e-12
1.120097000381126424e-12
1.113662622739585818e-12
1.107270678218014475e-12
1.100921166816412394e-12
1.094614088534779172e-12
1.088349443373115414e-12
1.082173087506389836e-12
1.076262930014865033e-12
1.070408965976500050e-12
1.064611195391295090e-12
1.058869618259250154e-12
1.053184234580365644e-12
1.047555044354640753e-12
1.041982047582075885e-12
1.036465244262671242e-12
1.031004634396426420e-12
1.025600217983341621e-12
1.020251995023417047e-12
1.014959965516652294e-12
1.009724129463047766e-12
1.004544486862603059e-12
9.994210377153185765e-13
9.943537820211941173e-13
9.893427197802294790e-13
9.843878509924250657e-13
9.794891756577808772e-13
9.746466937762963078e-13
9.698604053479719634e-13
9.651303103728076419e-13
9.604564088508033433e-13
9.558387007819590677e-13
9.512771861662748151e-13
9.467718650037505855e-13
9.423227372943863787e-13
9.379298030381821950e-13
9.335930622351380342e-13
9.293125148852538964e-13
9.250881609885297815e-13
9.209200005449656896e-13
9.168080335545616207e-13
9.127522600173177767e-13
9.087526799332337536e-13
9.048092933023098546e-13
9.009221001245459784e-13
9.039754009454749339e-13
8.990468317860922810e-13
8.941733782748236407e-13
8.893542347519840935e-13
8.845885955578886187e-13
8.798756550328528018e-13
8.752146075171914201e-13
8.706046473512197560e-13
8.660449688752529909e-13
8.615347664296062053e-13
8.570732343545947824e-13
8.526595669905336008e-13
8.482929586777379427e-13
8.439726037565228887e-13
8.396976965672036200e-13
8.354674314500954192e-13
8.312810027455132655e-13
8.271376047937724413e-13
8.230364319351881281e-13
8.189766785100753053e-13
8.149575388587492552e-13
8.109782073215251593e-13
8.070378782387181989e-13
8.031357459506433534e-13
7.992710047976160063e-13
7.954428491199511369e-13
7.916504732579640275e-13
7.878930715519696578e-13
7.841698383422834108e-13
7.804799679692202662e-13
7.768226547730954053e-13
7.731970930942241105e-13
7.696024772729214621e-13
7.660380016495025407e-13
7.625028605642826284e-13
7.589962483575768059e-13
7.555173593697002544e-13
7.520653879409681553e-13
7.488162954788489960e-13
7.457830324020783273e-13
7.427931114593076205e-13
7.398460491164823138e-13
7.369413618395477445e-13
7.340785660944495527e-13
7.312571783471331768e-13
7.284767150635439539e-13
7.257366927096275243e-13
7.230366277513291243e-13
7.203760366545945959e-13
7.177544358853688727e-13
7.151713419095978976e-13
7.126262711932268061e-13
7.101187402022013392e-13
7.076482654024666323e-13
7.052143632599686285e-13
7.028165502406522613e-13
7.004543428104633726e-13
6.981272574353470979e-13
6.958348105812492793e-13
6.935765187141150521e-13
6.913518982998902584e-13
6.891604658045200336e-13
6.870017376939498160e-13
6.848752304341252456e-13
6.827804604909917608e-13
6.807169443304947998e-13
6.786841984185796998e-13
6.766817392211922021e-13
6.747090832042775428e-13
6.727657468337813624e-13
6.708512465756487959e-13
6.689650988958257866e-13
6.671068202602573688e-13
6.652759271348892836e-13
6.634719359856669694e-13
6.616943632785356623e-13
6.599427254794411037e-13
6.582165390543285297e-13
6.565153204691435805e-13
6.548385861898315935e-13
6.531858526823381078e-13
6.515566364126085617e-13
6.499504538465884944e-13
6.483668214502231422e-13
6.468052556894583473e-13
6.452652730302392449e-13
6.437463899385113743e-13
6.422481228802202747e-13
6.407699883213113843e-13
