# Supplementary material for: Flow analysis on microcasting with degassed polydimethylsiloxane micro-channels for cell patterning with cross-linked albumin
Source: PLoS One. 2020 May 20;15(5):e0232518. doi: 10.1371/journal.pone.0232518 (PMC7239381; doi:10.1371/journal.pone.0232518)
Supplement: S2 File — (ZIP) [file pone.0232518.s004.zip › Python Data/1 mpas viscosity/Height 0.4mm/width 400 um/P]

1.010671037524667481e+05
1.007394648582372611e+05
1.004384814769561344e+05
1.001620420387398044e+05
9.990806113403270137e+04
9.967259238206918235e+04
9.945450796078692656e+04
9.925380787018594856e+04
9.907049211026623379e+04
9.890456068102778227e+04
9.875601358247062308e+04
9.862427959185138752e+04
9.850387857329826511e+04
9.839344036009979027e+04
9.829296495225593389e+04
9.820245234976669599e+04
9.812190255263210565e+04
9.805131556085214834e+04
9.799023400937745464e+04
9.793523803766108176e+04
9.788562794990254042e+04
9.784140374610183062e+04
9.780256542625895236e+04
9.776911299037389108e+04
9.774104643844669044e+04
9.771807972250193416e+04
9.769850857947477198e+04
9.768205096026937827e+04
9.766870686488572392e+04
9.765847629332382348e+04
9.765135924558366241e+04
9.764735572166526981e+04
9.764644593149039429e+04
9.764770556384361407e+04
9.765062987563209026e+04
9.765521886685580830e+04
9.766147253751479730e+04
9.766939088760902814e+04
9.767897391713852994e+04
9.769022162610327359e+04
9.770282870286810794e+04
9.771622455509971769e+04
9.773039615668619808e+04
9.774534350762757822e+04
9.776106660792382900e+04
9.777756545757497952e+04
9.779484005658100068e+04
9.781282385547968443e+04
9.783110505006703897e+04
9.784961287865508348e+04
9.786834734124380338e+04
9.788730843783319870e+04
9.790649616842325486e+04
9.792587560041529650e+04
9.794538048523099860e+04
9.796500924103916623e+04
9.798476186783981393e+04
9.800463836563294171e+04
9.802463733933762705e+04
9.804468700226281362e+04
9.806474698214507953e+04
9.808481727898442477e+04
9.810489789278084936e+04
9.812498882353433874e+04
9.814506443999813928e+04
9.816500906912909704e+04
9.818487545052097994e+04
9.820464581057621399e+04
9.822431694639833586e+04
9.824388604337211291e+04
9.826333036040567094e+04
9.828264492912690912e+04
9.830182815962555469e+04
9.832086505173135083e+04
9.833975190173326700e+04
9.835848794081974484e+04
9.837706460277241422e+04
9.839547950448084157e+04
9.841373217990960984e+04
9.843181820391109795e+04
9.844973647858761251e+04
9.846748680475522997e+04
9.848506755360992975e+04
9.850247836575479596e+04
9.851972009460590198e+04
9.853679880230395065e+04
9.855371567429088464e+04
9.857047071056668938e+04
9.858706391113139398e+04
9.860349527598498389e+04
9.861976480512744456e+04
9.863587249855880509e+04
9.865181835627905093e+04
9.866760237828816753e+04
9.868322456458618399e+04
9.869868491517308576e+04
9.871398343004885828e+04
9.872912010921353067e+04
9.874409495266708836e+04
9.875890796040951682e+04
9.877355913244084513e+04
9.878804841445731290e+04
9.880237500108480162e+04
9.881653862404938263e+04
9.883053928335105593e+04
9.884437697898983606e+04
9.885805171096570848e+04
9.887156347927867319e+04
9.888491228392874473e+04
9.889809812491590856e+04
9.891112100224016467e+04
9.892398091590151307e+04
9.893667786589996831e+04
9.894921185223553039e+04
9.896158287490817020e+04
9.897379093391791685e+04
9.898583602926475578e+04
9.899771816094870155e+04
9.900943602718529291e+04
9.902092626407183707e+04
9.903215382676721492e+04
9.904311871527141193e+04
9.905382092958445719e+04
9.906426046970633615e+04
9.907443733563704882e+04
9.908435152737659519e+04
9.909400304492497526e+04
9.910339188828218903e+04
9.911251805744823650e+04
9.912138155242311768e+04
9.912998237320683256e+04
9.913832051979939570e+04
9.914639599220077798e+04
9.915420879041099397e+04
9.916175891443004366e+04
9.916909582451588358e+04
9.918006416408564837e+04
9.919097277487149404e+04
9.920182165687339148e+04
9.921261081009136979e+04
9.922334023452541442e+04
9.923400993017552537e+04
9.924461989704170264e+04
9.925517013512394624e+04
9.926566064442225615e+04
9.927609142493664694e+04
9.928646247666708950e+04
9.929677379961359838e+04
9.930702539377618814e+04
9.931721725915484421e+04
9.932734939574955206e+04
9.933742180356034078e+04
9.934743448258719582e+04
9.935738743283011718e+04
9.936728065428910486e+04
9.937711414696415886e+04
9.938688791085527919e+04
9.939660194596246583e+04
9.940625625228573335e+04
9.941585082982505264e+04
9.942538567858043825e+04
9.943486079855190474e+04
9.944427618973943754e+04
9.945363185214302212e+04
9.946292778576268756e+04
9.947216399059841933e+04
9.948134046665021742e+04
9.949045721391808183e+04
9.949951423240201257e+04
9.950851152210202417e+04
9.951744908301808755e+04
9.952632691515021725e+04
9.953514501849842782e+04
9.954383884599265002e+04
9.955215797312906943e+04
9.956039800246112281e+04
9.956855893398879562e+04
9.957664076771208784e+04
9.958464350363101403e+04
9.959256714174557419e+04
9.960041168205576832e+04
9.960817712456158188e+04
9.961586346926301485e+04
9.962347071616008179e+04
9.963099886525278271e+04
9.963844791654110304e+04
9.964581787002505735e+04
9.965310872570464562e+04
9.966032048357985332e+04
9.966745314365068043e+04
9.967450670591715607e+04
9.968148117037925113e+04
9.968837653703696560e+04
9.969519280589031405e+04
9.970192997693929647e+04
9.970858805018389830e+04
9.971516702562413411e+04
9.972166690325998934e+04
9.972808768309147854e+04
9.973442936511858716e+04
9.974069194934132975e+04
9.974687543575970631e+04
9.975297982437370229e+04
9.975900511518333224e+04
9.976495130818859616e+04
9.977081840338947950e+04
9.977660640078598226e+04
9.978231530037813354e+04
9.978794510216588969e+04
9.979349580614929437e+04
9.979896741232831846e+04
9.979466959154242068e+04
9.980160703669447685e+04
9.980846690115863748e+04
9.981525031898000452e+04
9.982195842420373810e+04
9.982859235087495472e+04
9.983515323303881451e+04
9.984164220474041940e+04
9.984806040002491500e+04
9.985440895293744688e+04
9.986068899752313155e+04
9.986690166782711458e+04
9.987304809789452702e+04
9.987912942177051445e+04
9.988514677350020793e+04
9.989110128712872392e+04
9.989699409670120804e+04
9.990282633626279130e+04
9.990859913985861931e+04
9.991431364153382310e+04
9.991997097533353372e+04
9.992557227530288219e+04
9.993111867548699956e+04
9.993661130993104598e+04
9.994205131268012337e+04
9.994743981777937734e+04
9.995277795927393890e+04
9.995806687120895367e+04
9.996330768762956723e+04
9.996850154258088151e+04
9.997364957010804210e+04
9.997875290425619460e+04
9.998381267907047004e+04
9.998883002859598491e+04
9.999380608687789936e+04
9.999874198796134442e+04
1.000036388658914366e+05
1.000084978547133214e+05
1.000130712714639085e+05
1.000173408871568972e+05
1.000215494945394312e+05
1.000256977742331655e+05
1.000297864068597992e+05
1.000338160730409727e+05
1.000377874533983850e+05
1.000417012285537057e+05
1.000455580791285902e+05
1.000493586857447226e+05
1.000531037290237728e+05
1.000567938895874104e+05
1.000604298480573052e+05
1.000640122850551415e+05
1.000675418812025891e+05
1.000710193171213032e+05
1.000744452734329680e+05
1.000778204307592532e+05
1.000811454697218433e+05
1.000844210709423933e+05
1.000876479150425876e+05
1.000908266826440813e+05
1.000939580543685734e+05
1.000970427108377044e+05
1.001000813326731732e+05
1.001030746004966350e+05
1.001060231949297740e+05
1.001089277965942601e+05
1.001117890861117485e+05
1.001146077441039379e+05
1.001173844511924835e+05
1.001201198879990552e+05
1.001228147351453372e+05
1.001254696732529992e+05
1.001280853829436965e+05
1.001306625448391278e+05
1.001332018395609484e+05
1.001357039477308281e+05
1.001381695499704510e+05
1.001405993269014871e+05
1.001429939591456059e+05
1.001453541273244628e+05
1.001476805120597564e+05
1.001499737939731422e+05
1.001522346536863042e+05
1.001544637718209124e+05
1.001566618289986218e+05
1.001588295058411313e+05
1.001609674829700962e+05
1.001630764410071861e+05
1.001651570605740708e+05
