# Supplementary material for: Flow analysis on microcasting with degassed polydimethylsiloxane micro-channels for cell patterning with cross-linked albumin
Source: PLoS One. 2020 May 20;15(5):e0232518. doi: 10.1371/journal.pone.0232518 (PMC7239381; doi:10.1371/journal.pone.0232518)
Supplement: S2 File — (ZIP) [file pone.0232518.s004.zip › Python Data/1 mpas viscosity/Height 0.4mm/width 400 um/viscosity P]

0.000000000000000000e+00
3.276388942294833555e+02
6.286222755106138038e+02
9.050617137269374552e+02
1.159042618434045608e+03
1.394511370397569408e+03
1.612595791679822014e+03
1.813295882280805245e+03
1.996611642200517508e+03
2.162543071438959487e+03
2.311090169996131408e+03
2.442824160615360142e+03
2.563225179168476643e+03
2.673663392366963308e+03
2.774138800210819682e+03
2.864651402700045765e+03
2.945201199834641557e+03
3.015788191614607058e+03
3.076869743089300300e+03
3.131865714805673178e+03
3.181475802564214518e+03
3.225700006364924320e+03
3.264538326207803038e+03
3.297990762092849764e+03
3.326057314020064496e+03
3.349024029964817146e+03
3.368595172991972049e+03
3.385052792197375766e+03
3.398396887581028295e+03
3.408627459142930093e+03
3.415744506883079794e+03
3.419748030801478308e+03
3.420657820976360199e+03
3.419398188623139959e+03
3.416473876834664679e+03
3.411884885610936180e+03
3.405631214951952188e+03
3.397712864857714521e+03
3.388129835328221816e+03
3.376882126363475436e+03
3.364275049598639725e+03
3.350879197367037250e+03
3.336707595780549127e+03
3.321760244839176266e+03
3.306037144542918213e+03
3.289538294891774967e+03
3.272263695885746074e+03
3.254279896987067787e+03
3.235998702399704143e+03
3.217490873811664187e+03
3.198756411222948373e+03
3.179795314633556245e+03
3.160607584043488259e+03
3.141228152051450252e+03
3.121723267235754065e+03
3.102094511427582347e+03
3.082341884626935098e+03
3.062465386833813227e+03
3.042466413129118791e+03
3.022416750203929041e+03
3.002356770321662680e+03
2.982286473482319707e+03
2.962205859685899668e+03
2.942114928932403018e+03
2.922039312468605203e+03
2.902094683337651531e+03
2.882228301945774092e+03
2.862457941890526854e+03
2.842786806068407259e+03
2.823217709094634756e+03
2.803773392061079448e+03
2.784458823339840819e+03
2.765275592841198886e+03
2.746238700735398652e+03
2.727351850733481569e+03
2.708615811647006012e+03
2.690039149694338448e+03
2.671624247985901093e+03
2.653371572557140553e+03
2.635285548555646983e+03
2.617367273879129698e+03
2.599616947711521789e+03
2.582036198856815190e+03
2.564625386711946703e+03
2.547383657860840685e+03
2.530304950162797013e+03
2.513388078175868486e+03
2.496633041900054650e+03
2.480039841335355050e+03
2.463608476481770595e+03
2.447338947339300375e+03
2.431231253907944847e+03
2.415285396187704009e+03
2.399501374178577862e+03
2.383879187880565951e+03
2.368418837293669185e+03
2.353120322417886655e+03
2.337983643253219270e+03
2.323008799799666122e+03
2.308195792057227663e+03
2.293544620025903896e+03
2.279055338009434308e+03
2.264728751381950588e+03
2.250565128417369579e+03
2.236564469115691736e+03
2.222726773476916605e+03
2.209052041501044641e+03
2.195540273188075389e+03
2.182191468538009303e+03
2.169005627550845929e+03
2.155982750226586177e+03
2.143122836565228681e+03
2.130425886566774352e+03
2.117891900231223190e+03
2.105520877558575194e+03
2.093312818548829455e+03
2.081267723201987337e+03
2.069385591518047931e+03
2.057667725281455660e+03
2.046177488394914690e+03
2.034949925699539563e+03
2.023985037195330051e+03
2.013282822882286609e+03
2.002843282760408783e+03
1.992666416829697027e+03
1.982752225090151114e+03
1.973100707541771044e+03
1.963711864184556589e+03
1.954585695018507977e+03
1.945722200043625207e+03
1.937121379259908508e+03
1.928783232667357652e+03
1.920707760265972411e+03
1.912894962055753240e+03
1.905344838036699684e+03
1.898007927950869316e+03
1.887039588381097246e+03
1.876130977595257036e+03
1.865282095593349595e+03
1.854492942375374469e+03
1.843763517941331884e+03
1.833093822291221841e+03
1.822483855425044567e+03
1.811933617342799153e+03
1.801443108044486507e+03
1.791012327530106404e+03
1.780641275799658843e+03
1.770329952853143595e+03
1.760078358690560890e+03
1.749886493311910954e+03
1.739754356717193559e+03
1.729681948906408024e+03
1.719669269879555486e+03
1.709716319636635262e+03
1.699823098177647580e+03
1.689989605502592212e+03
1.680215841611469386e+03
1.670501806504278875e+03
1.660847500181021132e+03
1.651252922641695704e+03
1.641718073886303046e+03
1.632242953914842474e+03
1.622827562727314671e+03
1.613471900323719410e+03
1.604175966704056464e+03
1.594939761868326059e+03
1.585763285816528196e+03
1.576646538548662875e+03
1.567589520064729641e+03
1.558592230364729176e+03
1.549654669448661252e+03
1.540776837316525643e+03
1.531958733968322576e+03
1.523264906474093095e+03
1.514945779337675958e+03
1.506705750005630534e+03
1.498544818477957278e+03
1.490462984754655963e+03
1.482460248835727270e+03
1.474536610721170064e+03
1.466692070410984797e+03
1.458926627905171927e+03
1.451240283203730769e+03
1.443633036306661779e+03
1.436104887213964957e+03
1.428655835925639849e+03
1.421285882441687136e+03
1.413995026762106136e+03
1.406783268886897531e+03
1.399650608816060867e+03
1.392597046549596143e+03
1.385622582087503588e+03
1.378727215429783200e+03
1.371910946576434526e+03
1.365173775527458019e+03
1.358515702282853681e+03
1.351936726842621283e+03
1.345436849206760826e+03
1.339016069375272536e+03
1.332674387348156188e+03
1.326411803125412007e+03
1.320228316707039767e+03
1.314123928093039467e+03
1.308098637283411335e+03
1.302152444278155144e+03
1.296285349077271121e+03
1.290497351680759039e+03
1.284788452088619351e+03
1.279158650300851377e+03
1.273607946317455571e+03
1.268136340138431706e+03
1.272434160924334492e+03
1.265496715772267862e+03
1.258636851308114274e+03
1.251853433486739277e+03
1.245145328263007741e+03
1.238511401591786353e+03
1.231950519427939980e+03
1.225461547726334402e+03
1.219043352441835395e+03
1.212694799529308057e+03
1.206414754943618391e+03
1.200202084639631948e+03
1.194055654572214053e+03
1.187974330696230254e+03
1.181956978966546558e+03
1.176002465338028287e+03
1.170109655765540992e+03
1.164277416203950452e+03
1.158504612608121988e+03
1.152790110932921380e+03
1.147132777133214177e+03
1.141531477163865929e+03
1.135985076979742189e+03
1.130492442535708506e+03
1.125052439786630657e+03
1.119663934687374194e+03
1.114325793192804440e+03
1.109036881257787172e+03
1.103796064837187942e+03
1.098602209885872298e+03
1.093454182358706021e+03
1.088350848210554432e+03
1.083291073396283309e+03
1.078273723870757976e+03
1.073297665588844211e+03
1.068361764505407791e+03
1.063464886575314040e+03
1.058605897753428508e+03
1.054032481002841905e+03
1.049762865309852259e+03
1.045554257927322396e+03
1.041405978233580072e+03
1.037317345606953268e+03
1.033287679425769738e+03
1.029316299068357466e+03
1.025402523913044206e+03
1.021545673338157940e+03
1.017745066722026309e+03
1.014000023442977636e+03
1.010309862879339107e+03
1.006673904409439274e+03
1.003091467411605436e+03
9.995618712641659158e+02
9.960844353454480142e+02
9.926584790337805089e+02
9.892833217074902450e+02
9.859582827449057731e+02
9.826826815243545070e+02
9.794558374241646561e+02
9.762770698226638615e+02
9.731456980981804463e+02
9.700610416290417106e+02
9.670224197935755228e+02
9.640291519701100924e+02
9.610805575369730605e+02
9.581759558724925228e+02
9.553146663549958930e+02
9.524960083628116081e+02
9.497193012742670817e+02
9.469838644676905233e+02
9.442890173214093466e+02
9.416340792137519884e+02
9.390183695230457488e+02
9.364412076276189509e+02
9.339019129057993496e+02
9.313998047359144721e+02
9.289342024962926416e+02
9.265044255652612719e+02
9.241097933211485724e+02
9.217496251422822979e+02
9.194232404069903168e+02
9.171299584936004976e+02
9.148690987804407087e+02
9.126399806458387047e+02
9.104419234681226953e+02
9.082742466256200942e+02
9.061362694966588833e+02
9.040273114595671586e+02
9.019466918926726748e+02
