# Supplementary material for: Flow analysis on microcasting with degassed polydimethylsiloxane micro-channels for cell patterning with cross-linked albumin
Source: PLoS One. 2020 May 20;15(5):e0232518. doi: 10.1371/journal.pone.0232518 (PMC7239381; doi:10.1371/journal.pone.0232518)
Supplement: S2 File — (ZIP) [file pone.0232518.s004.zip › Python Data/1 mpas viscosity/Height 0.4mm/width 60 um/data.txt]

0
1.8507E-12
1.367E-12
0.85168E-12
0.76144E-12
0.50224E-12
0.31968E-12
0.24304E-12
0.12744E-12
0.09752E-12
0.09576E-12
