# Supplementary material for: Flow analysis on microcasting with degassed polydimethylsiloxane micro-channels for cell patterning with cross-linked albumin
Source: PLoS One. 2020 May 20;15(5):e0232518. doi: 10.1371/journal.pone.0232518 (PMC7239381; doi:10.1371/journal.pone.0232518)
Supplement: S2 File — (ZIP) [file pone.0232518.s004.zip › Python Data/1 mpas viscosity/Height 0.4mm/width 60 um/Flow rate width = 60 um]

0.000000000000000000e+00
1.106997627944780521e-13
2.171793685092398069e-13
3.195736787402491275e-13
4.180123160473077891e-13
5.124534593709615171e-13
6.029796169559322947e-13
6.896962324713572412e-13
7.727087495863735769e-13
8.521226119701188248e-13
9.280432632917302050e-13
1.000576147220344938e-12
1.069826707425100345e-12
1.135900387575133948e-12
1.198902631339583070e-12
1.258938882387584828e-12
1.316052480423882696e-12
1.370003514798437075e-12
1.420785290533175334e-12
1.468433406066620542e-12
1.512983459837297390e-12
1.554471050283728342e-12
1.592931775844438288e-12
1.628401234957950098e-12
1.660915026062787451e-12
1.690508747597474629e-12
1.717217998000534908e-12
1.741078375710492166e-12
1.762124625515220847e-12
1.780389962756078465e-12
1.795909388755107456e-12
1.808718000300343957e-12
1.818850894179823908e-12
1.826343167181583247e-12
1.831229916093657912e-12
1.833546237704084043e-12
1.833327228800897578e-12
1.830607986172134456e-12
1.825423606605830211e-12
1.817809186890021387e-12
1.825636499879825241e-12
1.809272372194648640e-12
1.791779855605751291e-12
1.773158950113133599e-12
1.753409655716795562e-12
1.732531972416737180e-12
1.710525900212958253e-12
1.687391439105458780e-12
1.663128589094239165e-12
1.637737350179299003e-12
1.611217722360638497e-12
1.583591947477442681e-12
1.556070320186121490e-12
1.528413026219824303e-12
1.500185235163338331e-12
1.471560198092067685e-12
1.442602762768468891e-12
1.413332989328587661e-12
1.383965351899830455e-12
1.354557838644560685e-12
1.325146166009299682e-12
1.295918262261252574e-12
1.266901429858892238e-12
1.238135307319531940e-12
1.209742004944634878e-12
1.181784551781643077e-12
1.154348968312610716e-12
1.127450955946213431e-12
1.101090514682451422e-12
1.075310490657549203e-12
1.050182903742700388e-12
1.025708899839701899e-12
1.001891082772612824e-12
9.787647829828340233e-13
9.563411625950837722e-13
9.346202216093622724e-13
9.135950669509419904e-13
8.932510849006642678e-13
8.735877995609838447e-13
8.546052109319006201e-13
8.363031231332536574e-13
8.186426979886194406e-13
8.015948420844267915e-13
7.851595554206754074e-13
7.693368379973653891e-13
7.541201645357514809e-13
7.394358869103232942e-13
7.252633359989542472e-13
7.116025118016443400e-13
6.984534143183936735e-13
6.858150151482229201e-13
6.736836932800159333e-13
6.620591335059138979e-13
6.509413358259167128e-13
6.403303002400243780e-13
6.302260267482368936e-13
6.206285153505543605e-13
6.115377660469765767e-13
6.029537788375036433e-13
5.948765537221355602e-13
5.873060907008723275e-13
5.802423897737139450e-13
5.735571946757506404e-13
5.661422993231560951e-13
5.577420563434898672e-13
5.484310874990129150e-13
5.390620762605503638e-13
5.298763285519156293e-13
5.208885751284896645e-13
5.123310819000653270e-13
5.042839674459922915e-13
4.966276200630647211e-13
4.890124402746142379e-13
4.817526902611415857e-13
4.748483700226467646e-13
4.682994795591297744e-13
4.621060188705906153e-13
4.562063495627252319e-13
4.501566426481551895e-13
4.443084944896782333e-13
4.386619050872943632e-13
4.332168744410036299e-13
4.279734025508060837e-13
4.229283013524942464e-13
4.178190635918126692e-13
4.128360898080991168e-13
4.079793800013534378e-13
4.032489341715756827e-13
3.986447523187659019e-13
3.941668344429240954e-13
3.895358822106757388e-13
3.849662759403821725e-13
3.804875057803450858e-13
3.760995717305644283e-13
3.718024737910402503e-13
3.675962119617725520e-13
3.634807862427614342e-13
3.594561966340066446e-13
3.555224431355083345e-13
3.516795257472665041e-13
3.479274444692811028e-13
3.442661993015522316e-13
3.406957902440797896e-13
3.372162172968637766e-13
3.338274804599042938e-13
3.305295797332012400e-13
3.272406220399279018e-13
3.237934026966274473e-13
3.204005772730617348e-13
3.170621457692307646e-13
3.137781081851345869e-13
3.105484645207730504e-13
3.073732147761462560e-13
3.042523589512541533e-13
3.011858970460967927e-13
2.981738290606741743e-13
2.952161549949862475e-13
2.923128748490330628e-13
2.894639886228146203e-13
2.866694963163309199e-13
2.839293979295819112e-13
2.812436934625675941e-13
2.786123829152880696e-13
2.764160129008664145e-13
2.737151814814643246e-13
2.710676943845804186e-13
2.684729087120077510e-13
2.659301815655392249e-13
2.634388700469677941e-13
2.609983312580864625e-13
2.586079223006881334e-13
2.562670002765657602e-13
2.539749222875122463e-13
2.517310454353206461e-13
2.495347268217838122e-13
2.473853235486946984e-13
2.452821927178463087e-13
2.432246914310315463e-13
2.412121767900434152e-13
2.392440058966747680e-13
2.372171931199926273e-13
2.352239055421468698e-13
2.332632865254353682e-13
2.313344063453090930e-13
2.294363352772190653e-13
2.275681435966162559e-13
2.257289015789516858e-13
2.239176794996763257e-13
2.221335476342411966e-13
2.203755762580972439e-13
2.186428356466955141e-13
2.169343960754869777e-13
2.152493278199226559e-13
2.135867011554534941e-13
2.119455863575304880e-13
2.103250537016046589e-13
2.087241734631270027e-13
2.071420159175484898e-13
2.055776513403201416e-13
2.040301500068929285e-13
2.024985821927178465e-13
2.009820181732459167e-13
1.994795282239281097e-13
1.979901826202154214e-13
1.965130516375588477e-13
1.950472055514093844e-13
1.935917146372180022e-13
1.921456491704357979e-13
1.907080794265136160e-13
1.892780756809025279e-13
1.878547082090535045e-13
1.864395419279660239e-13
1.851715919717056911e-13
1.839208607629854694e-13
1.826868237878711559e-13
1.814689565324285483e-13
1.802667344827234437e-13
1.790796331248217155e-13
1.779071279447891356e-13
1.767486944286915269e-13
1.756038080625946866e-13
1.744719443325644879e-13
1.733525787246666524e-13
1.722451867249670533e-13
1.711492438195314880e-13
1.700642254944258044e-13
1.689896072357157493e-13
1.679248645294671960e-13
1.668694728617459165e-13
1.658229077186177840e-13
1.647846445861485201e-13
1.637541589504040232e-13
1.627309262974500908e-13
1.617144221133524949e-13
1.607041218841770835e-13
1.596995010959896792e-13
1.587000352348560541e-13
1.577051997868420562e-13
1.567144702380134828e-13
1.557273220744361565e-13
1.547432307821759001e-13
1.537616718472985109e-13
1.527821207558698115e-13
1.518063516153907640e-13
1.508947145607800364e-13
1.499895453906234982e-13
1.490905023269214245e-13
1.481972435916739895e-13
1.473094274068814432e-13
1.464267119945440101e-13
1.455487555766618898e-13
1.446752163752353069e-13
1.438057526122645113e-13
1.429400225097497025e-13
1.420776842896911303e-13
1.412183961740889942e-13
1.403618163849435189e-13
1.395076031442549794e-13
1.386554146740234744e-13
1.378049091962493798e-13
1.369557449329327689e-13
1.361075801060740179e-13
1.352600729376731999e-13
1.344128816497306659e-13
1.335656644642465395e-13
1.327180796032211464e-13
1.318697852886545850e-13
1.310204397425472062e-13
1.301697011868991085e-13
1.293172278437106427e-13
1.284626779349819074e-13
1.276057096827132281e-13
1.267459813089048043e-13
1.258831510355567850e-13
1.250168770846694957e-13
1.241553834883041708e-13
1.234428911654825634e-13
1.227408139117320005e-13
1.220492604789528489e-13
1.213683396190452736e-13
1.206981600839096161e-13
1.200388306254460918e-13
1.193904599955549919e-13
1.187531569461365822e-13
1.181270302290911286e-13
1.175121885963188970e-13
1.169087407997201027e-13
1.163167955911950875e-13
1.157364617226440666e-13
1.151678479459673312e-13
1.146110630130651220e-13
1.140662156758377299e-13
1.135334146861853706e-13
1.130127687960083854e-13
1.125043867572069773e-13
1.120083773216814500e-13
1.115248492413320188e-13
1.110539112680590253e-13
1.105956721537626472e-13
1.101502406503432259e-13
