# Supplementary material for: Flow analysis on microcasting with degassed polydimethylsiloxane micro-channels for cell patterning with cross-linked albumin
Source: PLoS One. 2020 May 20;15(5):e0232518. doi: 10.1371/journal.pone.0232518 (PMC7239381; doi:10.1371/journal.pone.0232518)
Supplement: S2 File — (ZIP) [file pone.0232518.s004.zip › Python Data/1 mpas viscosity/Height 0.4mm/width 60 um/P]

1.010447358353139280e+05
9.966432068308132875e+04
9.833653047448532016e+04
9.705968349869087979e+04
9.583216337512859900e+04
9.465449160829582252e+04
9.352563932849741832e+04
9.244429166355199413e+04
9.140913374127818679e+04
9.041885068949458946e+04
8.947212763601982442e+04
8.856764970867251395e+04
8.770410203527128033e+04
8.688016974363473128e+04
8.609453796158148907e+04
8.534589181693017599e+04
8.463369086782606610e+04
8.396092677647453093e+04
8.332768302859355754e+04
8.273351571515665273e+04
8.217798092713733786e+04
8.166063475550913427e+04
8.118103329124554875e+04
8.073873262532010267e+04
8.033328884870631737e+04
7.996425805237771419e+04
7.963119632730779995e+04
7.933365976447009598e+04
7.907121509977774986e+04
7.884344814119150396e+04
7.864992242566862842e+04
7.849020029971492477e+04
7.836384410983610724e+04
7.827041620253793371e+04
7.820947892432616209e+04
7.818059462170655024e+04
7.818332564118482696e+04
7.821723432926675014e+04
7.828188303245809220e+04
7.837683409726456739e+04
7.827922827427420998e+04
7.848328733672789531e+04
7.870141729780852620e+04
7.893361815751608810e+04
7.917988991585058102e+04
7.944023257281200495e+04
7.971464612840037444e+04
8.000313058261566039e+04
8.030568593545789190e+04
8.062231218692706898e+04
8.095300933702316252e+04
8.129750003219954669e+04
8.164069201715050440e+04
8.198557575219255523e+04
8.233757352982800512e+04
8.269452492618974065e+04
8.305562129605916562e+04
8.342061249151312222e+04
8.378682404128124472e+04
8.415353283868329891e+04
8.452029350314466865e+04
8.488476258766029787e+04
8.524659963325882563e+04
8.560531035152870754e+04
8.595937203902298643e+04
8.630799872972039157e+04
8.665011775667176698e+04
8.698553332485549618e+04
8.731424543427159369e+04
8.763571979781621485e+04
8.794905833478036220e+04
8.825424675588132231e+04
8.855125259168926277e+04
8.883963527507543040e+04
8.911925561544265656e+04
8.939011361279091216e+04
8.965229522308398737e+04
8.990598267796217988e+04
9.015118191182108421e+04
9.038789292466068582e+04
9.061611815908733115e+04
9.083634192334039835e+04
9.104892700942515512e+04
9.125387341734157235e+04
9.145118114708967914e+04
9.164093156825349433e+04
9.182404306571320922e+04
9.200077338138844061e+04
9.217112251527920307e+04
9.233509046738549659e+04
9.249269006176636321e+04
9.264396645207420806e+04
9.278892356892002863e+04
9.292756141230382491e+04
9.305987998222559690e+04
9.318587927868535917e+04
9.330555930168308259e+04
9.341892005121878174e+04
9.352596152729247115e+04
9.362668372990412172e+04
9.372108665905376256e+04
9.380917031474136456e+04
9.389253403997348505e+04
9.398499705559840368e+04
9.408974725920177298e+04
9.420585412474894838e+04
9.432268477323933621e+04
9.443723014354085899e+04
9.454930654458304343e+04
9.465601764331932645e+04
9.475636436894669896e+04
9.485183826763762045e+04
9.494679881047517119e+04
9.503732717898327974e+04
9.512342337316193152e+04
9.520508739301114110e+04
9.528231923853089393e+04
9.535588753443464520e+04
9.543132678453442350e+04
9.550425261677356320e+04
9.557466503115206433e+04
9.564256402766992687e+04
9.570794960632715083e+04
9.577086152197078627e+04
9.583457321423789836e+04
9.589671040713312686e+04
9.595727310065645725e+04
9.601626129480791860e+04
9.607367498958748183e+04
9.612951418499517604e+04
9.618726170377286326e+04
9.624424424443974567e+04
9.630009406774750096e+04
9.635481117369614367e+04
9.640839556228565925e+04
9.646084723351606226e+04
9.651216618738733814e+04
9.656235242389948689e+04
9.661140594305252307e+04
9.665932674484643212e+04
9.670611482928121404e+04
9.675177019635688339e+04
9.679629284607344016e+04
9.683968277843085525e+04
9.688193999342917232e+04
9.692306449106834771e+04
9.696407746996040805e+04
9.700706395605971920e+04
9.704937215533079871e+04
9.709100206777366111e+04
9.713195369338827732e+04
9.717222703217469098e+04
9.721182208413287299e+04
9.725073884926282335e+04
9.728897732756455662e+04
9.732653751903805824e+04
9.736341942368334276e+04
9.739962304150039563e+04
9.743514837248921685e+04
9.746999541664982098e+04
9.750416417398220801e+04
9.753765464448634884e+04
9.757046682816228713e+04
9.759785534617966914e+04
9.763153444829201908e+04
9.766454835195018677e+04
9.769690507403157244e+04
9.772861263141356176e+04
9.775967904097355495e+04
9.779011231958895223e+04
9.781992048413715384e+04
9.784911155149557453e+04
9.787769353854158544e+04
9.790567446215258678e+04
9.793306233920599334e+04
9.795986518657920533e+04
9.798609102114960842e+04
9.801174785979460285e+04
9.803684371939158882e+04
9.806138661681796657e+04
9.808666077276051510e+04
9.811151687277153542e+04
9.813596559903888556e+04
9.816001854513626313e+04
9.818368730463730753e+04
9.820698347111570183e+04
9.822991863814511453e+04
9.825250439929919958e+04
9.827475234815162548e+04
9.829667407827607531e+04
9.831828118324618845e+04
9.833958525663566252e+04
9.836059789201813692e+04
9.838133068296729471e+04
9.840179522305678984e+04
9.842200310586030537e+04
9.844196592495150981e+04
9.846169527390404255e+04
9.848120274629160122e+04
9.850049993568782520e+04
9.851959843566641212e+04
9.853850983980100136e+04
9.855724574166527600e+04
9.857581773483288998e+04
9.859423741287752637e+04
9.861251636937283911e+04
9.863066619789249671e+04
9.864869849201016768e+04
9.866662484529952053e+04
9.868445685133420920e+04
9.870220610368793132e+04
9.871985308799961058e+04
9.873566429922275711e+04
9.875126079435792053e+04
9.876664911404225859e+04
9.878183579891295813e+04
9.879682738960717688e+04
9.881163042676205805e+04
9.882625145101477392e+04
9.884069700300248223e+04
9.885497362336235528e+04
9.886908785273155081e+04
9.888304623174722656e+04
9.889685530104654026e+04
9.891052160126664967e+04
9.892405167304472707e+04
9.893745205701794475e+04
9.895072929382344591e+04
9.896388992409838829e+04
9.897694048847994418e+04
9.898988752760527132e+04
9.900273758211154200e+04
9.901549719263589941e+04
9.902817289981551585e+04
9.904077124428756360e+04
9.905329876668918587e+04
9.906576200765754038e+04
9.907816750782981399e+04
9.909052180784313532e+04
9.910283144833469123e+04
9.911510296994163946e+04
9.912734291330113774e+04
9.913955781905034382e+04
9.915172556424324284e+04
9.916309358863421949e+04
9.917438095914229052e+04
9.918559193770552520e+04
9.919673078626194911e+04
9.920780176674960239e+04
9.921880914110651065e+04
9.922975717127071403e+04
9.924065011918025266e+04
9.925149224677315215e+04
9.926228781598746718e+04
9.927304108876120881e+04
9.928375632703243173e+04
9.929443779273916152e+04
9.930508974781943834e+04
9.931571645421130233e+04
9.932632217385277909e+04
9.933691116868190875e+04
9.934748770063673146e+04
9.935805603165527282e+04
9.936862042367557297e+04
9.937918513863567205e+04
9.938975443847359566e+04
9.940033258512739849e+04
9.941092384053509159e+04
9.942153246663472964e+04
9.943216272536433826e+04
9.944281887866195757e+04
9.945350518846562773e+04
9.946422591671337432e+04
9.947498532534323749e+04
9.948578767629324284e+04
9.949653041669262166e+04
9.950541512586854515e+04
9.951416996015771292e+04
9.952279356343460677e+04
9.953128457957375213e+04
9.953964165244964533e+04
9.954786342593679728e+04
9.955594854390967521e+04
9.956389565024281910e+04
9.957170338881071075e+04
9.957937040348786104e+04
9.958689533814876631e+04
9.959427683666793746e+04
9.960151354291987082e+04
9.960860410077904817e+04
9.961554715412000951e+04
9.962234134681722207e+04
9.962898532274521131e+04
9.963547772577847354e+04
9.964181719979150512e+04
9.964800238865881693e+04
9.965403193625489075e+04
9.965990448645425204e+04
9.966561868313139712e+04
9.967117317016082234e+04
