# Supplementary material for: Flow analysis on microcasting with degassed polydimethylsiloxane micro-channels for cell patterning with cross-linked albumin
Source: PLoS One. 2020 May 20;15(5):e0232518. doi: 10.1371/journal.pone.0232518 (PMC7239381; doi:10.1371/journal.pone.0232518)
Supplement: S2 File — (ZIP) [file pone.0232518.s004.zip › Python Data/1 mpas viscosity/Height 0.4mm/width 60 um/viscosity P]

0.000000000000000000e+00
1.380415152232596029e+03
2.708205360828613266e+03
3.985052336623046358e+03
5.212572460185325326e+03
6.390244227018098172e+03
7.519096506816505098e+03
8.600444171761926555e+03
9.635602094035742994e+03
1.062588514581934032e+04
1.157260819929410172e+04
1.247708612664140855e+04
1.334063380004264218e+04
1.416456609167918941e+04
1.495019787373243344e+04
1.569884401838375379e+04
1.641104496748786551e+04
1.708380905883939340e+04
1.771705280672036679e+04
1.831122012015726796e+04
1.886675490817658647e+04
1.938410107980479006e+04
1.986370254406837921e+04
2.030600320999382166e+04
2.071144698660760332e+04
2.108047778293621013e+04
2.141353950800612438e+04
2.171107607084382471e+04
2.197352073553617811e+04
2.220128769412243128e+04
2.239481340964529227e+04
2.255453553559900320e+04
2.268089172547782073e+04
2.277431963277599061e+04
2.283525691098775860e+04
2.286414121360738136e+04
2.286141019412910464e+04
2.282750150604717783e+04
2.276285280285583940e+04
2.266790173804935330e+04
2.276550756103971071e+04
2.256144849858602538e+04
2.234331853750539813e+04
2.211111767779783986e+04
2.186484591946334695e+04
2.160450326250192302e+04
2.133008970691356080e+04
2.104160525269826394e+04
2.073904989985603243e+04
2.042242364838686626e+04
2.009172649829076909e+04
1.974723580311438855e+04
1.940404381816342357e+04
1.905916008312138001e+04
1.870716230548591921e+04
1.835021090912418367e+04
1.798911453925476962e+04
1.762412334380080210e+04
1.725791179403267961e+04
1.689120299663062906e+04
1.652444233216925568e+04
1.615997324765363192e+04
1.579813620205510233e+04
1.543942548378522224e+04
1.508536379629093972e+04
1.473673710559353094e+04
1.439461807864216098e+04
1.405920251045842633e+04
1.373049040104232881e+04
1.340901603749770766e+04
1.309567750053356940e+04
1.279048907943259837e+04
1.249348324362466519e+04
1.220510056023849575e+04
1.192548021987127686e+04
1.165462222252301581e+04
1.139244061222994605e+04
1.113875315735174809e+04
1.089355392349284921e+04
1.065684291065324578e+04
1.042861767622660227e+04
1.020839391197352597e+04
9.995808825888776482e+03
9.790862417972350158e+03
9.593554688224248821e+03
9.403804267060426355e+03
9.220692769600718748e+03
9.043962453925485534e+03
8.873613320034721255e+03
8.709645367928431369e+03
8.552045773547566569e+03
8.400769383239719900e+03
8.255812266393897517e+03
8.117174423010098508e+03
7.984855853088323784e+03
7.858856556628572434e+03
7.739176533630845370e+03
7.625815784095141680e+03
7.518774308021460456e+03
7.418052105409804426e+03
7.323649176260170861e+03
7.235565520572560672e+03
7.152201795340442004e+03
7.059738779715523378e+03
6.954988576112150440e+03
6.838881710564984132e+03
6.722051062074594483e+03
6.607505691773062608e+03
6.495429290730887260e+03
6.388718191994603330e+03
6.288371466367233552e+03
6.192897567676307517e+03
6.097937024838750403e+03
6.007408656330643680e+03
5.921312462151989166e+03
5.839648442302785043e+03
5.762416596783033128e+03
5.688848300879283670e+03
5.613409050779505378e+03
5.540483218540364760e+03
5.470070804161862725e+03
5.402171807643999273e+03
5.336786228986775313e+03
5.273874313343141694e+03
5.210162621076032337e+03
5.148025428180808376e+03
5.087462734657468900e+03
5.028474540506013909e+03
4.971060845726443404e+03
4.915221650318758293e+03
4.857474131541059251e+03
4.800491590874178655e+03
4.744641767566420640e+03
4.689924661617782476e+03
4.636340273028265074e+03
4.583888601797870251e+03
4.532569647926597099e+03
4.482383411414443799e+03
4.433329892261411260e+03
4.385409090467500391e+03
4.338621006032710284e+03
4.292965638957041847e+03
4.248442989240494171e+03
4.205053056883067256e+03
4.162795841884762012e+03
4.121671344245577529e+03
4.080658365353513091e+03
4.037671879254207852e+03
3.995363679983127440e+03
3.953733767540272765e+03
3.912782141925643828e+03
3.872508803139238807e+03
3.832913751181059524e+03
3.793996986051104614e+03
3.755758507749374985e+03
3.718198316275870638e+03
3.681316411630591119e+03
3.645112793813536882e+03
3.609587462824708382e+03
3.574740418664104709e+03
3.540571661331725863e+03
3.507081190827571845e+03
3.474269007151643564e+03
3.446880489134257004e+03
3.413201387021903429e+03
3.380187483363736646e+03
3.347830761282359163e+03
3.316123203900371664e+03
3.285056794340376200e+03
3.254623515724974823e+03
3.224815351176768672e+03
3.195624283818359800e+03
3.167042296772348436e+03
3.139061373161337997e+03
3.111673496107928713e+03
3.084870648734722181e+03
3.058644814164320906e+03
3.032987975519326028e+03
3.007892115922339144e+03
2.983349218495961395e+03
2.958075062553413773e+03
2.933218962542398003e+03
2.908770236275037405e+03
2.884717290177665291e+03
2.861048530676615428e+03
2.837752364198220221e+03
2.814817197168813891e+03
2.792231436014728843e+03
2.769983487162299298e+03
2.748061757037857205e+03
2.726454652067736788e+03
2.705150578678270904e+03
2.684137943295793320e+03
2.663405152346636442e+03
2.642940612257133580e+03
2.622732729453618049e+03
2.602769910362424071e+03
2.583040561409883594e+03
2.563533089022330387e+03
2.544235899626097762e+03
2.525137399647518578e+03
2.506225995512927057e+03
2.487490093648655147e+03
2.468918100481037072e+03
2.450498422436405690e+03
2.432219465941094313e+03
2.414069637421435800e+03
2.396037343303764374e+03
2.378110990014411982e+03
2.360278983979712848e+03
2.342529731625999375e+03
2.324882747314311018e+03
2.309071536091175858e+03
2.293475040956014709e+03
2.278086721271665283e+03
2.262900036400966201e+03
2.247908445706755174e+03
2.233105408551871733e+03
2.218484384299154044e+03
2.204038832311439819e+03
2.189762211951568588e+03
2.175647982582378518e+03
2.161689603566707319e+03
2.147880534267394069e+03
2.134214234047276932e+03
2.120684162269195440e+03
2.107283778295986394e+03
2.094006541490489326e+03
2.080845911215541946e+03
2.067795346833983785e+03
2.054848307708652101e+03
2.041998253202386195e+03
2.029238642678024462e+03
2.016562935498404840e+03
2.003964591026366179e+03
1.991437068624747099e+03
1.978973827656385538e+03
1.966568327484120118e+03
1.954214027470789460e+03
1.941904386979231958e+03
1.929632865372286005e+03
1.917392922012790223e+03
1.905178016263583004e+03
1.893010271070677845e+03
1.881642246679715754e+03
1.870354876171635397e+03
1.859143897608401403e+03
1.848005049051978176e+03
1.836934068564329891e+03
1.825926694207420951e+03
1.814978664043215531e+03
1.804085716133677806e+03
1.793243588540772862e+03
1.782448019326464191e+03
1.771694746552717106e+03
1.760979508281495100e+03
1.750298042574762803e+03
1.739646087494485073e+03
1.729019381102624948e+03
1.718413661461148422e+03
1.707824666632018079e+03
1.697248134677200369e+03
1.686679803658657420e+03
1.676115411638355226e+03
1.665550696678257054e+03
1.654981396840328443e+03
1.644403250186532205e+03
1.633811994778834332e+03
1.623203368679197411e+03
1.612573109949587661e+03
1.601916956651967666e+03
1.591230646848302968e+03
1.580509918600557967e+03
1.569750509970695930e+03
1.558948159020682169e+03
1.548205418621301988e+03
1.539320709445381453e+03
1.530565875156220045e+03
1.521942271879317332e+03
1.513451255740170154e+03
1.505094182864277855e+03
1.496872409377137501e+03
1.488787291404247753e+03
1.480840185071106589e+03
1.473032446503212441e+03
1.465365431826063059e+03
1.457840497165155966e+03
1.450458998645990505e+03
1.443222292394063970e+03
1.436131734534874795e+03
1.429188681193920729e+03
1.422394488496700205e+03
1.415750512568710974e+03
1.409258109535451922e+03
1.402918635522420118e+03
1.396733446655114676e+03
1.390703899059032437e+03
1.384831348859673199e+03
1.379117152182533346e+03
1.373562665153112448e+03
