# Supplementary material for: Flow analysis on microcasting with degassed polydimethylsiloxane micro-channels for cell patterning with cross-linked albumin
Source: PLoS One. 2020 May 20;15(5):e0232518. doi: 10.1371/journal.pone.0232518 (PMC7239381; doi:10.1371/journal.pone.0232518)
Supplement: S2 File — (ZIP) [file pone.0232518.s004.zip › Python Data/1 mpas viscosity/Height 0.4mm/width 800 um/data.txt]

0
2.24967E-12
2.532E-12
2.2513E-12
1.97267E-12
1.73467E-12
1.41933E-12
1.272E-12
1.1733E-12
1.06993E-12
0.9276E-12
