# Supplementary material for: Flow analysis on microcasting with degassed polydimethylsiloxane micro-channels for cell patterning with cross-linked albumin
Source: PLoS One. 2020 May 20;15(5):e0232518. doi: 10.1371/journal.pone.0232518 (PMC7239381; doi:10.1371/journal.pone.0232518)
Supplement: S2 File — (ZIP) [file pone.0232518.s004.zip › Python Data/1 mpas viscosity/Height 0.4mm/width 800 um/Flow rate width = 800 1um]

0.000000000000000000e+00
2.245795043184907656e-13
4.279984709917226885e-13
6.122385266523168825e-13
7.792171634714488718e-13
9.321971399391100266e-13
1.072103458407438723e-12
1.198936118876435162e-12
1.312695121346099547e-12
1.413380465816431473e-12
1.501528910260372689e-12
1.581570657944008814e-12
1.654490691399117911e-12
1.720289010625700385e-12
1.778965615623756034e-12
1.830520506393285059e-12
1.875411873585454363e-12
1.916263648646601496e-12
1.953492928206023273e-12
1.987099712263719695e-12
2.017084000819691165e-12
2.043445793873937280e-12
2.066463217898685850e-12
2.087284660753498037e-12
2.106034981308409040e-12
2.122714179563420070e-12
2.137322255518529914e-12
2.149859209173739382e-12
2.160479703742301535e-12
2.169797314401289549e-12
2.177875300096953927e-12
2.184713660829294669e-12
2.190312396598312179e-12
2.194671507404006457e-12
2.197892776919164059e-12
2.200364294828155593e-12
2.202123953568687151e-12
2.203171753140758330e-12
2.203507693544369130e-12
2.203131774779519550e-12
2.202109078821706974e-12
2.200678175119020734e-12
2.198861093129350199e-12
2.196657832852695367e-12
2.194068394289056240e-12
2.191092777438432413e-12
2.187794608669203140e-12
2.184280278046659491e-12
2.180551445205019440e-12
2.176608110144282585e-12
2.172450272864449329e-12
2.168078333446803726e-12
2.163550122972383698e-12
2.158906834026116409e-12
2.154148466608001051e-12
2.149275020718038027e-12
2.144286496356226935e-12
2.139185965094537605e-12
2.134016858112465641e-12
2.128793242177673760e-12
2.123515117290162365e-12
2.118182483449930648e-12
2.112795919542698239e-12
2.107373999760008189e-12
2.101925634715514589e-12
2.096450824409217034e-12
2.090949568841116332e-12
2.085421940719626173e-12
2.079878892643108533e-12
2.074328281270817774e-12
2.068770106602754706e-12
2.063204368638918520e-12
2.057631067379310025e-12
2.052056286163136301e-12
2.046486803862480962e-12
2.040922629501145765e-12
2.035364918010245810e-12
2.029814575674428896e-12
2.024271644659363669e-12
2.018738366757872018e-12
2.013216014893831510e-12
2.007704669351731574e-12
2.002206165635583626e-12
1.996725951515791306e-12
1.991278670051390385e-12
1.985847197931456825e-12
1.980431535155989816e-12
1.975031681724990168e-12
1.969647637638457476e-12
1.964279402896391740e-12
1.958926977498793365e-12
1.953590361445661542e-12
1.948269554736997079e-12
1.942964557372799169e-12
1.937675369353068619e-12
1.932401990677805025e-12
1.927144421347008791e-12
1.921902661360679110e-12
1.916676710718816789e-12
1.911466569421421424e-12
1.906272237468493015e-12
1.901093714860031563e-12
1.895931001596037067e-12
1.890784097676509932e-12
1.885673636342230336e-12
1.880585553219511771e-12
1.875515641735955137e-12
1.870463901891561242e-12
1.865430333686329681e-12
1.860414937120260454e-12
1.855417712193353965e-12
1.850438658905609407e-12
1.845477777257027587e-12
1.840535067247608102e-12
1.835610528877350951e-12
1.830704162146255731e-12
1.825815967054323652e-12
1.820945943601553505e-12
1.816094091787945893e-12
1.811260411613500616e-12
1.806444903078217674e-12
1.801647566182097065e-12
1.796868400925138994e-12
1.792107407307343256e-12
1.787382468169792188e-12
1.782651761276375802e-12
1.777939205039517646e-12
1.773244784898117077e-12
1.768568486291073658e-12
1.763910294657286947e-12
1.759270195435656507e-12
1.754648174065082099e-12
1.750044215984462880e-12
1.745458306632698612e-12
1.740890431448688857e-12
1.736340575871333175e-12
1.731808725339531126e-12
1.727294865292182069e-12
1.722798981168185766e-12
1.718321058406441779e-12
1.713861082445849466e-12
1.709419038725308387e-12
1.704994912683718305e-12
1.700588689759978579e-12
1.696198225855485262e-12
1.691790388456816561e-12
1.687398837094889501e-12
1.683023535267302055e-12
1.678664446471652799e-12
1.674321534205539506e-12
1.669994761966560753e-12
1.665684093252314110e-12
1.661389491560398153e-12
1.657110920388410856e-12
1.652848343233950595e-12
1.648601723594615544e-12
1.644371024968003676e-12
1.640156210851712964e-12
1.635957244743341985e-12
1.631774090140488914e-12
1.627606710540751521e-12
1.623455069441728184e-12
1.619319130341017075e-12
1.615198856736216370e-12
1.611094212124924445e-12
1.607005160004739071e-12
1.602931663873258421e-12
1.598873687228081075e-12
1.594831193566804600e-12
1.590804146387027575e-12
1.586792509186348175e-12
1.582796245462364371e-12
1.578815318712674540e-12
1.574849692434876454e-12
1.570899330126568689e-12
1.566964195285349218e-12
1.563044251408816418e-12
1.559139461994568060e-12
1.555249790540202721e-12
1.551375200543318172e-12
1.547515655501512789e-12
1.543671118912384747e-12
1.539841554273532221e-12
1.536026925082553182e-12
1.532227194837046208e-12
1.528442327034608870e-12
1.524672285172839744e-12
1.520917032749337005e-12
1.517176533261698626e-12
1.513450750207522780e-12
1.509739647084407845e-12
1.506043187389951591e-12
1.502361334621752798e-12
1.498694052277409035e-12
1.495041303854518677e-12
1.491403052850679900e-12
1.487779262763490878e-12
1.484169897090549785e-12
1.480574919329454593e-12
1.476994292977803881e-12
1.473427981533195420e-12
1.469875948493227383e-12
1.466338157355498349e-12
1.462814571617605887e-12
1.459305154777148575e-12
1.455809870331724588e-12
1.452328681778931897e-12
1.448861552616368677e-12
1.445408446341633304e-12
1.441969326452323550e-12
1.438544156446037992e-12
1.435132899820374401e-12
1.431735520072931354e-12
1.428351980701306624e-12
1.424982245203098585e-12
1.421608994779568911e-12
1.418223038071058480e-12
1.414848953036157930e-12
1.411486677877757893e-12
1.408136150798748798e-12
1.404797310002021679e-12
1.401470093690466966e-12
1.398154440066975491e-12
1.394850287334437885e-12
1.391557573695744780e-12
1.388276237353787008e-12
1.385006216511455201e-12
1.381747449371640191e-12
1.378499874137232407e-12
1.375263429011122480e-12
1.372038052196201446e-12
1.368823681895359935e-12
1.365620256311488376e-12
1.362427713647477602e-12
1.359245992106218446e-12
1.356075029890601539e-12
1.352914765203517311e-12
1.349765136247856795e-12
1.346626081226510421e-12
1.343497538342369023e-12
1.340379445798323230e-12
1.337271741797263876e-12
1.334174364542081592e-12
1.331087252235666807e-12
1.328010343080910757e-12
1.324943575280703469e-12
1.321886887037936178e-12
1.318840216555499314e-12
1.315803502036283710e-12
1.312776681683179996e-12
1.309759693699078602e-12
1.306752476286870562e-12
1.303754967649446508e-12
1.300767105989697071e-12
1.297788829510513083e-12
1.294820076414784974e-12
1.291860784905403576e-12
1.288910893185259722e-12
1.285970339457243842e-12
1.283039061924246769e-12
1.280116998789159132e-12
1.277204088254871766e-12
1.274300268524275099e-12
1.271405477800260167e-12
1.268519654285717398e-12
1.265642736183537624e-12
1.262774661696611277e-12
1.259915369027829389e-12
1.257064796380082390e-12
1.254222881956261315e-12
1.251389563959256392e-12
1.248564780591958856e-12
1.245748470057258936e-12
1.242940570558047463e-12
1.240141020297215271e-12
1.237349757477652588e-12
1.234566720302250851e-12
1.231791846973900086e-12
1.229025075695491327e-12
1.226266344669915207e-12
1.223515592100062355e-12
1.220772756188823403e-12
1.218037775139089386e-12
1.215310587153750530e-12
1.212591130435698073e-12
1.209879343187822242e-12
1.207193752123579400e-12
1.204522620690316814e-12
1.201860026442426187e-12
1.199205922127040948e-12
1.196560260491293920e-12
1.193922994282318126e-12
1.191294076247246389e-12
1.188673459133212139e-12
1.186061095687347591e-12
1.183456938656786376e-12
1.180860940788661114e-12
1.178273054830105032e-12
1.175693233528250751e-12
1.173121429630231496e-12
