# Supplementary material for: Flow analysis on microcasting with degassed polydimethylsiloxane micro-channels for cell patterning with cross-linked albumin
Source: PLoS One. 2020 May 20;15(5):e0232518. doi: 10.1371/journal.pone.0232518 (PMC7239381; doi:10.1371/journal.pone.0232518)
Supplement: S2 File — (ZIP) [file pone.0232518.s004.zip › Python Data/1 mpas viscosity/Height 0.4mm/width 800 um/P]

1.010447358339517959e+05
1.009545687349846557e+05
1.008728974437620636e+05
1.007989263510620804e+05
1.007318855972000747e+05
1.006704652074810292e+05
1.006142937999354326e+05
1.005633713745632704e+05
1.005176979313645570e+05
1.004772734703392925e+05
1.004418824869185482e+05
1.004097462855016056e+05
1.003804694024967030e+05
1.003540518379037967e+05
1.003304935917229159e+05
1.003097946639540460e+05
1.002917710942580015e+05
1.002753693925261468e+05
1.002604220973813935e+05
1.002469292088237562e+05
1.002348907268532494e+05
1.002243066514698439e+05
1.002150653168418066e+05
1.002067056532819988e+05
1.001991775308281212e+05
1.001924809494801739e+05
1.001866159092381422e+05
1.001815824101020262e+05
1.001773183558743331e+05
1.001735774004163686e+05
1.001703341457040224e+05
1.001675885917373089e+05
1.001653407385161991e+05
1.001635905860407220e+05
1.001622972688786977e+05
1.001613049717384274e+05
1.001605984810713999e+05
1.001601777968776296e+05
1.001600429191571020e+05
1.001601938479098171e+05
1.001606044531781954e+05
1.001611789509987575e+05
1.001619084966983501e+05
1.001627930902770022e+05
1.001638327317346848e+05
1.001650274210714269e+05
1.001663516127456678e+05
1.001677625918909325e+05
1.001692596921756776e+05
1.001708429135999177e+05
1.001725122561636526e+05
1.001742675592370360e+05
1.001760856040458457e+05
1.001779498520555644e+05
1.001798603032662068e+05
1.001818169576777727e+05
1.001838198152902478e+05
1.001858676428890030e+05
1.001879430031594820e+05
1.001900402483929065e+05
1.001921593785893056e+05
1.001943003937486646e+05
1.001964630614524358e+05
1.001986399242927000e+05
1.002008274047204759e+05
1.002030255027357489e+05
1.002052342183385335e+05
1.002074535223368875e+05
1.002096790173392656e+05
1.002119075489519455e+05
1.002141391171749274e+05
1.002163737220082257e+05
1.002186113634518406e+05
1.002208495990876545e+05
1.002230857072459767e+05
1.002253196843038168e+05
1.002275510665644251e+05
1.002297794901608431e+05
1.002320049381638528e+05
1.002342265105093393e+05
1.002364436961272586e+05
1.002386564627839689e+05
1.002408640735374502e+05
1.002430643411460187e+05
1.002452513865239744e+05
1.002474320845607872e+05
1.002496064352564572e+05
1.002517744386109844e+05
1.002539360946243833e+05
1.002560914032966248e+05
1.002582403646277235e+05
1.002603829786176939e+05
1.002625192452665215e+05
1.002646491645742062e+05
1.002667727365407482e+05
1.002688899611661473e+05
1.002710008384504181e+05
1.002731053683935315e+05
1.002752035509955167e+05
1.002772953862563445e+05
1.002793808741760440e+05
1.002814600147546007e+05
1.002835328079920146e+05
1.002855992538883002e+05
1.002876510683416855e+05
1.002896938980997802e+05
1.002917294320719375e+05
1.002937576702581864e+05
1.002957786126584979e+05
1.002977922592728864e+05
1.002997986101013521e+05
1.003017976651438948e+05
1.003037894244005001e+05
1.003057738878711825e+05
1.003077510555559566e+05
1.003097209274547931e+05
1.003116835035677068e+05
1.003136387838946830e+05
1.003155867684357509e+05
1.003175274571908813e+05
1.003194608501600887e+05
1.003213869473433733e+05
1.003233057487407350e+05
1.003252172543521738e+05
1.003271142843421549e+05
1.003290136300457525e+05
1.003309056883877929e+05
1.003327904652144643e+05
1.003346679663719260e+05
1.003365381977063807e+05
1.003384011650639877e+05
1.003402568742909352e+05
1.003421053312334261e+05
1.003439465417376050e+05
1.003457805116496602e+05
1.003476072468157945e+05
1.003494267530821526e+05
1.003512390362949518e+05
1.003530441023003368e+05
1.003548419569445105e+05
1.003566326060736465e+05
1.003584160555339331e+05
1.003601923111715296e+05
1.003619613788326242e+05
1.003637241193578084e+05
1.003654938352192985e+05
1.003672570123510377e+05
1.003690136654084781e+05
1.003707638090470718e+05
1.003725074579223001e+05
1.003742446266896150e+05
1.003759753300044686e+05
1.003776995825223275e+05
1.003794173988986295e+05
1.003811287937888701e+05
1.003828337818484724e+05
1.003845323777329177e+05
1.003862245960976579e+05
1.003879104515981453e+05
1.003895899588898465e+05
1.003912631326282280e+05
1.003929299874687276e+05
1.003945905380668264e+05
1.003962447990779765e+05
1.003978927851576154e+05
1.003995345109612390e+05
1.004011699911442702e+05
1.004027992403621902e+05
1.004044222732704511e+05
1.004060391045245196e+05
1.004076497487798479e+05
1.004092542206918879e+05
1.004108525349161064e+05
1.004124447061079554e+05
1.004140307489229162e+05
1.004156106780164118e+05
1.004171845080439234e+05
1.004187522536609176e+05
1.004203139295228320e+05
1.004218695502851333e+05
1.004234191306032881e+05
1.004249626851327484e+05
1.004265002285289811e+05
1.004280317754474236e+05
1.004295573405435571e+05
1.004310769384728337e+05
1.004325905838907056e+05
1.004340982914526394e+05
1.004356000758141017e+05
1.004370959516305302e+05
1.004385859335573914e+05
1.004400700362501520e+05
1.004415482743642642e+05
1.004430206625551946e+05
1.004444872154783952e+05
1.004459479477893183e+05
1.004474028741434449e+05
1.004488520091962127e+05
1.004502953676030884e+05
1.004517329640195239e+05
1.004531648131009861e+05
1.004545909295029269e+05
1.004560113278808130e+05
1.004574260228900966e+05
1.004588350291862444e+05
1.004602383614247228e+05
1.004616360342609551e+05
1.004630280623504368e+05
1.004644144603486056e+05
1.004657952429109428e+05
1.004671704246928857e+05
1.004685400203498866e+05
1.004699040445374412e+05
1.004712625119109725e+05
1.004726154371259472e+05
1.004739697735588416e+05
1.004753292114762153e+05
1.004766838829997287e+05
1.004780338129404845e+05
1.004793790261096146e+05
1.004807195473182073e+05
1.004820554013773799e+05
1.004833866130982206e+05
1.004847132072918466e+05
1.004860352087693755e+05
1.004873526423418953e+05
1.004886655328205234e+05
1.004899739050163626e+05
1.004912777837405301e+05
1.004925771938041289e+05
1.004938721600182471e+05
1.004951627071940165e+05
1.004964488601425255e+05
1.004977306436748913e+05
1.004990080826022167e+05
1.005002812017356191e+05
1.005015500258861866e+05
1.005028145798650366e+05
1.005040748884832865e+05
1.005053309765520244e+05
1.005065828688823531e+05
1.005078305902854045e+05
1.005090741655722668e+05
1.005103136195540574e+05
1.005115489770418790e+05
1.005127802628468198e+05
1.005140075017800264e+05
1.005152307186525722e+05
1.005164499382755748e+05
1.005176651854601369e+05
1.005188764850173611e+05
1.005200838617583795e+05
1.005212873404942802e+05
1.005224869460361660e+05
1.005236827031951543e+05
1.005248746367823333e+05
1.005260627716088347e+05
1.005272471324857615e+05
1.005284277442242019e+05
1.005296046316352731e+05
1.005307778195300925e+05
1.005319473327197484e+05
1.005331131960153580e+05
1.005342754342280241e+05
1.005354340721688641e+05
1.005365891346489807e+05
1.005377406464794622e+05
1.005388886324714404e+05
1.005400331174360035e+05
1.005411741261842690e+05
1.005423116835273395e+05
1.005434458142763324e+05
1.005445765432423359e+05
1.005457038952364674e+05
1.005468278950698441e+05
1.005479485675535543e+05
1.005490659374987008e+05
1.005501800297164154e+05
1.005512908690177865e+05
1.005523984802139312e+05
1.005535028881159524e+05
1.005546041175349383e+05
1.005557021932820353e+05
1.005567971401683026e+05
1.005578889830048865e+05
1.005589777466028900e+05
1.005600559926165151e+05
1.005611284331895295e+05
1.005621974461423670e+05
1.005632630504467379e+05
1.005643252650743234e+05
1.005653841089968337e+05
1.005664396011859499e+05
1.005674917606133822e+05
1.005685406062508118e+05
1.005695861570699490e+05
1.005706284320424747e+05
1.005716674501400848e+05
1.005727032303344895e+05
1.005737357915973698e+05
