# Supplementary material for: Flow analysis on microcasting with degassed polydimethylsiloxane micro-channels for cell patterning with cross-linked albumin
Source: PLoS One. 2020 May 20;15(5):e0232518. doi: 10.1371/journal.pone.0232518 (PMC7239381; doi:10.1371/journal.pone.0232518)
Supplement: S2 File — (ZIP) [file pone.0232518.s004.zip › Python Data/1 mpas viscosity/Height 0.4mm/width 800 um/viscosity P]

0.000000000000000000e+00
9.016709896714168337e+01
1.718383901897256010e+02
2.458094828897138200e+02
3.128502367517280049e+02
3.742706264707683204e+02
4.304420340163659375e+02
4.813644593885207996e+02
5.270379025872330203e+02
5.674623636125025996e+02
6.028533470332546358e+02
6.349895484501851115e+02
6.642664314550993367e+02
6.906839960479977663e+02
7.142422422288802863e+02
7.349411699977468970e+02
7.529647396937876920e+02
7.693664414256522832e+02
7.843137365704005788e+02
7.978066251280328061e+02
8.098451070985489650e+02
8.204291824819490557e+02
8.296705171099963536e+02
8.380301806697932534e+02
8.455583031236687930e+02
8.522548844716237681e+02
8.581199247136573831e+02
8.631534238497700926e+02
8.674174780774678766e+02
8.711584335354281166e+02
8.744016882477690160e+02
8.771472422144904613e+02
8.793950954355927934e+02
8.811452479110758986e+02
8.824385650730959014e+02
8.834308622133686413e+02
8.841373528803926547e+02
8.845580370741679417e+02
8.846929147946943885e+02
8.845419860419719953e+02
8.841313807736007675e+02
8.835568829530445782e+02
8.828273372534437158e+02
8.819427436747982938e+02
8.809031022171083123e+02
8.797084128803734302e+02
8.783842212061248347e+02
8.769732420608651182e+02
8.754761417761158100e+02
8.738929203518765689e+02
8.722235777881476224e+02
8.704682747147641066e+02
8.686502299059553707e+02
8.667859818962288045e+02
8.648755306855841809e+02
8.629188762740216134e+02
8.609160186615409884e+02
8.588681910627876732e+02
8.567928307923186821e+02
8.546955855588855684e+02
8.525764553624885593e+02
8.504354402031274276e+02
8.482727724993663969e+02
8.460959096590939907e+02
8.439084292313197011e+02
8.417103312160431869e+02
8.395016156132647893e+02
8.372823116149038469e+02
8.350568166125361813e+02
8.328282849998574875e+02
8.305967167768678792e+02
8.283621119435670153e+02
8.261244704999554642e+02
8.238862348641422386e+02
8.216501267058182520e+02
8.194161496479766811e+02
8.171847673873759277e+02
8.149563437909581580e+02
8.127308957879442914e+02
8.105093234424601860e+02
8.082921378245323467e+02
8.060793711678213640e+02
8.038717604143396329e+02
8.016714928057706402e+02
7.994844474278186226e+02
7.973037493910076137e+02
7.951293986953373860e+02
7.929613953408080533e+02
7.907997393274197293e+02
7.886444306551721866e+02
7.864954693240657662e+02
7.843528553341000134e+02
7.822165886852752692e+02
7.800866693775911926e+02
7.779630974110482384e+02
7.758458727856461792e+02
7.737349955013850149e+02
7.716304655582647456e+02
7.695322829562853713e+02
7.674404476954468919e+02
7.653549597757493075e+02
7.632758191971926180e+02
7.612030259597768236e+02
7.591365800635020378e+02
7.570847656101125267e+02
7.550419358520211972e+02
7.530064018798551615e+02
7.509781636936146469e+02
7.489572212932996536e+02
7.469435746789100676e+02
7.449372238504460029e+02
7.429381688079072319e+02
7.409464095512940958e+02
7.389619460806062534e+02
7.369847783958439322e+02
7.350149064970069048e+02
7.330523303840955123e+02
7.310970500571095272e+02
7.291490655160489496e+02
7.272083767609137794e+02
7.252749837917041305e+02
7.233488866084197753e+02
7.214300852110610549e+02
7.195185795996276283e+02
7.176215496096375546e+02
7.157222039060408179e+02
7.138301455640007589e+02
7.119453687373375033e+02
7.100678675798711765e+02
7.081976362454217906e+02
7.063346688878093573e+02
7.044789596608543434e+02
7.026305027183764196e+02
7.007892922141958252e+02
6.989553223021326858e+02
6.971285871360071269e+02
6.953090808696392742e+02
6.934967976568490258e+02
6.916917316514567347e+02
6.898938770072822990e+02
6.881032278781458444e+02
6.863197784178674965e+02
6.845435227802673808e+02
6.827744551191655091e+02
6.810117145939807415e+02
6.792419987324958583e+02
6.774788216007634674e+02
6.757221685433245284e+02
6.739720249047204561e+02
6.722283760294922104e+02
6.704912072621812058e+02
6.687605039473282886e+02
6.670362514294747598e+02
6.653184350531619202e+02
6.636070401629308435e+02
6.619020521033227169e+02
6.602034562188787277e+02
6.585112378541399494e+02
6.568253823536475693e+02
6.551458750619430020e+02
6.534727013235672075e+02
6.518058464830612593e+02
6.501452958849665720e+02
6.484910348738241055e+02
6.468430487941752745e+02
6.452013229905610388e+02
6.435658428075226993e+02
6.419365935896013298e+02
6.403135606813381173e+02
6.386967294272742492e+02
6.370860851719510265e+02
6.354816132599094090e+02
6.338832990356906976e+02
6.322911278438359659e+02
6.307050850288865149e+02
6.291251559353834182e+02
6.275513259078679766e+02
6.259835802908811502e+02
6.244219044289643534e+02
6.228662836666586600e+02
6.213167033485051434e+02
6.197731488190449909e+02
6.182356054228195035e+02
6.167040585043698684e+02
6.151784934082371592e+02
6.136588954789624495e+02
6.121452500610870402e+02
6.106375424991522323e+02
6.091357581376989856e+02
6.076398823212684874e+02
6.061499003944020387e+02
6.046657977016407131e+02
6.031875595875258114e+02
6.017151713965982935e+02
6.002486184733994605e+02
5.987878861624704996e+02
5.973329598083524843e+02
5.958838247555868293e+02
5.944404663487142670e+02
5.930028699322764396e+02
5.915710208508143069e+02
5.901449044488689424e+02
5.887245060709817608e+02
5.873098110616937220e+02
5.859008047655461269e+02
5.844974725270800491e+02
5.830997996908367895e+02
5.817077716013574218e+02
5.803213736031831331e+02
5.789405910408549971e+02
5.775654092589144284e+02
5.761958136019023868e+02
5.748317894143601734e+02
5.734733220408288616e+02
5.721203968258496388e+02
5.707660603929576837e+02
5.694066224755877101e+02
5.680519509520723886e+02
5.667020210113050780e+02
5.653568078421786822e+02
5.640162866335866738e+02
5.626804325744220705e+02
5.613492208535780037e+02
5.600226266599477185e+02
5.587006251824244600e+02
5.573831916099013597e+02
5.560703011312715489e+02
5.547619289354282728e+02
5.534580502112646627e+02
5.521586401476738502e+02
5.508636739335491939e+02
5.495731267577838253e+02
5.482869738092708758e+02
5.470051902769033632e+02
5.457277513495747598e+02
5.444546322161781973e+02
5.431858080656066932e+02
5.419212540867534926e+02
5.406609454685118408e+02
5.394048573997747553e+02
5.381529650694357088e+02
5.369052436663876051e+02
5.356616683795238032e+02
5.344222143977373207e+02
5.331868569099216302e+02
5.319555711049695219e+02
5.307283321717744684e+02
5.295051152992296011e+02
5.282858956762280513e+02
5.270706484916629506e+02
5.258593489344275440e+02
5.246519721934149629e+02
5.234484934575184525e+02
5.222488879156311441e+02
5.210531307566463965e+02
5.198611971694571139e+02
5.186730623429566549e+02
5.174887014660381510e+02
5.163080897275948473e+02
5.151312023165197616e+02
5.139580144217062525e+02
5.127885012320473379e+02
5.116226379364363197e+02
5.104603997237663862e+02
5.093017617829306687e+02
5.081466993028224124e+02
5.069951874723346350e+02
5.058472014803606953e+02
5.047027165157936679e+02
5.035617077675268547e+02
5.024241504244532734e+02
5.012900196754662829e+02
5.001592907094589009e+02
4.990319387153244293e+02
4.979079388819559995e+02
4.967872663982466861e+02
4.956698964530899616e+02
4.945558042353786732e+02
4.934449649340061796e+02
4.923373537378656692e+02
4.912329458358502734e+02
4.901317164168531804e+02
4.890336406697676352e+02
4.879386937834867126e+02
4.868468509469037713e+02
4.857580873489117721e+02
4.846798413352798320e+02
4.836074007622715953e+02
4.825383878094313559e+02
4.814727835050640579e+02
4.804105688774742475e+02
4.793517249549665848e+02
4.782962327658456729e+02
4.772440733384162854e+02
4.761952277009828549e+02
4.751496768818502687e+02
4.741074019093230163e+02
4.730683838117058713e+02
4.720326036173033231e+02
4.710000423544200885e+02
