# Supplementary material for: Flow analysis on microcasting with degassed polydimethylsiloxane micro-channels for cell patterning with cross-linked albumin
Source: PLoS One. 2020 May 20;15(5):e0232518. doi: 10.1371/journal.pone.0232518 (PMC7239381; doi:10.1371/journal.pone.0232518)
Supplement: S2 File — (ZIP) [file pone.0232518.s004.zip › Python Data/1 mpas viscosity/Height 0.4mm/width 92 um/data.txt]

0
2.179E-12
1.543E-12
1.181E-12
0.6981E-12
0.6183E-12
0.4964E-12
0.4892E-12
0.314267E-12
0.28453E-12
0.2111E-12
