# Supplementary material for: Flow analysis on microcasting with degassed polydimethylsiloxane micro-channels for cell patterning with cross-linked albumin
Source: PLoS One. 2020 May 20;15(5):e0232518. doi: 10.1371/journal.pone.0232518 (PMC7239381; doi:10.1371/journal.pone.0232518)
Supplement: S2 File — (ZIP) [file pone.0232518.s004.zip › Python Data/1 mpas viscosity/Height 0.4mm/width 92 um/Flow rate width = 92 um]

0.000000000000000000e+00
1.453258015673456986e-13
2.842118947326873772e-13
4.169031017471821010e-13
5.436399173695898941e-13
6.643844130493058506e-13
7.793056330170797709e-13
8.886041012842104361e-13
9.924803418619960213e-13
1.091134878761735308e-12
1.184768235994726571e-12
1.273580937572268290e-12
1.357773507505658942e-12
1.437546469806197207e-12
1.513100348485181362e-12
1.584631932266994317e-12
1.651943404629695427e-12
1.714889073416647916e-12
1.773558164576628766e-12
1.828039904058414553e-12
1.878423517810782256e-12
1.924798231782508451e-12
1.967253271922369917e-12
2.005877864179143029e-12
2.040761234501604563e-12
2.071992608838531702e-12
2.099661213138700820e-12
2.123825312412531677e-12
2.144517795963056674e-12
2.161813825416633508e-12
2.175789102177189705e-12
2.186519327648653194e-12
2.194080203234950694e-12
2.198547430340009731e-12
2.199996710367758235e-12
2.198503744722122924e-12
2.194144234807031728e-12
2.186993882026411769e-12
2.200699668808506584e-12
2.182447432645449843e-12
2.163089925479180097e-12
2.142627147309697748e-12
2.121059098137001991e-12
2.098385777961093227e-12
2.074607186781971458e-12
2.049723324599636683e-12
2.023734191414089306e-12
1.996639787225328519e-12
1.968440112033355131e-12
1.939211914702262224e-12
1.909593418881678328e-12
1.879727392021098835e-12
1.849594081712886445e-12
1.819069281458488321e-12
1.788131311600593278e-12
1.756824573176788509e-12
1.725365470706850793e-12
1.693782851582754271e-12
1.662121087267397874e-12
1.630550585160663041e-12
1.599138524426565064e-12
1.567961159785310743e-12
1.537092543105845337e-12
1.506580132228482270e-12
1.476488757187519752e-12
1.446870173095098746e-12
1.417767473969344955e-12
1.389231196347862911e-12
1.361284251061667395e-12
1.333926713507941056e-12
1.307192666726820965e-12
1.281110288101779091e-12
1.255679577632815637e-12
1.230909836312840886e-12
1.206811594266664054e-12
1.183384861481880750e-12
1.160611204920767738e-12
1.138462534804216393e-12
1.116938554097272411e-12
1.096039262799935388e-12
1.075764660912205527e-12
1.056114748434082826e-12
1.037089525365567287e-12
1.018688991706658908e-12
1.000880297195511022e-12
9.836007950224754260e-13
9.668489640799667413e-13
9.506248043679851702e-13
9.349283158865307128e-13
9.197594986356033690e-13
9.051183526152028359e-13
8.910048778253294165e-13
8.773807773802610706e-13
8.641550934918875597e-13
8.513239431956232971e-13
8.388873264914679799e-13
8.268452433794219109e-13
8.151976938594846863e-13
8.039446779316566089e-13
7.930861955959375779e-13
7.825860255659955352e-13
7.723370389130618010e-13
7.623321968954011294e-13
7.525714995130136215e-13
7.430549467658992772e-13
7.337825386540577935e-13
7.247542751774894735e-13
7.159701563361942161e-13
7.073863399900355689e-13
6.989408594143465541e-13
6.906332690504234009e-13
6.824635688982660081e-13
6.744317589578742749e-13
6.665378392292483022e-13
6.587818097123880901e-13
6.511632729762603196e-13
6.436501938672643625e-13
6.362222910288052996e-13
6.288795644608833328e-13
6.216220141634980583e-13
6.144496401366496781e-13
6.073624423803381920e-13
6.003604208945636001e-13
5.934333055558328137e-13
5.864503775129412831e-13
5.793719466649851807e-13
5.721980130119642037e-13
5.649285765538786548e-13
5.576753016978493125e-13
5.505562815500231163e-13
5.435715390773221083e-13
5.367210742797462885e-13
5.301169817681079302e-13
5.237257797180350696e-13
5.174860539177533522e-13
5.113978043672627782e-13
5.054610310665634485e-13
4.996757340156550601e-13
4.940419132145378149e-13
4.885595686632117131e-13
4.832287003616767546e-13
4.780493083099329393e-13
4.730213925079801664e-13
4.681449529558186377e-13
4.634199896534481513e-13
4.588465026008688083e-13
4.544244917980805580e-13
4.501539572450835015e-13
4.460348989418775378e-13
4.420673168884627174e-13
4.382512110848390908e-13
4.345865815310065570e-13
4.305101101588335139e-13
4.263082162568125152e-13
4.221826487167353423e-13
4.181334075386018944e-13
4.141604927224122725e-13
4.102639042681664764e-13
4.064436421758644052e-13
4.026997064455061095e-13
3.990320970770916397e-13
3.954408140706209453e-13
3.919258574260940263e-13
3.884872271435108828e-13
3.851249232228716661e-13
3.818389456641761239e-13
3.786292944674243571e-13
3.754959696326163657e-13
3.724389711597521498e-13
3.694582990488317597e-13
3.665539532998551451e-13
3.637259339128223059e-13
3.605921043452235623e-13
3.574089188715196383e-13
3.542570105508771632e-13
3.511363793832961877e-13
3.480470253687767116e-13
3.449889485073186845e-13
3.419621487989221568e-13
3.389666262435870781e-13
3.360023808413134485e-13
3.330694125921013182e-13
3.301677214959506370e-13
3.272973075528614552e-13
3.244581707628337224e-13
3.216503111258674386e-13
3.188737286419626542e-13
3.161284233111193693e-13
3.134143951333374829e-13
3.107316441086171464e-13
3.080801702369582590e-13
3.054599735183608205e-13
3.029559526458990894e-13
3.004974512322066653e-13
2.980764021204100192e-13
2.956928053105091514e-13
2.933466608025040616e-13
2.910379685963947500e-13
2.887667286921812164e-13
2.865329410898634611e-13
2.843366057894414333e-13
2.821777227909152342e-13
2.800562920942848132e-13
2.779723136995501704e-13
2.759257876067113057e-13
2.739167138157682191e-13
2.719450923267208601e-13
2.700109231395693802e-13
2.681142062543136280e-13
2.662549416709536540e-13
2.644331293894894075e-13
2.626487694099209897e-13
2.609018617322483500e-13
2.591924063564714380e-13
2.575204032825903545e-13
2.558858525106050492e-13
2.542887540405154716e-13
2.527291078723217225e-13
2.512069140060237516e-13
2.497221724416215084e-13
2.482748831791150937e-13
2.466400775226043475e-13
2.448863239278389525e-13
2.431458336169631821e-13
2.414186065899770362e-13
2.397046428468805149e-13
2.380039423876736687e-13
2.363165052123564470e-13
2.346423313209288499e-13
2.329814207133909279e-13
2.313337733897425800e-13
2.296993893499839071e-13
2.280782685941148588e-13
2.264704111221354604e-13
2.248758169340457117e-13
2.232944860298456129e-13
2.217264184095351134e-13
2.201716140731142637e-13
2.186300730205830386e-13
2.171017952519414634e-13
2.155867807671895127e-13
2.140850295663271866e-13
2.125965416493545103e-13
2.111213170162714838e-13
2.096593556670780819e-13
2.082106576017743046e-13
2.067752228203601770e-13
2.053530513228356994e-13
2.039441431092008463e-13
2.025484981794556682e-13
2.003074882491412112e-13
1.991272404472179929e-13
1.979605493433799868e-13
1.968076350118788815e-13
1.956687175269662395e-13
1.945440169628937244e-13
1.934337533939129238e-13
1.923381468942755266e-13
1.912574175382330195e-13
1.901917854000371669e-13
1.891414705539394557e-13
1.881066930741916755e-13
1.870876730350452628e-13
1.860846305107519818e-13
1.850977855755633446e-13
1.841273583037310906e-13
1.831735687695067064e-13
1.822366370471419312e-13
1.813167832108883024e-13
1.804142273349975087e-13
1.795291894937210873e-13
1.786618897613107522e-13
1.778125482120180660e-13
1.769813849200946416e-13
1.761686199597921425e-13
1.753744734053621565e-13
1.745991653310563218e-13
1.738429158111262262e-13
1.731059449198235585e-13
1.723714793446844741e-13
1.712861190390286658e-13
1.702077044704863860e-13
1.691363112667908530e-13
1.680720150556749065e-13
1.670148914648717646e-13
1.659650161221143426e-13
1.649224646551357074e-13
1.638873126916689510e-13
1.628596358594470139e-13
1.618395097862030638e-13
1.608270100996700161e-13
1.598222124275810386e-13
1.588251923976690465e-13
1.578360256376672076e-13
1.568547877753084120e-13
1.558815544383258527e-13
1.549164012544524702e-13
1.539594038514213565e-13
1.530106378569654775e-13
1.520701788988180009e-13
