# Supplementary material for: Flow analysis on microcasting with degassed polydimethylsiloxane micro-channels for cell patterning with cross-linked albumin
Source: PLoS One. 2020 May 20;15(5):e0232518. doi: 10.1371/journal.pone.0232518 (PMC7239381; doi:10.1371/journal.pone.0232518)
Supplement: S2 File — (ZIP) [file pone.0232518.s004.zip › Python Data/1 mpas viscosity/Height 0.4mm/width 92 um/P]

1.010671037530162575e+05
9.990580249842729245e+04
9.879596107661252609e+04
9.773562310828935006e+04
9.672286679524944338e+04
9.575799522526476358e+04
9.483965756266034441e+04
9.396625141623387753e+04
9.313617439478311280e+04
9.234782410710574186e+04
9.159959816199948546e+04
9.088989416826207889e+04
9.021710973469122837e+04
8.957964247008465463e+04
8.897588998324007844e+04
8.840427973170425685e+04
8.786639247108032578e+04
8.736339243017324770e+04
8.689456660272300360e+04
8.645920198246961809e+04
8.605658556315307214e+04
8.568600433851339039e+04
8.534674530229056836e+04
8.503809544822461612e+04
8.475934177005555830e+04
8.450977126152336132e+04
8.428867091636804980e+04
8.409557513777908753e+04
8.393022110670806433e+04
8.379200820516396197e+04
8.368033150178282813e+04
8.359458606520073954e+04
8.353416696405378752e+04
8.349846926697806339e+04
8.348688804260961479e+04
8.349881835958454758e+04
8.353365528653893853e+04
8.359079389210884983e+04
8.348127068829015479e+04
8.362712465590366628e+04
8.378181086520344252e+04
8.394532931618948351e+04
8.411768000886176014e+04
8.429886294322031608e+04
8.448887811926513677e+04
8.468772553699619311e+04
8.489540519641352876e+04
8.511191709751711460e+04
8.533726124030695064e+04
8.557082432314494508e+04
8.580750628866325133e+04
8.604616627944751235e+04
8.628696213736425852e+04
8.653088639891448838e+04
8.677811230665365292e+04
8.702828505104278156e+04
8.727967533943318995e+04
8.753205265176489775e+04
8.778506241483085614e+04
8.803734289984552015e+04
8.828835727682680590e+04
8.853749619284983783e+04
8.878416789801622508e+04
8.902799315581805422e+04
8.926845390821364708e+04
8.950513657911388145e+04
8.973769680339726619e+04
8.996573074262704176e+04
9.018905531591520412e+04
9.040766992076142924e+04
9.062130219894135371e+04
9.082972698444573325e+04
9.103294427727456787e+04
9.123087975301594997e+04
9.142344926524152106e+04
9.161065273414021067e+04
9.179263745846835081e+04
9.196962790418702934e+04
9.214162644490822277e+04
9.230863308063196018e+04
9.247064781135824160e+04
9.262767063708703790e+04
9.277970155781836365e+04
9.292674057355221885e+04
9.306905019135813927e+04
9.320713102308794623e+04
9.334099522394138330e+04
9.347064279391845048e+04
9.359607373301914777e+04
9.371728804124348972e+04
9.383428571859146177e+04
9.394706676506306394e+04
9.405593721180318971e+04
9.416162390423301258e+04
9.426415787119665765e+04
9.436353911269412492e+04
9.445976762872541440e+04
9.455284341929052607e+04
9.464276648438947450e+04
9.472953682402224513e+04
9.481344388317938137e+04
9.489534373117575888e+04
9.497529261473094812e+04
9.505329053384497820e+04
9.512933748851782002e+04
9.520343347874947358e+04
9.527557850453995343e+04
9.534577256588925957e+04
9.541436600617616205e+04
9.548185400268041121e+04
9.554824011587012501e+04
9.561352434574528888e+04
9.567770669230591739e+04
9.574078715555201052e+04
9.580276573548356828e+04
9.586364560797956074e+04
9.592368276656395756e+04
9.598303927994448168e+04
9.604171514812113310e+04
9.609971037109391182e+04
9.615702494886281784e+04
9.621365888142785116e+04
9.626961216878901178e+04
9.632496687969919003e+04
9.638076759099378251e+04
9.643733146702678641e+04
9.649465850779821631e+04
9.655274871330805763e+04
9.661070977114734706e+04
9.666759799705045589e+04
9.672341320748829457e+04
9.677815540246084856e+04
9.683092883179323690e+04
9.688200104938319419e+04
9.693186281736937235e+04
9.698051413575181505e+04
9.702795500453049317e+04
9.707418542370540672e+04
9.711920539327657025e+04
9.716301491324398376e+04
9.720561398360763269e+04
9.724700260436753160e+04
9.728718077552366594e+04
9.732614849707603571e+04
9.736390576902465546e+04
9.740045259136952518e+04
9.743578896411063033e+04
9.746991488724798546e+04
9.750283036078157602e+04
9.753453538471141655e+04
9.756502995903749252e+04
9.759431408375981846e+04
9.762688924431454507e+04
9.766046665869958815e+04
9.769343414766927890e+04
9.772579171122361731e+04
9.775753934936258884e+04
9.778867706208619347e+04
9.781920484939444577e+04
9.784912271128734574e+04
9.787843064776487881e+04
9.790712865882704500e+04
9.793521674447385885e+04
9.796269490470530582e+04
9.798956313952138589e+04
9.801582144892212818e+04
9.804146983290748904e+04
9.806650829147749755e+04
9.809093682463215373e+04
9.811475543237142847e+04
9.813796411469536542e+04
9.816056287160393549e+04
9.818560536350330221e+04
9.821104225939056778e+04
9.823622921895064064e+04
9.826116624218352081e+04
9.828585332908919372e+04
9.831029047966768849e+04
9.833447769391897600e+04
9.835841497184308537e+04
9.838210231343998748e+04
9.840553971870969690e+04
9.842872718765221362e+04
9.845166472026753763e+04
9.847435231655566895e+04
9.849678997651660757e+04
9.851897770015035348e+04
9.854091548745690670e+04
9.856260333843625267e+04
9.858404125308842049e+04
9.860522923141338106e+04
9.862616727341114893e+04
9.864617695200466551e+04
9.866582288373418851e+04
9.868516953340428881e+04
9.870421690101498098e+04
9.872296498656626500e+04
9.874141379005814088e+04
9.875956331149059406e+04
9.877741355086363910e+04
9.879496450817727600e+04
9.881221618343150476e+04
9.882916857662631082e+04
9.884582168776170874e+04
9.886217551683768397e+04
9.887823006385426561e+04
9.889398532881142455e+04
9.890944131170917535e+04
9.892459801254750346e+04
9.893945543132643797e+04
9.895401356804593524e+04
9.896827242270603892e+04
9.898223199530673446e+04
9.899589228584800730e+04
9.900925329432985745e+04
9.902231502075231401e+04
9.903507746511534788e+04
9.904754062741897360e+04
9.905970450766319118e+04
9.907156910584798607e+04
9.908313442197338736e+04
9.909619818518293323e+04
9.911021246363779937e+04
9.912412075493790326e+04
9.913792305908325943e+04
9.915161937607385335e+04
9.916520970590968500e+04
9.917869404859075439e+04
9.919207240411707608e+04
9.920534477248863550e+04
9.921851115370543266e+04
9.923157154776748212e+04
9.924452595467475476e+04
9.925737437442729424e+04
9.927011680702505691e+04
9.928275325246807188e+04
9.929528371075632458e+04
9.930770818188982958e+04
9.932002666586857231e+04
9.933223916269255278e+04
9.934434567236177099e+04
9.935634619487624150e+04
9.936824073023594974e+04
9.938002927844089572e+04
9.939171183949109400e+04
9.940328841338653001e+04
9.941475900012721831e+04
9.942612359971312981e+04
9.943738221214429359e+04
9.944853483742069511e+04
9.946644279055464722e+04
9.947587417327069852e+04
9.948519722415355500e+04
9.949441018458567851e+04
9.950351129594950180e+04
9.951249879962750128e+04
9.952137093700212426e+04
9.953012594945581804e+04
9.953876207837102993e+04
9.954727756513023633e+04
9.955567065111586999e+04
9.956393957771040732e+04
9.957208258629628108e+04
9.958009791825595312e+04
9.958798381497187074e+04
9.959573851782651036e+04
9.960336026820230472e+04
9.961084730748171569e+04
9.961819787704719056e+04
9.962541021828119119e+04
9.963248257256617944e+04
9.963941318128458806e+04
9.964620028581889346e+04
9.965284212755152839e+04
9.965933694786495471e+04
9.966568298814163427e+04
9.967187848976401438e+04
9.967792169411455689e+04
9.968381084257569455e+04
9.968967997100755747e+04
9.969835310592954920e+04
9.970697073733365687e+04
9.971553226087725488e+04
9.972403707221764489e+04
9.973248456701221585e+04
9.974087414091826940e+04
9.974920518959316541e+04
9.975747710869423463e+04
9.976568929387883691e+04
9.977384114080430300e+04
9.978193204512796365e+04
9.978996140250717872e+04
9.979792860859929351e+04
9.980583305906162423e+04
9.981367414955153072e+04
9.982145127572634374e+04
9.982916383324340859e+04
9.983681121776008513e+04
9.984439282493368955e+04
9.985190805042156717e+04
