# Supplementary material for: Flow analysis on microcasting with degassed polydimethylsiloxane micro-channels for cell patterning with cross-linked albumin
Source: PLoS One. 2020 May 20;15(5):e0232518. doi: 10.1371/journal.pone.0232518 (PMC7239381; doi:10.1371/journal.pone.0232518)
Supplement: S2 File — (ZIP) [file pone.0232518.s004.zip › Python Data/1 mpas viscosity/Height 0.4mm/width 92 um/viscosity P]

0.000000000000000000e+00
1.161301254588971460e+03
2.271142676403727819e+03
3.331480644726912487e+03
4.344236957766814157e+03
5.309108527751493057e+03
6.227446190355920407e+03
7.100852336782380007e+03
7.930929358233151106e+03
8.719279645910521140e+03
9.467505591016766630e+03
1.017720958475417319e+04
1.084999401832502372e+04
1.148746128293159745e+04
1.209121376977618092e+04
1.266282402131200251e+04
1.320071128193592813e+04
1.370371132284301348e+04
1.417253715029325394e+04
1.460790177054664673e+04
1.501051818986318722e+04
1.538109941450286897e+04
1.572035845072568736e+04
1.602900830479163596e+04
1.630776198296070652e+04
1.655733249149290350e+04
1.677843283664821138e+04
1.697152861523717729e+04
1.713688264630818958e+04
1.727509554785229921e+04
1.738677225123343305e+04
1.747251768781551436e+04
1.753293678896246274e+04
1.756863448603819052e+04
1.758021571040663548e+04
1.756828539343170269e+04
1.753344846647732265e+04
1.747630986090741135e+04
1.758583306472610639e+04
1.743997909711258762e+04
1.728529288781281139e+04
1.712177443682678131e+04
1.694942374415449012e+04
1.676824080979593782e+04
1.657822563375112804e+04
1.637937821602005897e+04
1.617169855660273424e+04
1.595518665549914658e+04
1.572984251270930508e+04
1.549627942987130882e+04
1.525959746435300622e+04
1.502093747356873973e+04
1.478014161565200629e+04
1.453621735410177462e+04
1.428899144636260644e+04
1.403881870197347416e+04
1.378742841358307123e+04
1.353505110125135434e+04
1.328204133818540322e+04
1.302976085317073739e+04
1.277874647618945346e+04
1.252960756016642335e+04
1.228293585500003610e+04
1.203911059719820514e+04
1.179864984480260864e+04
1.156196717390237063e+04
1.132940694961899499e+04
1.110137301038922124e+04
1.087804843710105524e+04
1.065943383225482103e+04
1.044580155407490201e+04
1.023737676857052429e+04
1.003415947574169149e+04
9.836224000000305750e+03
9.643654487774734662e+03
9.456451018876046874e+03
9.274466294547910366e+03
9.097475848829233655e+03
8.925477308108029320e+03
8.758470672384291902e+03
8.596455941658023221e+03
8.439433115929225096e+03
8.287402195197893889e+03
8.140363179464033237e+03
7.998053561658114631e+03
7.859972729928313129e+03
7.726108529074877879e+03
7.596460959097808882e+03
7.471030019997107047e+03
7.349815711772772374e+03
7.232818034424802136e+03
7.120036987953199059e+03
7.011166541213071469e+03
6.905479848783250418e+03
6.802945881819606257e+03
6.703564640322136256e+03
6.607336124290844054e+03
6.514260333725725104e+03
6.424337268626783043e+03
6.337566928994015143e+03
6.253659869836881626e+03
6.171760021840502304e+03
6.091811138285302150e+03
6.013813219171282981e+03
5.937766264498442979e+03
5.863670274266781234e+03
5.791525248476299566e+03
5.721331187126997065e+03
5.652737746840099135e+03
5.585249750335848148e+03
5.518863637146137989e+03
5.453579407270966840e+03
5.389397060710334699e+03
5.326316597464241568e+03
5.264338017532687445e+03
5.203458145036698625e+03
5.143420986452302714e+03
5.084064473071779503e+03
5.025388604895128992e+03
4.967393381922350272e+03
4.910078804153443343e+03
4.853444871588408205e+03
4.797491584227245767e+03
4.742136873317066602e+03
4.686336162022475037e+03
4.629772285989468401e+03
4.572445245218043056e+03
4.514355039708201730e+03
4.456393981868915944e+03
4.399505755965798926e+03
4.343690545527962968e+03
4.288948350555408979e+03
4.236174921223018828e+03
4.185102703633069723e+03
4.135240935646877915e+03
4.086589617264443405e+03
4.039148748485766646e+03
3.992918329310845820e+03
3.947898359739681837e+03
3.904088839772275151e+03
3.861489769408625762e+03
3.820101148648733215e+03
3.779922977492597056e+03
3.740955255940219104e+03
3.703197983991597539e+03
3.666651161646733271e+03
3.631314788905625392e+03
3.597188865768275264e+03
3.564273392234681978e+03
3.532568368304845990e+03
3.502073793978767299e+03
3.472789669256445450e+03
3.440214508701719296e+03
3.406637094316666207e+03
3.373669605346974095e+03
3.341312041792641594e+03
3.309564403653669615e+03
3.278426690930058157e+03
3.247898903621806767e+03
3.217981041728915443e+03
3.188673105251385095e+03
3.159975094189214360e+03
3.131887008542404146e+03
3.104408848310954454e+03
3.077540613494865738e+03
3.051282304094136634e+03
3.025633920108767597e+03
3.000595461538758627e+03
2.976166928384110179e+03
2.952348320644822252e+03
2.929139638320894392e+03
2.906540881412327053e+03
2.881498389512952144e+03
2.856061493625687945e+03
2.830874534065617809e+03
2.805937510832741737e+03
2.781250423927059728e+03
2.756813273348571784e+03
2.732626059097277903e+03
2.708688781173177631e+03
2.685001439576270968e+03
2.661564034306558824e+03
2.638376565364040289e+03
2.615439032748715817e+03
2.592751436460585410e+03
2.570313776499648611e+03
2.548126052865905876e+03
2.526188265559357660e+03
2.504500414580002598e+03
2.483062499927842055e+03
2.461874521602875120e+03
2.440936479605102249e+03
2.420926801011592033e+03
2.401280869282072672e+03
2.381934219611965545e+03
2.362886852001270654e+03
2.344138766449987543e+03
2.325689962958117121e+03
2.307540441525658935e+03
2.289690202152612983e+03
2.272139244838978811e+03
2.254887569584757330e+03
2.237935176389948538e+03
2.221282065254551526e+03
2.204928236178566749e+03
2.188873689161994207e+03
2.173118424204833445e+03
2.157662441307086283e+03
2.142505740468750446e+03
2.127648321689826844e+03
2.113090184970315477e+03
2.098831330310216799e+03
2.084871757709529902e+03
2.071211467168255240e+03
2.057850458686392813e+03
2.044788732263943075e+03
2.032026287900905118e+03
2.019563125597279850e+03
2.007399245353066590e+03
1.995534647168265337e+03
1.983969331042876775e+03
1.970905567833318401e+03
1.956891289378455212e+03
1.942982998078349738e+03
1.929180693933001749e+03
1.915484376942411245e+03
1.901894047106578910e+03
1.888409704425504287e+03
1.875031348899187151e+03
1.861758980527627955e+03
1.848592599310826017e+03
1.835532205248782020e+03
1.822577798341495736e+03
1.809729378588967165e+03
1.796986945991196535e+03
1.784350500548183390e+03
1.771820042259927959e+03
1.759395571126430241e+03
1.747077087147690008e+03
1.734864590323707716e+03
1.722758080654483138e+03
1.710757558140015817e+03
1.698863022780306665e+03
1.687074474575354998e+03
1.675391913525161272e+03
1.663815339629724804e+03
1.652344752889046276e+03
1.640980153303125689e+03
1.629721540871962588e+03
1.618568915595557428e+03
1.600660962461615782e+03
1.591229579745559477e+03
1.581906528862698678e+03
1.572693568430580399e+03
1.563592457066749830e+03
1.554604953388753074e+03
1.545732816014136006e+03
1.536977803560444954e+03
1.528341674645224884e+03
1.519826187886022808e+03
1.511433101900383463e+03
1.503164175305854087e+03
1.495021166719979192e+03
1.487005834760306016e+03
1.479119938044379523e+03
1.471365235189746272e+03
1.463743484813951454e+03
1.456256445534541626e+03
1.448905875969062436e+03
1.441693534735059984e+03
1.434621180450079464e+03
1.427690571731667887e+03
1.420903467197370446e+03
1.414261625464733243e+03
1.407766805151302151e+03
1.401420764874623046e+03
1.395225263252241803e+03
1.389182058901704522e+03
1.383292910440557080e+03
1.377423782008699391e+03
1.368750647086714707e+03
1.360133015682597943e+03
1.351571492139009479e+03
1.343066680798605603e+03
1.334619186004046469e+03
1.326229612097989502e+03
1.317898563423093265e+03
1.309626644322016773e+03
1.301414459137417680e+03
1.293262612211955229e+03
1.285171707888287074e+03
1.277142350509072685e+03
1.269175144416969715e+03
1.261270693954637181e+03
1.253429603464732509e+03
1.245652477289915623e+03
1.237939919772843950e+03
1.230292535256176507e+03
1.222710928082570945e+03
1.215195702594686736e+03
