# Supplementary material for: Flow analysis on microcasting with degassed polydimethylsiloxane micro-channels for cell patterning with cross-linked albumin
Source: PLoS One. 2020 May 20;15(5):e0232518. doi: 10.1371/journal.pone.0232518 (PMC7239381; doi:10.1371/journal.pone.0232518)
Supplement: S2 File — (ZIP) [file pone.0232518.s004.zip › Python Data/1 mpas viscosity/Height 0.8mm/width 200 um/data.txt]

0
5.7376E-12
4.704E-12
3.388E-12
2.7648E-12
2.56E-12
1.7984E-12
1.5904E-12
1.253E-12
1.1776E-12
1.0368E-12
