# Supplementary material for: Flow analysis on microcasting with degassed polydimethylsiloxane micro-channels for cell patterning with cross-linked albumin
Source: PLoS One. 2020 May 20;15(5):e0232518. doi: 10.1371/journal.pone.0232518 (PMC7239381; doi:10.1371/journal.pone.0232518)
Supplement: S2 File — (ZIP) [file pone.0232518.s004.zip › Python Data/1 mpas viscosity/Height 0.8mm/width 200 um/Flow rate width = 200 um]

0.000000000000000000e+00
7.588728498424399718e-13
1.385998629198333353e-12
1.903997398241180645e-12
2.331857101827932701e-12
2.689777473923306527e-12
2.983213417785038000e-12
3.213076690986311002e-12
3.399720095038110279e-12
3.551526306164468396e-12
3.668706204094371016e-12
3.761908993823038773e-12
3.837090290001731754e-12
3.894268140965517060e-12
3.937751734532104691e-12
3.970854093285760965e-12
3.993575217226484268e-12
4.007794948678046898e-12
4.015872146373449113e-12
4.017814205435508236e-12
4.014515116239439746e-12
4.007737315631506788e-12
3.997527959980172652e-12
3.984277483799954706e-12
3.969175125714212974e-12
3.952303088584258690e-12
3.933903327581237226e-12
3.914514575567925996e-12
3.894156647287862305e-12
3.873013749178940864e-12
3.851384792920071106e-12
3.829273925719272058e-12
3.806828933360459886e-12
3.784221470303579733e-12
3.761476937041628942e-12
3.738677266542930076e-12
3.715835110286183219e-12
3.693018021985209820e-12
3.670244503835046097e-12
3.647557583432554292e-12
3.624982208585285592e-12
3.602660094407136606e-12
3.580481588479909147e-12
3.558446690803603215e-12
3.536555401378218810e-12
3.514807720203755932e-12
3.493203647280214581e-12
3.471743182607594354e-12
3.450426326185896057e-12
3.429253078015119288e-12
3.408303577745008123e-12
3.387589521367165160e-12
3.367048849862868175e-12
3.346681563232116362e-12
3.326487661474910124e-12
3.306467144591249058e-12
3.286620012581133566e-12
3.266946265444563650e-12
3.247445903181539308e-12
3.228139429718451559e-12
3.208972297390905460e-12
3.189978390211926161e-12
3.171157557726892202e-12
3.152509649481182529e-12
3.134034515020176085e-12
3.115732003889251816e-12
3.097601965633788665e-12
3.079644249799165982e-12
3.061858705930762710e-12
3.044157821168520993e-12
3.026554261071185543e-12
3.009105857827869354e-12
2.991811894989435671e-12
2.974671656106746932e-12
2.957684424730666786e-12
2.940849484412058479e-12
2.924166118701783640e-12
2.907633611150706323e-12
2.891251245309688965e-12
2.875018304729594812e-12
2.858934072961286704e-12
2.842997833555627484e-12
2.827208870063480801e-12
2.811566466035708284e-12
2.796069905023173987e-12
2.780718470576740348e-12
2.765511446247270611e-12
2.750448115585628021e-12
2.735527762142674614e-12
2.720749669469274441e-12
2.706113121116289537e-12
2.691617400634583147e-12
2.677261791575018113e-12
2.663045577488458083e-12
2.648968041925765091e-12
2.635028468437802787e-12
2.621226140575434012e-12
2.607389601681471213e-12
2.593652099679060345e-12
2.580028906086902680e-12
2.566518601823189528e-12
2.553119767806111794e-12
2.539830984953861190e-12
2.526650834184628219e-12
2.513577896416604592e-12
2.500610752567981215e-12
2.487747983556949398e-12
2.474988170301700449e-12
2.462329893720425273e-12
2.449771734731315584e-12
2.437312274252562287e-12
2.424950093202356690e-12
2.412683772498889699e-12
2.400511893060352623e-12
2.388433035804937176e-12
2.376445781650833857e-12
2.364548711516234381e-12
2.352740406319329652e-12
2.341019446978310980e-12
2.329384414411369673e-12
2.317833889536696638e-12
2.306366453272483586e-12
2.294980686536921019e-12
2.283675170248200650e-12
2.272462704952837355e-12
2.261380162263585375e-12
2.250380606285807163e-12
2.239462859873158585e-12
2.228625745879293086e-12
2.217868087157866533e-12
2.207188706562533179e-12
2.196586426946948084e-12
2.186060071164765902e-12
2.175608462069641694e-12
2.165230422515230115e-12
2.154924775355185822e-12
2.144690343443163874e-12
2.134525949632818523e-12
2.124430416777805232e-12
2.114402567731778255e-12
2.104441225348393053e-12
2.094545212481303880e-12
2.084713351984165390e-12
2.074944466710633048e-12
2.065237379514361106e-12
2.055590913249004623e-12
2.046003890768218659e-12
2.036475134925657063e-12
2.027003468574975700e-12
2.017587714569828825e-12
2.008226695763871899e-12
1.998919235010758368e-12
1.990098816278751973e-12
1.980972476956801564e-12
1.971914987327936211e-12
1.962925203755774851e-12
1.954001998964908568e-12
1.945144262040898570e-12
1.936350898430279020e-12
1.927620829940554203e-12
1.918952994740200149e-12
1.910346347358663818e-12
1.901799858686363511e-12
1.893312515974689671e-12
1.884883322836002867e-12
1.876511299243635006e-12
1.868195481531890544e-12
1.859934922396044063e-12
1.851728690892341480e-12
1.843575872438000457e-12
1.835475568811210393e-12
1.827426898151130411e-12
1.819428994957892588e-12
1.811481010092598921e-12
1.803582110777323958e-12
1.795731480595112779e-12
1.787928319489981594e-12
1.780171843766918561e-12
1.772461286091882970e-12
1.764795895491804642e-12
1.757198627839688666e-12
1.749651006483944587e-12
1.742149022195382989e-12
1.734692094350135640e-12
1.727279660388979434e-12
1.719911175817336599e-12
1.712586114205274690e-12
1.705303967187505990e-12
1.698064244463388714e-12
1.690866473796925604e-12
1.683710201016764730e-12
1.676594990016199695e-12
1.669520422753169229e-12
1.662486099250256587e-12
1.655491637594691160e-12
1.648536673938346864e-12
1.641620862497743347e-12
1.634743875554045185e-12
1.627905403453061880e-12
1.621105154605248668e-12
1.614342855485705711e-12
1.607618250634178302e-12
1.600931102655057061e-12
1.594281192217377537e-12
1.587668318054821013e-12
1.581092296965713495e-12
1.574552963813026523e-12
1.568050171524376764e-12
1.561583791092025410e-12
1.555153711572879990e-12
1.548759840088492356e-12
1.542402101825059892e-12
1.536080440033425514e-12
1.529794816029076457e-12
1.523545209192146098e-12
1.517331616967412334e-12
1.511154054864298795e-12
1.505012556456873840e-12
1.498907173383851153e-12
1.492813982918674169e-12
1.486716787967651602e-12
1.480650146751452357e-12
1.474613947759335108e-12
1.468608093692664277e-12
1.462632501464910034e-12
1.456687102201648504e-12
1.450771841240561356e-12
1.444886678131436213e-12
1.439031586636166245e-12
1.433206554728750372e-12
1.427411584595293666e-12
1.421646692634006142e-12
1.415911909455204575e-12
1.410207279881310680e-12
1.404532862946852328e-12
1.398888731898463338e-12
1.393274974194882475e-12
1.387691691506955058e-12
1.382138999717631754e-12
1.376617028921969179e-12
1.371125923427129702e-12
1.365665841752381237e-12
1.360236956629097650e-12
1.354839455000758760e-12
1.349473538022949325e-12
1.344139421063361068e-12
1.338837333701790248e-12
1.333567519730139882e-12
1.328330237152417930e-12
1.323125758184738710e-12
1.317954369255322083e-12
1.312816371004493460e-12
1.307712078284684205e-12
1.302641820160431429e-12
1.297605939908378196e-12
1.292604795017272915e-12
1.287638757187970150e-12
1.282708212333429808e-12
1.277813560578717549e-12
1.272853507004279039e-12
1.267912320873755246e-12
1.262997746770339622e-12
1.258109819905475869e-12
1.253248582859632206e-12
1.248414085582298542e-12
1.243606385391990111e-12
1.238825546976244037e-12
1.234071642391621760e-12
1.229344751063707826e-12
1.224644959787110282e-12
1.219972362725460285e-12
1.215327061411413101e-12
1.210709164746646696e-12
1.206118789001862544e-12
1.201556057816786433e-12
1.197021102200166044e-12
1.192514060529773777e-12
1.188035078552404930e-12
1.183584309383878313e-12
1.179161913509035633e-12
1.174768058781743320e-12
1.170402920424889693e-12
1.166066681030387587e-12
1.161759530559172540e-12
1.157481666341204401e-12
1.153233293075465318e-12
1.149014622829961550e-12
1.144825875041722661e-12
1.140667276516801319e-12
1.136539061430274508e-12
1.132441471326241506e-12
1.128374755117825906e-12
1.124339169087173800e-12
1.120334976885455796e-12
1.116362449532864998e-12
1.112421865418618423e-12
1.108513510300956192e-12
1.104637677307142536e-12
1.100738552276071046e-12
1.096796994663141372e-12
