# Supplementary material for: Flow analysis on microcasting with degassed polydimethylsiloxane micro-channels for cell patterning with cross-linked albumin
Source: PLoS One. 2020 May 20;15(5):e0232518. doi: 10.1371/journal.pone.0232518 (PMC7239381; doi:10.1371/journal.pone.0232518)
Supplement: S2 File — (ZIP) [file pone.0232518.s004.zip › Python Data/1 mpas viscosity/Height 0.8mm/width 200 um/P]

1.010201311248574057e+05
1.007607337984454207e+05
1.005463701530432736e+05
1.003693082173022412e+05
1.002230575467019371e+05
1.001007134839130158e+05
1.000004114381530380e+05
9.992183975315850694e+04
9.985804145017069823e+04
9.980615116933237005e+04
9.976609682789881481e+04
9.973423832291371946e+04
9.970853991081610729e+04
9.968899542233815009e+04
9.967413189425659948e+04
9.966281687177237472e+04
9.965505035488549038e+04
9.965018977735712542e+04
9.964742883593258739e+04
9.964676500281675544e+04
9.964789269491593586e+04
9.965020947744020668e+04
9.965369923143640335e+04
9.965822849888291967e+04
9.966339077515985991e+04
9.966915796174920979e+04
9.967544735372283321e+04
9.968207480183323787e+04
9.968903353302019241e+04
9.969626058198259852e+04
9.970365377496321162e+04
9.971121169436661876e+04
9.971888382417126559e+04
9.972661148958335980e+04
9.973438600822619628e+04
9.974217937383634853e+04
9.974998726189520676e+04
9.975778658124495996e+04
9.976557100747970981e+04
9.977332583293979405e+04
9.978104252998509037e+04
9.978867265766573837e+04
9.979625369728590886e+04
9.980378564884563093e+04
9.981126851234487549e+04
9.981870228778365708e+04
9.982608697516197572e+04
9.983342257447981683e+04
9.984070908573719498e+04
9.984794650893411017e+04
9.985510745079790649e+04
9.986218791341384349e+04
9.986920910974736034e+04
9.987617103979845706e+04
9.988307370356714819e+04
9.988991710105341917e+04
9.989670123225725547e+04
9.990342609717868618e+04
9.991009169581771130e+04
9.991669101953814970e+04
9.992324271378018602e+04
9.992973519633687101e+04
9.993616851863649208e+04
9.994254273210732208e+04
9.994885788817764842e+04
9.995511403827574395e+04
9.996131123382991063e+04
9.996744952626839222e+04
9.997352896701951977e+04
9.997957946966090822e+04
9.998559670486114919e+04
9.999156090446641610e+04
9.999747231337278208e+04
1.000033311764763348e+05
1.000091377386731619e+05
1.000148922448593512e+05
1.000205949399310048e+05
1.000262460687841667e+05
1.000318458763149683e+05
1.000373946074194682e+05
1.000428925069937541e+05
1.000483398199339281e+05
1.000537367911360634e+05
1.000590836654962332e+05
1.000643806879105541e+05
1.000696281032750994e+05
1.000748261564859422e+05
1.000799750924391701e+05
1.000850751560309000e+05
1.000901265921571758e+05
1.000951296457141143e+05
1.001000845615977742e+05
1.001049915847042721e+05
1.001098509599296667e+05
1.001146629321700602e+05
1.001194277463215403e+05
1.001241456472801801e+05
1.001288752422270045e+05
1.001335709844606899e+05
1.001382276538826263e+05
1.001428457355622522e+05
1.001474257145689917e+05
1.001519680759722978e+05
1.001564733048416092e+05
1.001609418862463644e+05
1.001653743052559876e+05
1.001697710469399317e+05
1.001741325963676354e+05
1.001784594386085373e+05
1.001827520587320614e+05
1.001870109418076609e+05
1.001912365729047597e+05
1.001954294370928110e+05
1.001995900194412534e+05
1.002037188050195255e+05
1.002078162788970512e+05
1.002118829261432838e+05
1.002159192318276473e+05
1.002199256810196093e+05
1.002239027587885648e+05
1.002278509502039960e+05
1.002317707403353124e+05
1.002356626142519526e+05
1.002395270570233843e+05
1.002433596931767388e+05
1.002471479192860716e+05
1.002509077789423318e+05
1.002546396745167585e+05
1.002583440083806199e+05
1.002620211829051404e+05
1.002656716004615737e+05
1.002692956634211587e+05
1.002728937741551636e+05
1.002764663350348128e+05
1.002800137484313746e+05
1.002835364167160733e+05
1.002870347422601626e+05
1.002905091274348961e+05
1.002939599746115273e+05
1.002973876861612807e+05
1.003007926644554245e+05
1.003041753118651832e+05
1.003075360307618248e+05
1.003108752235165884e+05
1.003141932925007277e+05
1.003174906400854670e+05
1.003207676686420746e+05
1.003240247805417894e+05
1.003272623781558650e+05
1.003304808638555405e+05
1.003336806400120549e+05
1.003368621089966764e+05
1.003398770976570086e+05
1.003429966558551241e+05
1.003460926799047593e+05
1.003491655607228313e+05
1.003522156836337526e+05
1.003552434283694165e+05
1.003582491690692405e+05
1.003612332742801518e+05
1.003641961069565587e+05
1.003671380244603934e+05
1.003700593785610981e+05
1.003729605154356250e+05
1.003758417756684066e+05
1.003787034942513856e+05
1.003815460005840432e+05
1.003843696184733271e+05
1.003871746661337093e+05
1.003899614561871567e+05
1.003927302956631756e+05
1.003954814859987237e+05
1.003982153230382974e+05
1.004009320970339031e+05
1.004036320926450280e+05
1.004063155889386835e+05
1.004089828593894053e+05
1.004116341718791809e+05
1.004142697886975511e+05
1.004168899665415374e+05
1.004194868586525263e+05
1.004220667807051504e+05
1.004246311031310324e+05
1.004271800243985490e+05
1.004297137368012627e+05
1.004322324264578929e+05
1.004347362733122864e+05
1.004372254511335050e+05
1.004397001275157090e+05
1.004421604638782446e+05
1.004446066154656000e+05
1.004470387313474494e+05
1.004494569544185943e+05
1.004518614213989931e+05
1.004542522628337902e+05
1.004566296030932572e+05
1.004589935603728372e+05
1.004613442466931301e+05
1.004636817678998923e+05
1.004660062236640224e+05
1.004683177074815903e+05
1.004706163066738372e+05
1.004729021023871319e+05
1.004751751695930143e+05
1.004774355770881957e+05
1.004796833874945005e+05
1.004819186572589679e+05
1.004841414366537501e+05
1.004863517697761708e+05
1.004885496945487248e+05
1.004907352427190344e+05
1.004929084398598934e+05
1.004950693053692812e+05
1.004972178524702904e+05
1.004993540882111702e+05
1.005014780134653847e+05
1.005035896229314822e+05
1.005056889051332109e+05
1.005077758424194617e+05
1.005098586120380060e+05
1.005119427504667692e+05
1.005140164450417069e+05
1.005160797338793200e+05
1.005181326502381417e+05
1.005201752225187811e+05
1.005222074742637924e+05
1.005242294241578493e+05
1.005262410860275850e+05
1.005282424688416941e+05
1.005302335767109034e+05
1.005322144088879431e+05
1.005341849597676191e+05
1.005361452188866970e+05
1.005380951709240471e+05
1.005400347957005142e+05
1.005419640681790042e+05
1.005438829584644263e+05
1.005457914318037365e+05
1.005476894485859229e+05
1.005495769643419771e+05
1.005514539297449373e+05
1.005533202906098886e+05
1.005551759878939192e+05
1.005570209576961643e+05
1.005588551312577620e+05
1.005606784349618974e+05
1.005624907903337880e+05
1.005642921140406688e+05
1.005660823178918217e+05
1.005678613088385464e+05
1.005696289889741602e+05
1.005713852555340418e+05
1.005731300008955586e+05
1.005748631125781249e+05
1.005765844732432015e+05
1.005782939606942673e+05
1.005799914478767896e+05
1.005816768028783408e+05
1.005833498889284674e+05
1.005850453305776755e+05
1.005867343229718826e+05
1.005884142188637343e+05
1.005900850062172394e+05
1.005917466704776161e+05
1.005933991945711314e+05
1.005950425589052466e+05
1.005966767413685011e+05
1.005983017173305852e+05
1.005999174596422963e+05
1.006015239386355825e+05
1.006031211221234844e+05
1.006047089754002081e+05
1.006062874612410669e+05
1.006078565399024956e+05
1.006094161691220652e+05
1.006109663041184394e+05
1.006125068975914764e+05
1.006140378997220978e+05
1.006155592581723758e+05
1.006170709180855047e+05
1.006185728220858000e+05
1.006200649102787429e+05
1.006215471202508634e+05
1.006230193870699004e+05
1.006244816432846565e+05
1.006259338189250993e+05
1.006273758415023040e+05
1.006288076360084669e+05
1.006302291249169357e+05
1.006316402281821502e+05
1.006330408632397157e+05
1.006344309450063156e+05
1.006358103858798131e+05
1.006371790957391495e+05
1.006385369819444313e+05
1.006398839493368578e+05
1.006412199002387788e+05
1.006425447344536515e+05
1.006438775303345610e+05
1.006452248304875538e+05
