# Supplementary material for: Flow analysis on microcasting with degassed polydimethylsiloxane micro-channels for cell patterning with cross-linked albumin
Source: PLoS One. 2020 May 20;15(5):e0232518. doi: 10.1371/journal.pone.0232518 (PMC7239381; doi:10.1371/journal.pone.0232518)
Supplement: S2 File — (ZIP) [file pone.0232518.s004.zip › Python Data/1 mpas viscosity/Height 0.8mm/width 200 um/viscosity P]

0.000000000000000000e+00
3.880765581251725133e-03
7.087795771019767162e-03
9.736766273060545526e-03
1.192477868071062201e-02
1.375513150087664602e-02
1.525572031687810574e-02
1.643120772457568393e-02
1.738567499608535336e-02
1.816198992062339687e-02
1.876123090650841374e-02
1.923785644203884412e-02
1.962232267590758444e-02
1.991472190467992801e-02
2.013709068924955312e-02
2.030637134612917061e-02
2.042256387531877701e-02
2.049528151754740832e-02
2.053658713391751447e-02
2.054651854201356570e-02
2.052964747882525878e-02
2.049498679051454247e-02
2.044277762790359942e-02
2.037501661641654901e-02
2.029778534972008844e-02
2.021150420131278408e-02
2.011741049481292898e-02
2.001825923186775422e-02
1.991415174219900858e-02
1.980603003078707652e-02
1.969542268856202399e-02
1.958235092374358000e-02
1.946757049137520443e-02
1.935195920744433792e-02
1.923564696638453350e-02
1.911905276150080088e-02
1.900224129061847678e-02
1.888555801362262407e-02
1.876909754805251157e-02
1.865307993079177301e-02
1.853763274130630634e-02
1.842348069011444031e-02
1.831006303066880225e-02
1.819737976296938869e-02
1.808543088701620311e-02
1.797421640280924549e-02
1.786373631034851236e-02
1.775399060963400721e-02
1.764497930066573003e-02
1.753670238344367735e-02
1.742956968050200436e-02
1.732364100344374602e-02
1.721859899145685574e-02
1.711444364454133352e-02
1.701117496269718282e-02
1.690879294592439672e-02
1.680729759422297520e-02
1.670668890759292868e-02
1.660696688603424676e-02
1.650823638364974991e-02
1.641021845160292245e-02
1.631308636781711105e-02
1.621683936288922587e-02
1.612147666741617705e-02
1.602699751199487127e-02
1.593340112722222562e-02
1.584068674369514679e-02
1.574885359201055185e-02
1.565790090276534749e-02
1.556738114789828036e-02
1.547735909723798806e-02
1.538813049620354340e-02
1.529969168097807669e-02
1.521203898774470785e-02
1.512516875268657066e-02
1.503907731198679369e-02
1.495376100182849513e-02
1.486921615839480702e-02
1.478543911786885622e-02
1.470242621643376955e-02
1.462017379027267389e-02
1.453867817556869432e-02
1.445793570850496465e-02
1.437794272526460131e-02
1.429869556203073634e-02
1.422019055498650007e-02
1.414242404031501414e-02
1.406539235419941060e-02
1.398909183282281109e-02
1.391351881236834766e-02
1.383866962901914369e-02
1.376454061895832602e-02
1.369112811836901977e-02
1.361842846343436046e-02
1.354643799033746453e-02
1.347515303526146749e-02
1.340456993438949099e-02
1.333381188326868659e-02
1.326356029243314430e-02
1.319389325821239065e-02
1.312480352362807579e-02
1.305628383170185161e-02
1.298832692545537001e-02
1.292092554791028289e-02
1.285407244208823865e-02
1.278776035101089267e-02
1.272198201769989337e-02
1.265673018517689437e-02
1.259199759646354583e-02
1.252777699458150137e-02
1.246406112255241116e-02
1.240084272339792709e-02
1.233811454013969931e-02
1.227586931579937972e-02
1.221409979339862194e-02
1.215279871595907613e-02
1.209195882650239418e-02
1.203157286805022624e-02
1.197163358362422596e-02
1.191213371624604347e-02
1.185306600893732895e-02
1.179442320471973601e-02
1.173619804661491482e-02
1.167838327764451900e-02
1.162104435794504738e-02
1.156436984359111853e-02
1.150811971123169054e-02
1.145228794111125860e-02
1.139686851347430224e-02
1.134185540856531317e-02
1.128724260662877961e-02
1.123302408790919325e-02
1.117919383265103712e-02
1.112574582109880292e-02
1.107267403349697886e-02
1.101997245009004971e-02
1.096763505112250889e-02
1.091565581683883943e-02
1.086402872748353128e-02
1.081274776330107441e-02
1.076180690453595878e-02
1.071120013143266915e-02
1.066092142423569027e-02
1.061096476318951903e-02
1.056132412853863847e-02
1.051199350052753854e-02
1.046296685940070574e-02
1.041423818540263002e-02
1.036580145877779788e-02
1.031765065977069927e-02
1.026977976862582589e-02
1.022218276558765730e-02
1.017707642473687432e-02
1.013040565040254117e-02
1.008408696340307338e-02
1.003811451534805492e-02
9.992482541514699848e-03
9.947185360847847144e-03
9.902217375959986717e-03
9.857573073131221247e-03
9.813247022309293938e-03
9.769233877109579842e-03
9.725528374815082394e-03
9.682125336376442085e-03
9.639019666411927784e-03
9.596206353207438478e-03
9.553680468716508473e-03
9.511437168560303926e-03
9.469471692027622844e-03
9.427779362074891617e-03
9.386355585326175421e-03
9.345195852073162612e-03
9.304295736275180334e-03
9.263650895559182377e-03
9.223257071219759587e-03
9.183110088219132924e-03
9.143205855187153466e-03
9.103540364421305875e-03
9.064109691886708398e-03
9.024909997216104193e-03
8.986058673411321390e-03
8.947461233558551275e-03
8.909097175041784389e-03
8.870963528634851977e-03
8.833057417491557012e-03
8.795376057145679397e-03
8.757916755510970763e-03
8.720676912881156206e-03
8.683654021929934283e-03
8.646845667710971808e-03
8.610249527657915999e-03
8.573863371584378862e-03
8.537685061683952803e-03
8.501712552530198488e-03
8.465943891076650046e-03
8.430377216656816802e-03
8.395010760984178075e-03
8.359842848152190115e-03
8.324871894634277431e-03
8.290096409283839729e-03
8.255514993334251914e-03
8.221126340398857146e-03
8.186929236470972052e-03
8.152922559923891921e-03
8.119105281510878569e-03
8.085476464365170743e-03
8.052035263999977183e-03
8.018780928308483560e-03
7.985712797563842072e-03
7.952830304419183580e-03
7.920132973907610674e-03
7.887620423442195938e-03
7.855292362815988888e-03
7.823148594202007297e-03
7.791189012153249341e-03
7.759413603602677983e-03
7.727822447863233989e-03
7.696415716627828113e-03
7.665193673969348913e-03
7.634033982537273035e-03
7.602853812745953566e-03
7.571829890318741013e-03
7.540961645005895587e-03
7.510248579236319250e-03
7.479690268117560915e-03
7.449286359435815588e-03
7.419036573655925226e-03
7.388940703921374406e-03
7.358998616054295526e-03
7.329210248555462735e-03
7.299575612604301475e-03
7.270094792058878069e-03
7.240767943455907532e-03
7.211595296010746628e-03
7.182577151617399944e-03
7.153713884848520756e-03
7.125005942955400622e-03
7.096453845867982391e-03
7.068058186194850663e-03
7.039819629223239596e-03
7.011738912919026831e-03
6.983816847926734364e-03
6.956054317569529410e-03
6.928452277849230477e-03
6.901011757446292617e-03
6.873733857719824779e-03
6.846619752707574190e-03
6.819670689125940238e-03
6.792887986369960593e-03
6.766273036513325949e-03
6.739827304308368752e-03
6.713552327186064934e-03
6.687449715256039116e-03
6.661521151306562007e-03
6.635768390804546932e-03
6.610193261895555041e-03
6.584797665403794437e-03
6.559583574832111505e-03
6.534553036362004790e-03
6.509188042480826969e-03
6.483919533968661268e-03
6.458787115499604360e-03
6.433790967139865584e-03
6.408931306639779196e-03
6.384208389433785290e-03
6.359622508640447140e-03
6.335173995062440798e-03
6.310863217186559425e-03
6.286690581183710692e-03
6.262656530908920251e-03
6.238761547901326525e-03
6.215006151384188521e-03
6.191390898264877152e-03
6.167916383134878708e-03
6.144583238269801795e-03
6.121392133629362589e-03
6.098343776857398715e-03
6.075438913281862308e-03
6.052678325914820877e-03
6.030062835452455576e-03
6.007593300275072476e-03
5.985270616447080881e-03
5.963095717717016749e-03
5.941069575517524473e-03
5.919193198965370765e-03
5.897467634861432509e-03
5.875893967690706300e-03
5.854473319622301511e-03
5.833206850509446359e-03
5.812095757889486174e-03
5.791141276983875590e-03
5.770344680698194159e-03
5.749707279622129873e-03
5.729230422029490434e-03
5.708915493878198924e-03
5.688763918810292933e-03
5.668777158151927162e-03
5.648956710913375159e-03
5.629017151577814584e-03
5.608860598178975337e-03
