# Supplementary material for: Flow analysis on microcasting with degassed polydimethylsiloxane micro-channels for cell patterning with cross-linked albumin
Source: PLoS One. 2020 May 20;15(5):e0232518. doi: 10.1371/journal.pone.0232518 (PMC7239381; doi:10.1371/journal.pone.0232518)
Supplement: S2 File — (ZIP) [file pone.0232518.s004.zip › Python Data/1 mpas viscosity/Height 0.8mm/width 400 um/Flow rate width = 400 um]

0.000000000000000000e+00
3.128508537670179314e-13
6.009312348861401146e-13
8.661788293290674861e-13
1.110535806311745957e-12
1.337772613897797665e-12
1.548968705100282434e-12
1.744124079919200667e-12
1.923238738354552567e-12
2.086312680406337931e-12
2.233345906074556355e-12
2.364522472086484010e-12
2.484683419729318055e-12
2.595972900736552184e-12
2.698390915108186802e-12
2.791937462844221504e-12
2.876612543944656694e-12
2.952416158409491968e-12
3.019376951071372428e-12
3.080078735236553152e-12
3.136199677262664637e-12
3.187739777149707690e-12
3.234699034897681502e-12
3.277077450506586480e-12
3.314875023976422621e-12
3.348091775136136581e-12
3.377712496312532613e-12
3.404704442176502711e-12
3.429067612728046469e-12
3.450802007967164292e-12
3.469907627893855776e-12
3.486384472508121729e-12
3.500232541809961343e-12
3.511735281415298031e-12
3.521655865602486488e-12
3.530036503400911255e-12
3.536877194810571931e-12
3.542177939831468918e-12
3.545938738463602217e-12
3.548159590706971827e-12
3.548906069929426291e-12
3.548686902193357570e-12
3.547609515741899936e-12
3.545673910575054601e-12
3.542880086692820755e-12
3.539228044095198401e-12
3.534717782782187940e-12
3.529354368229005056e-12
3.523401831519364983e-12
3.517009226959703692e-12
3.510176554550020778e-12
3.502903814290316242e-12
3.495191006180590084e-12
3.487038130220842304e-12
3.478462528381228735e-12
3.469613272480847362e-12
3.460524610236424008e-12
3.451196541647958268e-12
3.441629066715450546e-12
3.431822185438900439e-12
3.421775897818307946e-12
3.411518391245390879e-12
3.401138414995593082e-12
3.390642453327773434e-12
3.380030506241931533e-12
3.369302573738067782e-12
3.358458655816181777e-12
3.347498752476274326e-12
3.336458646780738396e-12
3.325384085541360760e-12
3.314275236372806439e-12
3.303132099275074625e-12
3.291954674248165722e-12
3.280750714803554762e-12
3.269538041036779436e-12
3.258317359206062885e-12
3.247088669311405512e-12
3.235851971352807319e-12
3.224611359524473320e-12
3.213383642459732408e-12
3.202170634040388013e-12
3.190972334266439732e-12
3.179788743137887969e-12
3.168623287368788235e-12
3.157489458781389969e-12
3.146386093997599484e-12
3.135314221295461440e-12
3.124273840674976240e-12
3.113369631842555436e-12
3.102538950382074670e-12
3.091747375657974646e-12
3.080994907670255365e-12
3.070281546418917232e-12
3.059607291903960245e-12
3.048972144125384001e-12
3.038376103083188500e-12
3.027819168777374147e-12
3.017301341207940940e-12
3.006822620374888072e-12
2.996383006278216351e-12
2.985982498917925777e-12
2.975621098294015945e-12
2.965298804406487261e-12
2.955015617255339320e-12
2.944771536840572526e-12
2.934566563162186474e-12
2.924400696220181570e-12
2.914273936014557409e-12
2.904186282545314394e-12
2.894137735812451719e-12
2.884128295815970594e-12
2.874157962555870213e-12
2.864226736032150978e-12
2.854334616244812486e-12
2.844481603193854737e-12
2.834667696879278136e-12
2.824892897301082277e-12
2.815157204459267565e-12
2.805460618353833596e-12
2.795803138984780774e-12
2.786184766352108695e-12
2.776605500455817763e-12
2.767065341295907574e-12
2.757564288872378531e-12
2.748161426482651262e-12
2.738826009797919284e-12
2.729534246625619697e-12
2.720286136965752906e-12
2.711081680818318911e-12
2.701920878183317712e-12
2.692803729060749308e-12
2.683730233450613296e-12
2.674700391352910484e-12
2.665714202767640467e-12
2.656771667694803247e-12
2.647872786134398418e-12
2.639017558086426788e-12
2.630205983550887955e-12
2.621438062527781513e-12
2.612713795017108271e-12
2.604033181018867421e-12
2.595396220533059367e-12
2.586802913559684108e-12
2.578253260098741645e-12
2.569747260150232382e-12
2.561284913714155106e-12
2.552866220790511031e-12
2.544491181379299751e-12
2.536159795480521266e-12
2.527872063094175578e-12
2.519627984220262685e-12
2.511427558858782588e-12
2.503270787009734883e-12
2.495157668673120378e-12
2.487088203848938264e-12
2.479062392537189350e-12
2.471080234737872828e-12
2.463141730450989101e-12
2.455246879676538171e-12
2.447395682414520440e-12
2.440761867140129480e-12
2.432778037125450900e-12
2.424837578493392349e-12
2.416940322009348473e-12
2.409086098438713918e-12
2.401274738546882928e-12
2.393506073099250956e-12
2.385779932861212244e-12
2.378096148598161843e-12
2.370454551075493995e-12
2.362854971058604155e-12
2.355297239312886564e-12
2.347781186603736273e-12
2.340306643696547525e-12
2.332873441356715772e-12
2.325481410349634855e-12
2.318130381440700630e-12
2.310820185395306533e-12
2.303550652978848422e-12
2.296321614956720538e-12
2.289132902094317529e-12
2.281984345157034444e-12
2.274875774910265525e-12
2.267807022119405824e-12
2.260777917549850390e-12
2.253788291966993062e-12
2.246837976136229697e-12
2.239926800822954135e-12
2.233054596792561425e-12
2.226221194810446618e-12
2.219426425642003955e-12
2.212670120052628488e-12
2.205952108807714863e-12
2.199272222672657725e-12
2.192630292412851722e-12
2.186026148793691902e-12
2.179390609579303226e-12
2.172748196195216142e-12
2.166139014664913147e-12
2.159562847514206107e-12
2.153019477268905679e-12
2.146508686454824135e-12
2.140030257597771726e-12
2.133583973223559917e-12
2.127169615858000171e-12
2.120786968026903953e-12
2.114435812256082321e-12
2.108115931071346741e-12
2.101827106998508271e-12
2.095569122563377973e-12
2.089341760291767309e-12
2.083144802709487744e-12
2.076978032342350338e-12
2.070841231716166149e-12
2.064734183356747048e-12
2.058656669789904092e-12
2.052608473541448343e-12
2.046589377137191263e-12
2.040599163102943510e-12
2.034637613964517354e-12
2.028704512247723857e-12
2.022799640478373672e-12
2.016922781182278670e-12
2.011073716885249504e-12
2.005252230113098044e-12
1.999458103391635349e-12
1.993691119246672884e-12
1.987951060204021303e-12
1.982237708789492475e-12
1.976550847528897864e-12
1.970890258948048126e-12
1.965255725572754724e-12
1.959647029928828719e-12
1.954063954542081978e-12
1.948506281938325562e-12
1.942973794643370529e-12
1.937466275183028345e-12
1.931983506083110069e-12
1.926525269869426761e-12
1.921091349067790692e-12
1.915681526204012115e-12
1.910295583803902493e-12
1.904933304393273695e-12
1.899594470497935973e-12
1.894278864643701598e-12
1.888986269356381629e-12
1.883716467161786724e-12
1.878469240585728750e-12
1.873244372154018767e-12
1.868041644392468238e-12
1.862860839826888224e-12
1.857701740983089785e-12
1.852564130386884788e-12
1.847447790564083889e-12
1.842352504040498957e-12
1.837278053341941050e-12
1.832224220994220826e-12
1.827190789523150556e-12
1.822177541454540895e-12
1.817184259314203106e-12
1.812210725627948653e-12
1.807256722921588999e-12
1.802322033720934801e-12
1.797406440551798128e-12
1.792509725939989434e-12
1.787631672411320789e-12
1.782772062491602648e-12
1.777930678706647079e-12
1.773107303582264739e-12
1.768301719644267495e-12
1.763513709418465802e-12
1.758743055430671730e-12
1.753989540206696338e-12
1.749252946272350282e-12
1.744533056153445835e-12
1.739829652375793449e-12
1.735142517465204792e-12
1.730471433947490922e-12
1.725848330374331991e-12
1.721300608286139503e-12
1.716771588141014156e-12
1.712261091961278311e-12
1.707768941769254932e-12
1.703294959587266582e-12
1.698838967437636427e-12
1.694400787342686827e-12
1.689980241324740547e-12
1.685577151406120752e-12
1.681191339609149400e-12
1.676822627956150263e-12
1.672470838469445298e-12
1.668135793171357671e-12
1.663817314084209742e-12
1.659515223230324679e-12
1.655229342632025044e-12
1.650959494311633801e-12
1.646705500291473109e-12
1.642467182593866539e-12
1.638244363241136046e-12
1.634036864255605203e-12
