# Supplementary material for: Flow analysis on microcasting with degassed polydimethylsiloxane micro-channels for cell patterning with cross-linked albumin
Source: PLoS One. 2020 May 20;15(5):e0232518. doi: 10.1371/journal.pone.0232518 (PMC7239381; doi:10.1371/journal.pone.0232518)
Supplement: S2 File — (ZIP) [file pone.0232518.s004.zip › Python Data/1 mpas viscosity/Height 0.8mm/width 400 um/P]

1.010201311242061347e+05
1.008843377124280960e+05
1.007592959637882886e+05
1.006441648226019315e+05
1.005381012872249266e+05
1.004394687886649481e+05
1.003477987886210030e+05
1.002630912870930770e+05
1.001853462840811699e+05
1.001145637795852817e+05
1.000507437736054126e+05
9.999380637602569186e+04
9.994165032515855273e+04
9.989334494852616626e+04
9.984889024612853245e+04
9.980828621796566586e+04
9.977153286403755192e+04
9.973863018434420519e+04
9.970956574555033876e+04
9.968321803937165532e+04
9.965885865502552770e+04
9.963648759251197043e+04
9.961610485183098353e+04
9.959771043298253790e+04
9.958130433596667717e+04
9.956688655217656924e+04
9.955402963093300059e+04
9.954231373380418518e+04
9.953173886079012300e+04
9.952230501189082861e+04
9.951401218710630201e+04
9.950686038643654319e+04
9.950084960988153762e+04
9.949585682741987694e+04
9.949155078203949961e+04
9.948791315284393204e+04
9.948494393983314512e+04
9.948264314300716796e+04
9.948101076236598601e+04
9.948004679790958471e+04
9.947972278741316404e+04
9.947981791751836136e+04
9.948028555882502405e+04
9.948112571133315214e+04
9.948233837504273106e+04
9.948392354995377536e+04
9.948588123606628506e+04
9.948820923470264825e+04
9.949079294275012217e+04
9.949356766294938279e+04
9.949653339530044468e+04
9.949969013980329328e+04
9.950303789645792858e+04
9.950657666526436515e+04
9.951029891891281295e+04
9.951413995254253678e+04
9.951808490087752580e+04
9.952213376391778002e+04
9.952628654166328488e+04
9.953054323411405494e+04
9.953490384127007565e+04
9.953935612834904168e+04
9.954386157358648779e+04
9.954841736247950757e+04
9.955302349502811558e+04
9.955767997123229725e+04
9.956238679109205259e+04
9.956714395460739615e+04
9.957193593008304015e+04
9.957674286104242492e+04
9.958156467473211524e+04
9.958640137115212565e+04
9.959125295030244160e+04
9.959611604675906710e+04
9.960098292568112083e+04
9.960585328051609395e+04
9.961072711126398644e+04
9.961560441792478377e+04
9.962048342340700037e+04
9.962535683189651172e+04
9.963022385607504111e+04
9.963508449594258855e+04
9.963993875149916857e+04
9.964478513537405524e+04
9.964961779142031446e+04
9.965443722460405843e+04
9.965924298859956616e+04
9.966403508340682311e+04
9.966876807263240335e+04
9.967346914718499465e+04
9.967815324739631615e+04
9.968282037326638238e+04
9.968747052479517879e+04
9.969210370198270539e+04
9.969671990482897672e+04
9.970131913333397824e+04
9.970590138749772450e+04
9.971046666732020094e+04
9.971501497280140757e+04
9.971954630394134438e+04
9.972406066074002592e+04
9.972855804319745221e+04
9.973303845131360868e+04
9.973750188508849533e+04
9.974194834452211217e+04
9.974637782961447374e+04
9.975079034036556550e+04
9.975518587677540199e+04
9.975956443884396867e+04
9.976392602657128009e+04
9.976827063995730714e+04
9.977259827900207893e+04
9.977690894370559545e+04
9.978120263406784215e+04
9.978547935008881905e+04
9.978973909176854067e+04
9.979398185910699249e+04
9.979820765210417449e+04
9.980241647076010122e+04
9.980660831507475814e+04
9.981078318504815979e+04
9.981494108068029163e+04
9.981908200197115366e+04
9.982320594892076042e+04
9.982728727632967639e+04
9.983133932882281078e+04
9.983537243343930459e+04
9.983938659017914324e+04
9.984338179904231220e+04
9.984735806002882600e+04
9.985131537313868466e+04
9.985525373837188818e+04
9.985917315572843654e+04
9.986307362520831521e+04
9.986695514681155328e+04
9.987081772053812165e+04
9.987466134638803487e+04
9.987848602436129295e+04
9.988229175445789588e+04
9.988607853667782911e+04
9.988984637102112174e+04
9.989359525748774468e+04
9.989732519607771246e+04
9.990103618679102510e+04
9.990472822962768259e+04
9.990840132458768494e+04
9.991205547167101759e+04
9.991569067087769508e+04
9.991930692220773199e+04
9.992290422566109919e+04
9.992648258123781125e+04
9.993004198893785360e+04
9.993358244876125536e+04
9.993710396070798743e+04
9.994060652477807889e+04
9.994409014097150066e+04
9.994755480928826728e+04
9.995100052972837875e+04
9.995442730229182052e+04
9.995783512697862170e+04
9.996071454507311864e+04
9.996417993921761808e+04
9.996762650794436922e+04
9.997105432470991218e+04
9.997446346297077253e+04
9.997785399618353404e+04
9.998122599780473683e+04
9.998457954129093559e+04
9.998791470009865589e+04
9.999123154768446693e+04
9.999453015750492341e+04
9.999781060301657999e+04
1.000010729576759622e+05
1.000043172949396248e+05
1.000075436882641370e+05
1.000107522111060534e+05
1.000139429369218851e+05
1.000171159391682304e+05
1.000202712913016003e+05
1.000234090667785640e+05
1.000265293390556762e+05
1.000296321815894771e+05
1.000327176678365067e+05
1.000357858712533343e+05
1.000388368652965146e+05
1.000418707234225731e+05
1.000448875190880790e+05
1.000478873257495870e+05
1.000508702168636228e+05
1.000538362658867554e+05
1.000567855462755397e+05
1.000597181314865011e+05
1.000626340949762234e+05
1.000655335102012177e+05
1.000684164506180678e+05
1.000712829896833136e+05
1.000741631560567184e+05
1.000770463061744231e+05
1.000799150319530308e+05
1.000827694277875562e+05
1.000856095880729990e+05
1.000884356072043884e+05
1.000912475795767386e+05
1.000940455995850789e+05
1.000968297616244090e+05
1.000996001600897725e+05
1.001023568893761694e+05
1.001051000438786286e+05
1.001078297179921501e+05
1.001105460061117628e+05
1.001132490026324958e+05
1.001159388019493636e+05
1.001186154984573659e+05
1.001212791865515464e+05
1.001239299606268905e+05
1.001265679150784563e+05
1.001291931443012436e+05
1.001318057426902524e+05
1.001344058046405262e+05
1.001369934245470795e+05
1.001395686968049267e+05
1.001421317158090824e+05
1.001446825759545754e+05
1.001472213716364204e+05
1.001497481972496171e+05
1.001522631471892091e+05
1.001547663158501964e+05
1.001572577976276079e+05
1.001597376869164727e+05
1.001622060781117762e+05
1.001646630656085763e+05
1.001671087438018585e+05
1.001695432070866518e+05
1.001719665498579852e+05
1.001743788665108586e+05
1.001767802514403011e+05
1.001791707990413415e+05
1.001815506037089799e+05
1.001839197598382307e+05
1.001862783618241374e+05
1.001886265040617000e+05
1.001909642809459328e+05
1.001932917868718650e+05
1.001956091162345256e+05
1.001979163634288998e+05
1.002002136228500312e+05
1.002025009888929344e+05
1.002047785559526237e+05
1.002070464184241137e+05
1.002093046707024332e+05
1.002115534071825969e+05
1.002137927222596190e+05
1.002160227103285142e+05
1.002182434657843114e+05
1.002204550830220251e+05
1.002226576564366842e+05
1.002248512804232741e+05
1.002270360493768385e+05
1.002292120576924062e+05
1.002313793997649627e+05
1.002335381699895515e+05
1.002356884627611871e+05
1.002378303724748839e+05
1.002399639935256564e+05
1.002420894203085336e+05
1.002442067472185154e+05
1.002463160686506453e+05
1.002484174789999088e+05
1.002505110726613639e+05
1.002525969440299959e+05
1.002546751875008486e+05
1.002567458974689216e+05
1.002588091683292296e+05
1.002608650944768160e+05
1.002629137703066663e+05
1.002649552902138385e+05
1.002669897485933034e+05
1.002690172398401191e+05
1.002710239053155237e+05
1.002729978513372043e+05
1.002749636797506828e+05
1.002769214678074641e+05
1.002788712927590386e+05
1.002808132318568823e+05
1.002827473623525148e+05
1.002846737614974118e+05
1.002865925065430929e+05
1.002885036747410195e+05
1.002904073433426965e+05
1.002923035895996436e+05
1.002941924907633220e+05
1.002960741240852367e+05
1.002979485668168927e+05
1.002998158962097805e+05
1.003016761895153904e+05
1.003035295239852130e+05
1.003053759768707532e+05
1.003072156254235015e+05
1.003090485468949482e+05
1.003108748185365839e+05
