# Supplementary material for: Flow analysis on microcasting with degassed polydimethylsiloxane micro-channels for cell patterning with cross-linked albumin
Source: PLoS One. 2020 May 20;15(5):e0232518. doi: 10.1371/journal.pone.0232518 (PMC7239381; doi:10.1371/journal.pone.0232518)
Supplement: S2 File — (ZIP) [file pone.0232518.s004.zip › Python Data/1 mpas viscosity/Height 0.8mm/width 400 um/viscosity P]

0.000000000000000000e+00
1.357934117780406780e+02
2.608351604178457137e+02
3.759663016042036361e+02
4.820298369812142028e+02
5.806623355411820739e+02
6.723323355851299539e+02
7.570398371130578425e+02
8.347848401249659673e+02
9.055673446208543282e+02
9.693873506007224705e+02
1.026324748180440793e+03
1.078480799047587880e+03
1.126786175679975258e+03
1.171240878077603384e+03
1.211844906240472028e+03
1.248598260168581419e+03
1.281500939861931329e+03
1.310565378655792529e+03
1.336913084834477559e+03
1.361272469180599956e+03
1.383643531694159947e+03
1.404026272375157305e+03
1.422420691223592257e+03
1.438826788239464577e+03
1.453244572029560459e+03
1.466101493273138885e+03
1.477817390401955208e+03
1.488392263416008518e+03
1.497826112315299497e+03
1.506118937099827690e+03
1.513270737769593779e+03
1.519281514324597083e+03
1.524274296786256173e+03
1.528580342166630317e+03
1.532217971362207436e+03
1.535187184372987076e+03
1.537487981198969464e+03
1.539120361840154828e+03
1.540084326296542940e+03
1.540408336792975888e+03
1.540313206687770389e+03
1.539845565381105416e+03
1.539005412872981424e+03
1.537792749163397730e+03
1.536207574252354789e+03
1.534249888139852374e+03
1.531921889503482817e+03
1.529338181456011625e+03
1.526563461256747814e+03
1.523597728905691156e+03
1.520440984402841650e+03
1.517093227748199524e+03
1.513554458941764324e+03
1.509832205293326524e+03
1.505991171663593605e+03
1.502046223328603219e+03
1.497997360288355139e+03
1.493844582542849594e+03
1.489587890092086354e+03
1.485227282936065194e+03
1.480774995857093700e+03
1.476269550619649181e+03
1.471713761726625535e+03
1.467107629178022535e+03
1.462451152973840408e+03
1.457744333114078700e+03
1.452987169598738319e+03
1.448195194123090687e+03
1.443388263163714555e+03
1.438566449474022420e+03
1.433729753054014282e+03
1.428878173903689913e+03
1.424015077447064868e+03
1.419148198525013186e+03
1.414277843690042573e+03
1.409404012942153258e+03
1.404526706281345014e+03
1.399647700799139102e+03
1.394774292309625707e+03
1.389907268131093133e+03
1.385046628263540924e+03
1.380192372706969536e+03
1.375345988832076955e+03
1.370513332785817283e+03
1.365693899602074225e+03
1.360888135606572632e+03
1.356096040799312505e+03
1.351363051573726580e+03
1.346661977021137545e+03
1.341977876809812869e+03
1.337310750939752324e+03
1.332660599410956138e+03
1.328027422223424537e+03
1.323411219377157067e+03
1.318811990872153729e+03
1.314229736708414976e+03
1.309664456885940581e+03
1.305116151404730090e+03
1.300584820264784184e+03
1.296070463466102410e+03
1.291573081008684994e+03
1.287092672892532164e+03
1.282629239117643465e+03
1.278182779684019124e+03
1.273753294591658914e+03
1.269340783840563063e+03
1.264945247430731570e+03
1.260566685362164662e+03
1.256205097634861431e+03
1.251860484248823013e+03
1.247532845204048726e+03
1.243222180500539025e+03
1.238928490138293228e+03
1.234651774117312016e+03
1.230392032437594935e+03
1.226149265099142212e+03
1.221923472101953848e+03
1.217714653446029615e+03
1.213522809131369968e+03
1.209347939157974452e+03
1.205190043525843294e+03
1.201049122234976267e+03
1.196925175285373825e+03
1.192843847876463087e+03
1.188791795383317321e+03
1.184758690766828977e+03
1.180744534026997826e+03
1.176749325163824324e+03
1.172773064177308015e+03
1.168815751067449355e+03
1.164877385834247661e+03
1.160957968477703844e+03
1.157057498997817220e+03
1.153175977394588017e+03
1.149313403668016235e+03
1.145469777818101875e+03
1.141645099844844935e+03
1.137839369748245417e+03
1.134052587528303320e+03
1.130284753185018644e+03
1.126535866718391162e+03
1.122805928128421101e+03
1.119094937415108689e+03
1.115402894578453697e+03
1.111729799618455672e+03
1.108075652535115296e+03
1.104440453328432568e+03
1.100824201998407034e+03
1.097226898545038921e+03
1.093648542968328229e+03
1.090089135268274958e+03
1.086548675444879109e+03
1.083027163498140681e+03
1.079524599428059446e+03
1.076040983234635860e+03
1.072576314917869468e+03
1.069130594477760496e+03
1.065703821914309174e+03
1.062295997227515045e+03
1.059416579133020605e+03
1.055951184988510704e+03
1.052504616261763431e+03
1.049076799496228205e+03
1.045667661235355126e+03
1.042277128022593615e+03
1.038905126401393773e+03
1.035551582915205245e+03
1.032216424107478133e+03
1.028899576521661857e+03
1.025600966701206517e+03
1.022320521189561987e+03
1.019058166530177914e+03
1.015813829266504058e+03
1.012587435941990520e+03
1.009378913100086720e+03
1.006188187284242986e+03
1.003015185037908509e+03
9.998598329045336186e+02
9.967220574275679610e+02
9.936017851504612963e+02
9.904989426166634985e+02
9.874134563696242139e+02
9.843452529527934303e+02
9.812942589096211350e+02
9.782604007835566335e+02
9.752436051180503682e+02
9.722437984565516444e+02
9.692609073425105635e+02
9.662948583193768854e+02
9.633455779306002569e+02
9.604129927196307790e+02
9.574970292299180983e+02
9.545976140049120886e+02
9.517146735880623964e+02
9.488481345228190094e+02
9.459679681494203578e+02
9.430848180317063907e+02
9.402160922531006690e+02
9.373616964185852112e+02
9.345215361331414670e+02
9.316955170017514547e+02
9.288835446293967379e+02
9.260855246210588803e+02
9.233013625817197862e+02
9.205309641163612469e+02
9.177742348299648256e+02
9.150310803275123135e+02
9.123014062139855014e+02
9.095851180943658392e+02
9.068821215736351178e+02
9.041923222567753555e+02
9.015156257487678886e+02
8.988519376545946216e+02
8.962011635792373454e+02
8.935632091276776237e+02
8.909379799048973609e+02
8.883253815158781208e+02
8.857253195656013531e+02
8.831376996590494173e+02
8.805624274012036494e+02
8.779994083970457268e+02
8.754485482515575541e+02
8.729097525697205811e+02
8.703829269565168261e+02
8.678679770169278527e+02
8.653648083559354518e+02
8.628733265785210733e+02
8.603934372896667355e+02
8.579250460943541157e+02
8.554680585975648910e+02
8.530223804042807387e+02
8.505879171194833361e+02
8.481645743481544741e+02
8.457522576952760573e+02
8.433508727658294220e+02
8.409603251647965863e+02
8.385805204971591138e+02
8.362113643678986818e+02
8.338527623819973087e+02
8.315046201444363305e+02
8.291668432601975383e+02
8.268393373342629502e+02
8.245220079716137889e+02
8.222147607772322999e+02
8.199175013561000469e+02
8.176301353131984797e+02
8.153525682535095029e+02
8.130847057820149075e+02
8.108264535036963707e+02
8.085777170235354561e+02
8.063384019465139545e+02
8.041084138776137706e+02
8.018876584218163543e+02
7.996760411841036102e+02
7.974734677694573293e+02
7.952798437828588476e+02
7.930950748292902972e+02
7.909190665137331280e+02
7.887517244411691308e+02
7.865929542165800967e+02
7.844426614449477029e+02
7.823007517312535128e+02
7.801671306804796586e+02
7.780417038976073627e+02
7.759243769876187571e+02
7.738150555554950643e+02
7.717136452062186436e+02
7.696200515447706039e+02
7.675341801761331908e+02
7.654559367052877406e+02
7.633852267372160441e+02
7.613219558769001196e+02
7.592660297293210760e+02
7.572173538994612727e+02
7.551758339923020458e+02
7.531413756128251862e+02
7.511138843660123712e+02
7.491072188906161955e+02
7.471332728689316127e+02
7.451674444554472529e+02
7.432096563986683577e+02
7.412598314471005096e+02
7.393178923492490640e+02
7.373837618536198306e+02
7.354573627087179375e+02
7.335386176630490809e+02
7.316274494651187297e+02
7.297237808634321254e+02
7.278275346064951918e+02
7.259386334428130567e+02
7.240570001208913027e+02
7.221825573892353987e+02
7.203152279963509272e+02
7.184549346907432437e+02
7.166016002209180442e+02
7.147551473353804568e+02
7.129154987826364049e+02
7.110825773111910166e+02
7.092563056695499881e+02
