# Supplementary material for: Flow analysis on microcasting with degassed polydimethylsiloxane micro-channels for cell patterning with cross-linked albumin
Source: PLoS One. 2020 May 20;15(5):e0232518. doi: 10.1371/journal.pone.0232518 (PMC7239381; doi:10.1371/journal.pone.0232518)
Supplement: S2 File — (ZIP) [file pone.0232518.s004.zip › Python Data/1 mpas viscosity/Height 0.8mm/width 800 um/data.txt]

0
6.1376E-12
4.904E-12
3.788E-12
3.1448E-12
2.87E-12
1.9884E-12
1.6504E-12
1.433E-12
1.2176E-12
1.1168E-12
