# Supplementary material for: Flow analysis on microcasting with degassed polydimethylsiloxane micro-channels for cell patterning with cross-linked albumin
Source: PLoS One. 2020 May 20;15(5):e0232518. doi: 10.1371/journal.pone.0232518 (PMC7239381; doi:10.1371/journal.pone.0232518)
Supplement: S2 File — (ZIP) [file pone.0232518.s004.zip › Python Data/1 mpas viscosity/Height 0.8mm/width 800 um/Flow rate width = 800 1um]

0.000000000000000000e+00
1.189563345568211794e-12
2.012457260558082566e-12
2.582635406186717819e-12
2.980958012335950775e-12
3.260673055831535494e-12
3.447556210697189883e-12
3.576912375127637150e-12
3.665779828019912477e-12
3.726375680175561301e-12
3.767871430875762162e-12
3.794470074562440166e-12
3.810739791253676408e-12
3.819669148021673906e-12
3.823089253911640980e-12
3.822937812627226088e-12
3.820108513358084690e-12
3.815428038153055568e-12
3.809485711006754925e-12
3.802583059912048617e-12
3.795054564599134260e-12
3.787083586633808720e-12
3.778793199815119606e-12
3.770300594500328283e-12
3.761664849453677014e-12
3.752940811644118508e-12
3.744163949276491947e-12
3.735355949761234835e-12
3.726534060155871318e-12
3.717740911819962612e-12
3.708978538521658306e-12
3.700228119822187835e-12
3.691489655721550393e-12
3.682763146219746788e-12
3.674048591316777018e-12
3.665345991012640277e-12
3.656655345307336563e-12
3.647976654200866686e-12
3.639309917693230645e-12
3.630710255229767966e-12
3.622144989270502355e-12
3.613604178335541053e-12
3.605087822424884059e-12
3.596595921538530969e-12
3.588128475676482186e-12
3.579685484838737308e-12
3.571266949025296738e-12
3.562872868236160476e-12
3.554504568361793256e-12
3.546175362069114319e-12
3.537873533041694581e-12
3.529599081279533236e-12
3.521352006782630686e-12
3.513132309550986933e-12
3.504939989584601975e-12
3.496775046883475813e-12
3.488637481447608042e-12
3.480527293276999068e-12
3.472421340661196550e-12
3.464298557687762553e-12
3.456201144818491784e-12
3.448129102053383838e-12
3.440082429392439120e-12
3.432061126835657225e-12
3.424065194383038558e-12
3.416094632034583118e-12
3.408149439790290502e-12
3.400229617650161113e-12
3.392335165614194548e-12
3.384466083682391210e-12
3.376622371854751100e-12
3.368804030131273813e-12
3.361011058511959754e-12
3.353243456996808519e-12
3.345501225585820510e-12
3.337784364278995730e-12
3.330092873076333773e-12
3.322426751977835043e-12
3.314786000983499137e-12
3.307170620093326458e-12
3.299580609307317007e-12
3.292015968625470379e-12
3.284476698047786979e-12
3.276962797574266403e-12
3.269474267204909054e-12
3.262011106939714932e-12
3.254573316778683634e-12
3.247160896721815563e-12
3.239773846769110316e-12
3.232412166920568701e-12
3.225075857176189505e-12
3.217764917535973536e-12
3.210479347999920795e-12
3.203219148568031282e-12
3.195984319240304592e-12
3.188774860016740725e-12
3.181590770897340490e-12
3.174432051882103078e-12
3.167298702971028491e-12
3.160190724164117130e-12
3.153108115461368593e-12
3.146050876862783688e-12
3.139019008368361202e-12
3.132012509978102347e-12
3.125031381692006316e-12
3.118075623510073513e-12
3.111145235432303533e-12
3.104240217458696781e-12
3.097360569589252852e-12
3.090506291823972150e-12
3.083677384162854676e-12
3.076873846605900026e-12
3.070095679153108603e-12
3.063342881804480004e-12
3.056615454560015036e-12
3.049913397419712488e-12
3.043236710383573167e-12
3.036585393451597073e-12
3.029959446623784208e-12
3.023358869900134165e-12
3.016783663280647350e-12
3.010233826765323359e-12
3.003709360354162595e-12
2.997210264047164655e-12
2.990562469027505508e-12
2.983924106618953875e-12
2.977305549919825498e-12
2.970706798930119973e-12
2.964127853649838107e-12
2.957568714078979093e-12
2.951029380217543739e-12
2.944509852065531236e-12
2.938010129622942393e-12
2.931530212889776402e-12
2.925070101866034071e-12
2.918629796551714591e-12
2.912209296946818771e-12
2.905808603051345803e-12
2.899427714865296090e-12
2.893066632388670037e-12
2.886725355621466836e-12
2.880403884563686891e-12
2.874102219215330201e-12
2.867820359576396767e-12
2.861558305646886993e-12
2.855316057426800070e-12
2.849093614916136403e-12
2.842890978114895992e-12
2.836708147023078837e-12
2.830545121640684937e-12
2.824401901967714293e-12
2.818278488004166905e-12
2.812174879750042772e-12
2.806091077205341895e-12
2.800027080370064274e-12
2.793982889244209909e-12
2.787958503827778395e-12
2.781953924120770541e-12
2.775969150123185943e-12
2.770004181835024600e-12
2.764059019256286513e-12
2.758133662386971278e-12
2.752228111227079703e-12
2.746342365776610979e-12
2.740476426035565915e-12
2.734630292003944107e-12
2.728803963681745554e-12
2.722997441068969853e-12
2.717210724165617812e-12
2.711443812971688623e-12
2.705696707487182689e-12
2.699969407712100415e-12
2.694261913646440992e-12
2.688574225290205230e-12
2.682906342643392319e-12
2.677258265706002664e-12
2.671629994478036264e-12
2.666021528959493525e-12
2.660432869150373637e-12
2.654864015050677004e-12
2.649314966660404032e-12
2.643785723979553911e-12
2.638276287008127045e-12
2.632786655746123436e-12
2.627316830193543082e-12
2.621866810350385984e-12
2.616436596216652142e-12
2.611026187792341555e-12
2.605635585077454224e-12
2.602897232395199613e-12
2.597292258146542606e-12
2.591706998477220224e-12
2.586141394028041659e-12
2.580595385439816104e-12
2.575068913353354367e-12
2.569561918409465641e-12
2.564074341248959522e-12
2.558606122512646011e-12
2.553157202841334705e-12
2.547727522875835603e-12
2.542317023256958303e-12
2.536925644625512805e-12
2.531553327622308705e-12
2.526200012888155196e-12
2.520865641063862682e-12
2.515550152790241164e-12
2.510253488708099431e-12
2.504975589458248291e-12
2.499716395681496935e-12
2.494475848018654962e-12
2.489253887110532372e-12
2.484050453597938760e-12
2.478865488121684128e-12
2.473698931322578071e-12
2.468550723841430591e-12
2.463420806319050880e-12
2.458309119396249343e-12
2.453215603713835171e-12
2.448140199912618770e-12
2.443082848633409332e-12
2.438043490517016453e-12
2.433022066204250539e-12
2.428018516335920781e-12
2.423032781552837584e-12
2.418064802495809736e-12
2.413114519805647642e-12
2.408181874123161303e-12
2.403266806089159911e-12
2.398369256344453467e-12
2.393489165529851567e-12
2.388626474286163807e-12
2.383781123254200592e-12
2.378953053074771115e-12
2.374142204388685376e-12
2.369348517836752971e-12
2.364571934059783902e-12
2.359812393698587764e-12
2.355069837393974154e-12
2.350344205786753073e-12
2.345635439517734117e-12
2.340943479227726882e-12
2.336268265557541370e-12
2.331609739147987580e-12
2.326967840639874706e-12
2.322342510674012747e-12
2.317733689891211704e-12
2.313141318932281174e-12
2.308565338438030753e-12
2.304005689049270037e-12
2.299462311406809432e-12
2.294935146151458130e-12
2.290424133924025727e-12
2.285929215365322627e-12
2.281450331116158024e-12
2.276977333180625142e-12
2.272450346757755603e-12
2.267937656891177447e-12
2.263439194109531585e-12
2.258954888941458119e-12
2.254484671915598365e-12
2.250028473560592021e-12
2.245586224405080403e-12
2.241157854977703209e-12
2.236743295807101755e-12
2.232342477421916143e-12
2.227955330350786881e-12
2.223581785122354879e-12
2.219221772265260644e-12
2.214875222308143876e-12
2.210542065779646293e-12
2.206222233208407998e-12
2.201915655123069095e-12
2.197622262052270897e-12
2.193341984524653105e-12
2.189074753068857033e-12
2.184820498213522380e-12
2.180579150487290461e-12
2.176350640418801379e-12
2.172134898536696046e-12
2.167931855369614563e-12
2.163741441446197842e-12
2.159563587295085986e-12
2.155398223444919906e-12
2.151245280424340109e-12
2.147104688761987505e-12
2.142976378986501794e-12
2.138860281626523888e-12
2.134756327210694695e-12
2.130664446267653917e-12
2.126584569326042867e-12
2.122516626914501649e-12
2.118460549561671578e-12
2.114416267796191948e-12
2.110383712146704075e-12
2.106362813141848465e-12
2.102353501310265626e-12
2.098355707180596064e-12
2.094369361281480287e-12
2.090394394141558397e-12
2.086430736289472113e-12
