# Supplementary material for: Flow analysis on microcasting with degassed polydimethylsiloxane micro-channels for cell patterning with cross-linked albumin
Source: PLoS One. 2020 May 20;15(5):e0232518. doi: 10.1371/journal.pone.0232518 (PMC7239381; doi:10.1371/journal.pone.0232518)
Supplement: S2 File — (ZIP) [file pone.0232518.s004.zip › Python Data/1 mpas viscosity/Height 0.8mm/width 800 um/P]

1.010201311232834996e+05
1.009609375528454693e+05
1.009199897301831079e+05
1.008916172350560373e+05
1.008717964013593737e+05
1.008578775695532095e+05
1.008485781226322579e+05
1.008421412621999625e+05
1.008377191506310191e+05
1.008347038552655431e+05
1.008326389953729667e+05
1.008313154267757200e+05
1.008305058333862253e+05
1.008300615018499666e+05
1.008298913147980056e+05
1.008298988506306778e+05
1.008300396386990033e+05
1.008302725426799298e+05
1.008305682373663876e+05
1.008309117184977658e+05
1.008312863421100919e+05
1.008316829839933489e+05
1.008320955199023883e+05
1.008325181183565001e+05
1.008329478395517654e+05
1.008333819542615820e+05
1.008338186975613207e+05
1.008342569902690302e+05
1.008346959741581231e+05
1.008351335278599290e+05
1.008355695501726295e+05
1.008360049776154628e+05
1.008364398101884290e+05
1.008368740478915279e+05
1.008373076907247741e+05
1.008377407386881387e+05
1.008381731917816360e+05
1.008386050500052806e+05
1.008390363133590436e+05
1.008394642390577210e+05
1.008398904531603766e+05
1.008403154503625556e+05
1.008407392306642578e+05
1.008411617940654687e+05
1.008415831405662175e+05
1.008420032701664750e+05
1.008424221828662558e+05
1.008428398786655744e+05
1.008432562915870803e+05
1.008436707591824525e+05
1.008440838644644391e+05
1.008444956074330112e+05
1.008449059880881978e+05
1.008453150064299989e+05
1.008457226624583855e+05
1.008461289561733865e+05
1.008465338875750022e+05
1.008469374566632177e+05
1.008473408149870229e+05
1.008477450108021294e+05
1.008481479441817064e+05
1.008485496151257248e+05
1.008489500236342137e+05
1.008493491697071586e+05
1.008497470533445594e+05
1.008501436745464162e+05
1.008505390333127289e+05
1.008509331296434975e+05
1.008513259635387221e+05
1.008517175349984172e+05
1.008521078440225538e+05
1.008524968906111608e+05
1.008528846747642092e+05
1.008532711964817281e+05
1.008536564557637030e+05
1.008540404526101338e+05
1.008544231870210206e+05
1.008548046589963633e+05
1.008551848685361620e+05
1.008555638156404166e+05
1.008559415003091417e+05
1.008563179225423082e+05
1.008566930823399452e+05
1.008570669797020237e+05
1.008574396146285726e+05
1.008578109871195775e+05
1.008581810971750238e+05
1.008585499447949405e+05
1.008589175299793133e+05
1.008592838527281565e+05
1.008596489130414411e+05
1.008600127109191817e+05
1.008603752463613928e+05
1.008607365193680453e+05
1.008610965299391682e+05
1.008614552780747326e+05
1.008618127637747675e+05
1.008621689870392584e+05
1.008625239478682051e+05
1.008628776462616079e+05
1.008632300822194666e+05
1.008635812557417812e+05
1.008639311668285663e+05
1.008642798154797929e+05
1.008646272016954754e+05
1.008649733254756284e+05
1.008653181868202373e+05
1.008656617857292877e+05
1.008660041222028085e+05
1.008663451962407853e+05
1.008666850078432180e+05
1.008670235570101067e+05
1.008673608437414659e+05
1.008676968680372665e+05
1.008680316298975231e+05
1.008683651293222501e+05
1.008686973663114186e+05
1.008690283408650575e+05
1.008693580529831524e+05
1.008696865026656887e+05
1.008700136899126956e+05
1.008703396147241583e+05
1.008706642771000770e+05
1.008709876770404662e+05
1.008713184763410827e+05
1.008716488062678400e+05
1.008719781506475556e+05
1.008723065094802005e+05
1.008726338827657892e+05
1.008729602705043217e+05
1.008732856726957980e+05
1.008736100893402036e+05
1.008739335204375675e+05
1.008742559659878607e+05
1.008745774259911122e+05
1.008748979004472931e+05
1.008752173893564177e+05
1.008755358927184716e+05
1.008758534105334838e+05
1.008761699428014399e+05
1.008764854895223252e+05
1.008768000506961544e+05
1.008771136263229419e+05
1.008774262164026441e+05
1.008777378209353046e+05
1.008780484399209090e+05
1.008783580733594572e+05
1.008786667212509346e+05
1.008789743835953559e+05
1.008792810603927210e+05
1.008795867516430299e+05
1.008798914573462826e+05
1.008801951775024791e+05
1.008804979121116194e+05
1.008807996611736889e+05
1.008811004246887023e+05
1.008814002026566595e+05
1.008816989950775605e+05
1.008819968019514054e+05
1.008822936232781940e+05
1.008825894590579264e+05
1.008828843092905881e+05
1.008831781739761936e+05
1.008834710531147430e+05
1.008837629467062361e+05
1.008840538547506731e+05
1.008843437772480538e+05
1.008846327141983784e+05
1.008849206656016322e+05
1.008852076314578298e+05
1.008854936117669859e+05
1.008857786065290711e+05
1.008860626157441002e+05
1.008863456394120585e+05
1.008866276775329752e+05
1.008869087301068212e+05
1.008871887971336255e+05
1.008874678786133591e+05
1.008877459745460365e+05
1.008880230849316576e+05
1.008882992097702227e+05
1.008885743490617169e+05
1.008888485028061696e+05
1.008891216710035515e+05
1.008893938536538772e+05
1.008896650507571467e+05
1.008899352623133600e+05
1.008902044883225171e+05
1.008904727287846035e+05
1.008906089912820898e+05
1.008908878990336088e+05
1.008911658257727540e+05
1.008914427744533168e+05
1.008917187480290304e+05
1.008919937494536571e+05
1.008922677816809737e+05
1.008925408476647135e+05
1.008928129503586533e+05
1.008930840927165409e+05
1.008933542776921386e+05
1.008936235082392086e+05
1.008938917873114988e+05
1.008941591178627714e+05
1.008944255028467887e+05
1.008946909452172986e+05
1.008949554479280632e+05
1.008952190139328595e+05
1.008954816461854207e+05
1.008957433476395090e+05
1.008960041212488868e+05
1.008962639699673309e+05
1.008965228967485600e+05
1.008967809045463655e+05
1.008970379963144951e+05
1.008972941750066966e+05
1.008975494435767469e+05
1.008978038049783936e+05
1.008980572621653846e+05
1.008983098180914967e+05
1.008985614757104777e+05
1.008988122379760898e+05
1.008990621078420954e+05
1.008993110882622423e+05
1.008995591821902926e+05
1.008998063925800088e+05
1.009000527223851386e+05
1.009002981745594589e+05
1.009005427520567027e+05
1.009007864578306471e+05
1.009010292948350398e+05
1.009012712660236575e+05
1.009015123743502336e+05
1.009017526227685303e+05
1.009019920142323244e+05
1.009022305516953638e+05
1.009024682381113962e+05
1.009027050764341839e+05
1.009029410696175037e+05
1.009031762206150888e+05
1.009034105323807162e+05
1.009036440078681335e+05
1.009038766500311031e+05
1.009041084618233726e+05
1.009043394461987191e+05
1.009045696061108756e+05
1.009047989445136336e+05
1.009050274643607263e+05
1.009052551686059160e+05
1.009054820602029649e+05
1.009057081421056209e+05
1.009059334172676608e+05
1.009061578886428324e+05
1.009063815591848979e+05
1.009066044318476052e+05
1.009068270116029016e+05
1.009070522778660961e+05
1.009072768327218655e+05
1.009075006796271336e+05
1.009077238220388535e+05
1.009079462634139927e+05
1.009081680072094750e+05
1.009083890568822535e+05
1.009086094158892811e+05
1.009088290876874962e+05
1.009090480757338519e+05
1.009092663834853010e+05
1.009094840143987967e+05
1.009097009719312628e+05
1.009099172595396522e+05
1.009101328806809324e+05
1.009103478388120275e+05
1.009105621373898903e+05
1.009107757798714883e+05
1.009109887697137456e+05
1.009112011103736149e+05
1.009114128053080349e+05
1.009116238579739729e+05
1.009118342718283675e+05
1.009120440503281716e+05
1.009122531969303091e+05
1.009124617150917620e+05
1.009126696082694543e+05
1.009128768799203390e+05
1.009130835335013544e+05
1.009132895724694681e+05
1.009134950002816040e+05
1.009136998203947296e+05
1.009139040362657834e+05
1.009141076513517182e+05
1.009143106691094581e+05
1.009145130929959851e+05
1.009147149264682230e+05
1.009149161729831394e+05
1.009151168359976582e+05
1.009153169189687324e+05
1.009155164253533148e+05
1.009157153586083587e+05
1.009159137221908022e+05
1.009161115195575985e+05
1.009163087541656860e+05
