# Supplementary material for: Flow analysis on microcasting with degassed polydimethylsiloxane micro-channels for cell patterning with cross-linked albumin
Source: PLoS One. 2020 May 20;15(5):e0232518. doi: 10.1371/journal.pone.0232518 (PMC7239381; doi:10.1371/journal.pone.0232518)
Supplement: S2 File — (ZIP) [file pone.0232518.s004.zip › Python Data/1 mpas viscosity/Height 0.8mm/width 800 um/viscosity P]

0.000000000000000000e+00
5.919357043802311580e+01
1.001413931003854003e+02
1.285138882274679020e+02
1.483347219241291839e+02
1.622535537302838691e+02
1.715530006512345551e+02
1.779898610835377042e+02
1.824119726524797329e+02
1.854272680179519455e+02
1.874921279105352312e+02
1.888156965077764085e+02
1.896252898972813341e+02
1.900696214335394814e+02
1.902398084855005891e+02
1.902322726528190913e+02
1.900914845844895638e+02
1.898585806035754899e+02
1.895628859171085594e+02
1.892194047857288695e+02
1.888447811734113202e+02
1.884481392901452637e+02
1.880356033811171415e+02
1.876130049270068127e+02
1.871832837317394933e+02
1.867491690219108875e+02
1.863124257221795403e+02
1.858741330144671906e+02
1.854351491253813151e+02
1.849975954235690097e+02
1.845615731108693183e+02
1.841261456680357469e+02
1.836913130950682955e+02
1.832570753919669357e+02
1.828234325587317244e+02
1.823903845953626046e+02
1.819579315018595764e+02
1.815260732782226398e+02
1.810948099244518801e+02
1.806668842257737140e+02
1.802406701231207649e+02
1.798156729209457296e+02
1.793918926192485799e+02
1.789693292180293440e+02
1.785479827172879936e+02
1.781278531170245287e+02
1.777089404172389777e+02
1.772912446179313406e+02
1.768748316964124285e+02
1.764603641010419608e+02
1.760472588190662009e+02
1.756355158504850920e+02
1.752251351952986909e+02
1.748161168535069407e+02
1.744084608251099269e+02
1.740021671101075640e+02
1.735972357084998805e+02
1.731936666202868764e+02
1.727903082964797647e+02
1.723861124813665526e+02
1.719831791017961109e+02
1.715815081577683827e+02
1.711810996492834249e+02
1.707819535763412091e+02
1.703840699389417352e+02
1.699874487370850318e+02
1.695920899707710419e+02
1.691979936399998508e+02
1.688051597447713732e+02
1.684135882850856376e+02
1.680232792609426724e+02
1.676342326723424492e+02
1.672464485192849679e+02
1.668599268017702286e+02
1.664746675197982597e+02
1.660906706733690328e+02
1.657079362624825478e+02
1.653264642871388332e+02
1.649462547473378322e+02
1.645673076430796016e+02
1.641896229743641129e+02
1.638132007411913662e+02
1.634380409435613899e+02
1.630641435814741556e+02
1.626915086549296632e+02
1.623201361639279128e+02
1.619500261084689328e+02
1.615811784885526947e+02
1.612135933041791702e+02
1.608472705553484445e+02
1.604822102420604324e+02
1.601184123643151906e+02
1.597558769221126909e+02
1.593946039154529615e+02
1.590345933443359456e+02
1.586758452087616718e+02
1.583183595087301967e+02
1.579621362442414352e+02
1.576071754152954156e+02
1.572534770218921665e+02
1.569010410640316309e+02
1.565498675417138941e+02
1.561999564549388708e+02
1.558513078037066180e+02
1.555039215880170786e+02
1.551577978078703381e+02
1.548129364632663112e+02
1.544693375542050546e+02
1.541270010806865116e+02
1.537859270427107390e+02
1.534461154402777368e+02
1.531075662733874481e+02
1.527702795420399298e+02
1.524342552462351534e+02
1.520994933859731475e+02
1.517659939612538551e+02
1.514337569720773047e+02
1.511027824184435246e+02
1.507730703003525150e+02
1.504446206178042189e+02
1.501174333707986932e+02
1.497915085593359095e+02
1.494668461834158677e+02
1.491434462430385679e+02
1.488126469424214520e+02
1.484823170156565766e+02
1.481529726359499364e+02
1.478246138033015313e+02
1.474972405177113899e+02
1.471708527791794836e+02
1.468454505877058409e+02
1.465210339432904050e+02
1.461976028459332326e+02
1.458751572956343239e+02
1.455536972923936503e+02
1.452332228362111834e+02
1.449137339270870086e+02
1.445952305650210405e+02
1.442777127500133361e+02
1.439611804820638952e+02
1.436456337611726610e+02
1.433310725873396905e+02
1.430174969605649551e+02
1.427049068808484549e+02
1.423933023481902467e+02
1.420826833625902452e+02
1.417730499240484789e+02
1.414644020325649763e+02
1.411567396881397087e+02
1.408500628907727048e+02
1.405443716404639076e+02
1.402396659372133740e+02
1.399359457810211040e+02
1.396332111718870692e+02
1.393314621098112696e+02
1.390306985947937051e+02
1.387309206268343758e+02
1.384321282059333100e+02
1.381343213320905079e+02
1.378375000053059125e+02
1.375416642255796091e+02
1.372468139929114841e+02
1.369529493073016511e+02
1.366600701687500532e+02
1.363681765772566905e+02
1.360772685328215914e+02
1.357873460354447275e+02
1.354984090851260987e+02
1.352104576818657051e+02
1.349234918256635751e+02
1.346375115165196803e+02
1.343525167544340206e+02
1.340685075394066246e+02
1.337854838714374637e+02
1.335034457505265379e+02
1.332223931766738758e+02
1.329423261498794488e+02
1.326632446701432855e+02
1.323851487374653288e+02
1.321080383518456358e+02
1.318319135132842064e+02
1.315567742217809837e+02
1.312826204773360246e+02
1.310094522799493006e+02
1.307372696296208119e+02
1.304660725263505867e+02
1.301958609701385967e+02
1.299266349609848703e+02
1.296583944988893791e+02
1.295221320014065043e+02
1.292432242498964854e+02
1.289652975107426585e+02
1.286883488301868965e+02
1.284123752544709873e+02
1.281373738298369176e+02
1.278633416025264751e+02
1.275902756187815470e+02
1.273181729248439780e+02
1.270470305669556410e+02
1.267768455913584233e+02
1.265076150442941696e+02
1.262393359720047670e+02
1.259720054207320601e+02
1.257056204367179078e+02
1.254401780662041830e+02
1.251756753554327588e+02
1.249121093506454798e+02
1.246494770980842617e+02
1.243877756439909064e+02
1.241270020346073153e+02
1.238671533161753331e+02
1.236082265349368328e+02
1.233502187371336873e+02
1.230931269690077556e+02
1.228369482768009107e+02
1.225816797067549970e+02
1.223273183051119020e+02
1.220738611181134701e+02
1.218213051920016028e+02
1.215696475730181305e+02
1.213188853074049121e+02
1.210690154414038489e+02
1.208200350212567713e+02
1.205719410932055666e+02
1.203247307034920794e+02
1.200784008983581970e+02
1.198329487240457780e+02
1.195883712267966814e+02
1.193446654528527802e+02
1.191018284484559189e+02
1.188598572598479706e+02
1.186187489332708225e+02
1.183785005149663192e+02
1.181391090511763338e+02
1.179005715881427250e+02
1.176628851721073659e+02
1.174260468493121152e+02
1.171900536659988319e+02
1.169549026684094031e+02
1.167205909027856734e+02
1.164871154153695016e+02
1.162544732524027609e+02
1.160226614601273383e+02
1.157916770847850785e+02
1.155615171726178403e+02
1.153321787698674967e+02
1.151036589227759350e+02
1.148759546775849714e+02
1.146490630805365072e+02
1.144229811778724013e+02
1.141977060158345267e+02
1.139732346406646997e+02
1.137495640986048500e+02
1.135266914358968080e+02
1.133041116806004425e+02
1.130788454174019080e+02
1.128542905616412355e+02
1.126304436563711420e+02
1.124073012446443016e+02
1.121848598695134314e+02
1.119631160740311628e+02
1.117420664012502414e+02
1.115217073942233270e+02
1.113020355960031083e+02
1.110830475496422878e+02
1.108647397981935256e+02
1.106471088847095530e+02
1.104301513522430298e+02
1.102138637438466162e+02
1.099982426025730717e+02
1.097832844714750422e+02
1.095689858936052019e+02
1.093553434120162819e+02
1.091423535697609282e+02
1.089300129098918575e+02
1.087183179754617157e+02
1.085072653095232482e+02
1.082968514551291008e+02
1.080870729553320047e+02
1.078779263531845913e+02
1.076694081917396062e+02
1.074615150140496809e+02
1.072542433631675465e+02
1.070475897821458773e+02
1.068415508140373902e+02
1.066361230018947168e+02
1.064313028887705741e+02
1.062270870177176647e+02
1.060234719317886487e+02
1.058204541740362288e+02
1.056180302875130934e+02
1.054161968152719453e+02
1.052149503003654445e+02
1.050142872858462795e+02
1.048142043147671671e+02
1.046146979301807818e+02
1.044157646751398119e+02
1.042174010926969459e+02
1.040196037259048438e+02
1.038223691178162653e+02
