# Supplementary material for: Flow analysis on microcasting with degassed polydimethylsiloxane micro-channels for cell patterning with cross-linked albumin
Source: PLoS One. 2020 May 20;15(5):e0232518. doi: 10.1371/journal.pone.0232518 (PMC7239381; doi:10.1371/journal.pone.0232518)
Supplement: S2 File — (ZIP) [file pone.0232518.s004.zip › Python Data/1 mpas viscosity/Height 0.8mm/width 92 um/data.txt]

0
2.34967E-12
2.732E-12
2.3513E-12
1.87267E-12
1.79467E-12
1.52933E-12
1.321E-12
1.1755E-12
1.123E-12
0.9576E-12
