# Supplementary material for: Flow analysis on microcasting with degassed polydimethylsiloxane micro-channels for cell patterning with cross-linked albumin
Source: PLoS One. 2020 May 20;15(5):e0232518. doi: 10.1371/journal.pone.0232518 (PMC7239381; doi:10.1371/journal.pone.0232518)
Supplement: S2 File — (ZIP) [file pone.0232518.s004.zip › Python Data/1 mpas viscosity/Height 0.8mm/width 92 um/Flow rate width = 92 um]

0.000000000000000000e+00
1.624656730723241346e-13
3.179696854985115307e-13
4.667849260573792334e-13
6.091977400992496547e-13
7.452335101797792373e-13
8.751248359913089730e-13
9.991226526881009159e-13
1.117477895424414697e-12
1.230441499354510955e-12
1.338264399632650332e-12
1.441197531413093669e-12
1.539491829850101002e-12
1.633398230097933373e-12
1.723167667310851222e-12
1.809051076643114987e-12
1.891068924771649809e-12
1.969015626495041638e-12
2.043030491419339573e-12
2.113259308247022841e-12
2.179847865680571882e-12
2.242941952422466731e-12
2.302687357175187424e-12
2.359229868641213592e-12
2.412715275523026080e-12
2.463289366523104116e-12
2.511097930343928138e-12
2.556263926056006012e-12
2.598668357706343893e-12
2.638336110938768106e-12
2.675355521679391942e-12
2.709814925854328290e-12
2.741802659389690443e-12
2.771407058211592098e-12
2.798716458246144931e-12
2.823819195419463852e-12
2.846803605657660536e-12
2.867758024886848681e-12
2.886770789033141579e-12
2.918085123304375217e-12
2.929679035472302380e-12
2.940154060780081147e-12
2.949510199227711924e-12
2.957747450815193901e-12
2.964865815542527887e-12
2.970865293409713074e-12
2.975745884416750270e-12
2.979507588563639071e-12
2.982150405850379477e-12
2.983674336276971487e-12
2.984087926418424590e-12
2.983470770017077775e-12
2.981842327799167353e-12
2.979202599764694131e-12
2.975551585913657301e-12
2.970889286246057673e-12
2.965215700761894840e-12
2.958530829461168400e-12
2.950929527362824412e-12
2.942649101003939651e-12
2.933700878999445333e-12
2.924084861349341055e-12
2.913801048053627221e-12
2.902849439112303830e-12
2.891230034525370883e-12
2.878943890694251712e-12
2.866150094607147445e-12
2.852962758961001021e-12
2.839381883755812843e-12
2.825407468991582507e-12
2.811039514668310418e-12
2.796278020785996170e-12
2.781122987344640169e-12
2.765592309370918575e-12
2.749828695817946745e-12
2.733862988745511792e-12
2.717695188153614119e-12
2.701325294042253726e-12
2.684753306411430209e-12
2.667983226177556580e-12
2.651092164552202184e-12
2.634109710358483725e-12
2.617035863596401607e-12
2.599870624265955426e-12
2.582613992367145182e-12
2.565266457265033620e-12
2.547880433324677514e-12
2.530491220478832271e-12
2.513098818727497082e-12
2.495703228070672756e-12
2.478304448508358485e-12
2.460902480040554673e-12
2.443523548560608498e-12
2.426200460121200382e-12
2.408933314794076992e-12
2.391728410529259397e-12
2.374596881377824463e-12
2.357538939518511195e-12
2.340560281035693816e-12
2.323674923988241737e-12
2.306883514806774861e-12
2.290188807515710612e-12
2.273600702942459078e-12
2.257123887748087744e-12
2.240762609416249805e-12
2.224523862013063759e-12
2.208413813559821179e-12
2.192432472789470071e-12
2.176579839702010436e-12
2.160855914297442273e-12
2.145260696575765583e-12
2.129794186536980770e-12
2.114456384181087430e-12
2.099252503639764933e-12
2.084191010708766644e-12
2.069272023115720616e-12
2.054495540860626447e-12
2.039861563943484137e-12
2.025370092364294089e-12
2.011021126123055495e-12
1.996814665219769164e-12
1.982751081061359832e-12
1.968831199923178921e-12
1.955055052134714783e-12
1.941422637695966609e-12
1.927933956606935611e-12
1.914589008867620577e-12
1.901387794478021910e-12
1.888330313438140016e-12
1.875413898439659698e-12
1.862630443318345576e-12
1.849979389902074145e-12
1.837460738190845001e-12
1.825074488184658143e-12
1.812820639883513774e-12
1.800699193287411895e-12
1.788710148396352908e-12
1.776853505210336006e-12
1.765129263729361391e-12
1.753537423953429265e-12
1.742077985882539627e-12
1.730750949516692479e-12
1.719556314855887819e-12
1.708494081900125446e-12
1.697564250649405563e-12
1.686766821103728168e-12
1.676101306769964848e-12
1.665555199333568772e-12
1.655123012097300207e-12
1.644804745061158951e-12
1.634600398225145611e-12
1.624509971589259379e-12
1.614533465153500860e-12
1.604670878917869449e-12
1.594922212882365751e-12
1.585287467046989565e-12
1.575766641411740688e-12
1.566359735976619323e-12
1.557066750741625470e-12
1.547887685706759127e-12
1.538822540872020297e-12
1.529871316237408776e-12
1.521034011802924968e-12
1.512310627568568470e-12
1.503695187483352579e-12
1.495174169779327482e-12
1.486747057739436252e-12
1.478413851363678890e-12
1.470174550652055396e-12
1.462029155604565770e-12
1.453977666221209809e-12
1.446020082501987717e-12
1.438156404446899492e-12
1.430386632055945134e-12
1.422710765329124443e-12
1.415128804266437821e-12
1.407640748867884865e-12
1.400246599133465777e-12
1.392946355063180759e-12
1.385740016657029407e-12
1.378627583915011720e-12
1.371604168678550775e-12
1.364599693618865707e-12
1.357591274997028130e-12
1.350578912813038652e-12
1.343562607066896868e-12
1.336542357758602979e-12
1.329518164888156785e-12
1.322490028455558486e-12
1.315457948460808084e-12
1.308421924903905375e-12
1.301381957784850563e-12
1.294338047103643646e-12
1.287290645268505926e-12
1.280242557946734912e-12
1.273194268289372875e-12
1.266145776296419612e-12
1.259097081967875529e-12
1.252048185303740220e-12
1.244999086304014090e-12
1.237949784968696735e-12
1.230900281297788357e-12
1.223850575291288754e-12
1.216800666949198330e-12
1.209750556271516680e-12
1.202712752526566034e-12
1.195727797020982066e-12
1.188798794341924321e-12
1.181925744489392799e-12
1.175108647463387701e-12
1.168347503263908825e-12
1.161642311890956374e-12
1.154993073344530146e-12
1.148399787624630140e-12
1.141862454731256559e-12
1.135381074664409200e-12
1.128955647424088266e-12
1.122689283079844406e-12
1.116502642726104337e-12
1.110376938727779184e-12
1.104312171084868747e-12
1.098308339797373025e-12
1.092365444865292017e-12
1.086483486288625522e-12
1.080662464067373944e-12
1.074902378201536879e-12
1.069203228691114731e-12
1.063565015536107095e-12
1.057987738736514377e-12
1.052471398292336373e-12
1.047015994203572882e-12
1.041621526470224308e-12
1.036287995092290247e-12
1.031015400069771103e-12
1.025803741402666471e-12
1.020653019090976757e-12
1.015563233134701757e-12
1.010534383533841472e-12
1.005566470288395700e-12
1.000659493398364845e-12
9.958134528637485027e-13
9.910283486845470772e-13
9.863041808607601646e-13
9.816409493923881688e-13
9.770386542794306859e-13
9.724972955218881199e-13
9.680168731197600667e-13
9.635973870730469303e-13
9.592388373817483069e-13
9.549412240458646002e-13
9.507045470653956084e-13
9.465288064403411295e-13
9.424140021707015674e-13
9.383601342564765182e-13
9.343672026976663858e-13
9.304352074942707663e-13
9.265641486462900636e-13
9.227540261537240758e-13
9.190048400165726008e-13
9.153165902348360427e-13
9.116892768085139975e-13
9.081228997376068690e-13
9.046174590221142535e-13
9.011729546620365548e-13
8.977893866573733690e-13
8.941298708560788554e-13
8.902912660905942988e-13
8.864837902008530861e-13
8.827074431868548136e-13
8.789622250485996831e-13
8.752481357860874927e-13
8.715651753993186464e-13
8.679133438882928411e-13
8.642926412530098749e-13
8.607030674934702528e-13
8.571446226096734698e-13
8.536173066016199298e-13
8.501211194693093300e-13
8.466560612127419731e-13
8.432221318319174554e-13
8.398193313268362817e-13
8.364476596974979472e-13
8.331071169439028557e-13
8.297977030660507042e-13
8.265194180639417959e-13
8.232722619375760295e-13
8.200562346869531023e-13
8.168713363120734182e-13
8.137175668129365732e-13
8.105949261895430722e-13
8.075034144418925112e-13
8.044430315699850924e-13
8.014137775738206137e-13
7.984156524533994789e-13
7.954486562087211833e-13
7.925127888397861308e-13
7.896080503465939173e-13
7.867344407291450479e-13
7.838919599874390176e-13
7.810806081214763313e-13
