# Supplementary material for: Flow analysis on microcasting with degassed polydimethylsiloxane micro-channels for cell patterning with cross-linked albumin
Source: PLoS One. 2020 May 20;15(5):e0232518. doi: 10.1371/journal.pone.0232518 (PMC7239381; doi:10.1371/journal.pone.0232518)
Supplement: S2 File — (ZIP) [file pone.0232518.s004.zip › Python Data/1 mpas viscosity/Height 0.8mm/width 92 um/P]

1.010201311253822496e+05
1.006540947820884030e+05
1.003037431108731253e+05
9.996846129133262730e+04
9.964760418530956667e+04
9.934111460572143551e+04
9.904846850376932707e+04
9.876910052072524559e+04
9.850244529786120984e+04
9.824793747644923860e+04
9.800501169776133611e+04
9.777310260306953569e+04
9.755164483364584157e+04
9.734007303076227254e+04
9.713782183569083281e+04
9.694432588970354118e+04
9.675953908122840221e+04
9.658392459521975252e+04
9.641716856612173433e+04
9.625894253092711733e+04
9.610891802662867121e+04
9.596676659021916566e+04
9.583215975869137037e+04
9.570476906903804047e+04
9.558426605825196020e+04
9.547032226332588471e+04
9.536260922125259822e+04
9.526084990435176587e+04
9.516531241137110919e+04
9.507594067477408680e+04
9.499253567307653429e+04
9.491489838479433092e+04
9.484282978844332683e+04
9.477613086253941583e+04
9.471460258559843351e+04
9.465804593613625912e+04
9.460626189266874280e+04
9.455905143371176382e+04
9.451621553778118687e+04
9.444566411487094592e+04
9.441954294641630258e+04
9.439594263819696789e+04
9.437486319021291274e+04
9.435630460246416624e+04
9.434026687495069928e+04
9.432675000767252641e+04
9.431575400062964763e+04
9.430727885382207751e+04
9.430132456724978692e+04
9.429789114091279043e+04
9.429695931931541418e+04
9.429834977717717993e+04
9.430201866934029385e+04
9.430796599580474140e+04
9.431619175657055166e+04
9.432669595163771010e+04
9.433947858100621670e+04
9.435453964467605692e+04
9.437166543359955540e+04
9.439032129442236328e+04
9.441048170369262516e+04
9.443214666141034104e+04
9.445531616757552547e+04
9.447999022218816390e+04
9.450616882524827088e+04
9.453384959667574731e+04
9.456267411232888117e+04
9.459238527547135891e+04
9.462298308610316599e+04
9.465446754422431695e+04
9.468683864983481180e+04
9.472009640293463599e+04
9.475424080352380406e+04
9.478923153397702845e+04
9.482474706998480542e+04
9.486071792416206154e+04
9.489714409650881134e+04
9.493402558702504029e+04
9.497136239571074839e+04
9.500914550847216742e+04
9.504720119318868092e+04
9.508546278602654638e+04
9.512393028698579292e+04
9.516260369606637687e+04
9.520148301326834189e+04
9.524056713604861579e+04
9.527973797446144454e+04
9.531891599750153546e+04
9.535810120516888855e+04
9.539729359746351838e+04
9.543649317438541038e+04
9.547569993593456456e+04
9.551485479498248606e+04
9.555388383925386006e+04
9.559278684328628879e+04
9.563154961775256379e+04
9.567014707755461859e+04
9.570857874465221539e+04
9.574683178572580800e+04
9.578487461798680306e+04
9.582270578502230637e+04
9.586031908199528698e+04
9.589769220226953621e+04
9.593481458676359034e+04
9.597167666586587438e+04
9.600826268189455732e+04
9.604455873825278832e+04
9.608056481526518473e+04
9.611628091293173202e+04
9.615170703125244472e+04
9.618684317022730829e+04
9.622168932985632273e+04
9.625624551013950258e+04
9.629049996360023215e+04
9.632443361673910113e+04
9.635804620431490184e+04
9.639133772632763430e+04
9.642430818277729850e+04
9.645695757366390899e+04
9.648928589898745122e+04
9.652129315874792519e+04
9.655297851616282423e+04
9.658434010962778120e+04
9.661537787081023271e+04
9.664609179971017875e+04
9.667648189632761932e+04
9.670654816066255444e+04
9.673629059271499864e+04
9.676570919248492282e+04
9.679480996943739592e+04
9.682361118681938387e+04
9.685211410219673417e+04
9.688031871556949045e+04
9.690822502693760907e+04
9.693583303630110458e+04
9.696314274365999154e+04
9.699015414901425538e+04
9.701686725236389611e+04
9.704328205370891374e+04
9.706939855304930825e+04
9.709521675038507965e+04
9.712073664571622794e+04
9.714595823904276767e+04
9.717088153036466974e+04
9.719550651968196325e+04
9.721983320699463366e+04
9.724386268837524403e+04
9.726762314514744503e+04
9.729112693888004287e+04
9.731437406957305211e+04
9.733736453722644364e+04
9.736009834184023202e+04
9.738257548341443180e+04
9.740479596194901387e+04
9.742675977744399279e+04
9.744846692989938310e+04
9.746991741931515571e+04
9.749111124569132517e+04
9.751204840902789147e+04
9.753272890932485461e+04
9.755315274658221460e+04
9.757331992079998599e+04
9.759323043197813968e+04
9.761288428011669021e+04
9.763229492930197739e+04
9.765149284417557647e+04
9.767047918890474830e+04
9.768925396348952199e+04
9.770781716792986845e+04
9.772616880222581676e+04
9.774430886637733784e+04
9.776223736038444622e+04
9.777995428424715647e+04
9.779745963796543947e+04
9.781475342153930978e+04
9.783183563496876741e+04
9.784870627825381234e+04
9.786536535139444459e+04
9.788181285439066414e+04
9.789804878724247101e+04
9.791407314994986518e+04
9.792989695556968218e+04
9.794567808883343241e+04
9.796146810697139881e+04
9.797726700998359593e+04
9.799307479786999465e+04
9.800889147063062410e+04
9.802471702826545516e+04
9.804055147077451693e+04
9.805639479815778031e+04
9.807224701041527442e+04
9.808810810754697013e+04
9.810397808955289656e+04
9.811985593715401774e+04
9.813573532916151453e+04
9.815161517703256686e+04
9.816749548076717474e+04
9.818337624036533816e+04
9.819925745582707168e+04
9.821513912715236074e+04
9.823102125434120535e+04
9.824690383739360550e+04
9.826278687630957575e+04
9.827867037108908698e+04
9.829455432173216832e+04
9.831041054476627323e+04
9.832614770033264358e+04
9.834175879377382807e+04
9.835724382508981216e+04
9.837260279428059584e+04
9.838783570134619367e+04
9.840294254628659110e+04
9.841792332910178811e+04
9.843277804979179928e+04
9.844750670835661003e+04
9.846210930479623494e+04
9.847658583911065944e+04
9.849070400356310711e+04
9.850464254928501032e+04
9.851844380495487712e+04
9.853210777057270752e+04
9.854563444613850152e+04
9.855902383165225910e+04
9.857227592711399484e+04
9.858539073252369417e+04
9.859836824788135709e+04
9.861120847318698361e+04
9.862391140844058827e+04
9.863647705364215653e+04
9.864890540879168839e+04
9.866119647388918384e+04
9.867335024893465743e+04
9.868536673392809462e+04
9.869724592886949540e+04
9.870898783375885978e+04
9.872059244859620230e+04
9.873205977338150842e+04
9.874338980811477813e+04
9.875458255279601144e+04
9.876563800742522290e+04
9.877655617200239794e+04
9.878733704652753659e+04
9.879798063100063882e+04
9.880848692542170465e+04
9.881885592979074863e+04
9.882908764410775620e+04
9.883918206837272737e+04
9.884913920258567668e+04
9.885895904674658959e+04
9.886864160085546609e+04
9.887818686491230619e+04
9.888759483891710988e+04
9.889686552286989172e+04
9.890599891677063715e+04
9.891499502061934618e+04
9.892385383441603335e+04
9.893257535816066957e+04
9.894115959185328393e+04
9.894960653549386188e+04
9.895791618908241799e+04
9.896608855261893768e+04
9.897412362610340642e+04
9.898202140953586786e+04
9.898978190291627834e+04
9.899740510624466697e+04
9.900565002196624118e+04
9.901429842642693256e+04
9.902287669730413472e+04
9.903138483459783311e+04
9.903982283830804226e+04
9.904819070843474765e+04
9.905648844497794926e+04
9.906471604793766164e+04
9.907287351731387025e+04
9.908096085310658964e+04
9.908897805531580525e+04
9.909692512394153164e+04
9.910480205898375425e+04
9.911260886044247309e+04
9.912034552831770270e+04
9.912801206260944309e+04
9.913560846331767971e+04
9.914313473044241255e+04
9.915059086398365616e+04
9.915797686394139600e+04
9.916529273031564662e+04
9.917253846310639346e+04
9.917971406231365108e+04
9.918681952793740493e+04
9.919385485997766955e+04
9.920082005843443039e+04
9.920771512330768746e+04
9.921454005459745531e+04
9.922129485230371938e+04
9.922797951642649423e+04
9.923459404696576530e+04
9.924113844392154715e+04
9.924761270729382522e+04
9.925401683708261407e+04
9.926035083328789915e+04
