# Supplementary material for: Flow analysis on microcasting with degassed polydimethylsiloxane micro-channels for cell patterning with cross-linked albumin
Source: PLoS One. 2020 May 20;15(5):e0232518. doi: 10.1371/journal.pone.0232518 (PMC7239381; doi:10.1371/journal.pone.0232518)
Supplement: S2 File — (ZIP) [file pone.0232518.s004.zip › Python Data/1 mpas viscosity/Height 0.8mm/width 92 um/viscosity P]

0.000000000000000000e+00
3.660363432938476080e+02
7.163880145091189888e+02
1.051669834049627525e+03
1.372526940072677917e+03
1.679016519660810673e+03
1.971662621612924113e+03
2.251030604657006734e+03
2.517685827521041574e+03
2.772193648933014174e+03
3.015119427620908937e+03
3.247028522312712539e+03
3.468486291736408475e+03
3.680058094619982967e+03
3.882309289691421327e+03
4.075805235678707504e+03
4.260592044153840106e+03
4.436206530162496165e+03
4.602962559260517082e+03
4.761188594455134080e+03
4.911213098753578379e+03
5.053364535163083929e+03
5.187971366690882860e+03
5.315362056344205484e+03
5.435865067130287571e+03
5.549808862056357611e+03
5.657521904129649556e+03
5.759281221030487359e+03
5.854818714011136763e+03
5.944190450608168248e+03
6.027595452305718936e+03
6.105232740587924127e+03
6.177301336938918212e+03
6.244000262842839220e+03
6.305528539783818815e+03
6.362085189245995934e+03
6.413869232713504061e+03
6.461079691670479406e+03
6.503915587601058178e+03
6.574467010511305489e+03
6.600588178965942461e+03
6.624188487185285339e+03
6.645267935169335033e+03
6.663826522918090632e+03
6.679864250431553046e+03
6.693381117709721366e+03
6.704377124752596501e+03
6.712852271560177542e+03
6.718806558132465398e+03
6.722239984469460069e+03
6.723171806066829049e+03
6.721781348205069662e+03
6.718112456041961195e+03
6.712165129577503649e+03
6.703939368811697022e+03
6.693435173744542226e+03
6.680652544376038350e+03
6.665591480706185394e+03
6.648465691782693284e+03
6.629809830959890860e+03
6.609649421689628980e+03
6.587984463971905825e+03
6.564814957806723214e+03
6.540140903194081147e+03
6.513962300133978715e+03
6.486281528706508652e+03
6.457457013053371156e+03
6.427745849910894322e+03
6.397148039279080876e+03
6.365663581157928093e+03
6.333292475547437789e+03
6.300034722447609965e+03
6.265890321858443713e+03
6.230899591405219326e+03
6.195384055397446900e+03
6.159413201220188057e+03
6.122987028873442796e+03
6.086105538357212936e+03
6.048768729671496658e+03
6.010985616910077624e+03
5.972929932193568675e+03
5.934668339355696844e+03
5.896200838396463951e+03
5.857527429315869085e+03
5.818648112113911338e+03
5.779563989333637437e+03
5.740393150920809603e+03
5.701215127880717773e+03
5.662029920213359219e+03
5.622837527918734850e+03
5.583637950996844665e+03
5.544431189447688666e+03
5.505276330399759900e+03
5.466247286128394080e+03
5.427344282095967174e+03
5.388581507629688531e+03
5.349984047827631912e+03
5.311552380730037839e+03
5.273299339656438860e+03
5.235256507395441986e+03
5.197425340359936854e+03
5.159812043386969890e+03
5.122438923112719749e+03
5.085316538618664708e+03
5.048454459516375209e+03
5.011868443487693185e+03
4.975572387129457638e+03
4.939566310117065768e+03
4.903850212450516665e+03
4.868424094129810328e+03
4.833287955154946758e+03
4.798441795525926864e+03
4.763885615242749736e+03
4.729631161782019262e+03
4.695697508643153014e+03
4.662084921067352298e+03
4.628793399054617112e+03
4.595822942604947457e+03
4.563173551718344243e+03
4.530845226394804740e+03
4.498837966634331679e+03
4.467152609219428086e+03
4.435791015754472028e+03
4.404753254572020523e+03
4.374039325672071755e+03
4.343649229054629359e+03
4.313582964719689699e+03
4.283840532667254593e+03
4.254421932897324041e+03
4.225321155944860038e+03
4.196519938562872994e+03
4.168017023185508151e+03
4.139812409812763690e+03
4.111906098444640520e+03
4.084298089081138187e+03
4.056988381722257145e+03
4.029976976367998304e+03
4.003263873018360300e+03
3.976849071673342678e+03
3.950732572332946347e+03
3.924914374997171763e+03
3.899394479666018015e+03
3.874172886339486013e+03
3.849249595017574393e+03
3.824624605700284519e+03
3.800297918387615482e+03
3.776268437007011016e+03
3.752507980234803654e+03
3.729004186502200355e+03
3.705757055809199755e+03
3.682766588155804129e+03
3.660032783542010748e+03
3.637555641967821430e+03
3.615335163433234811e+03
3.593371347938252256e+03
3.571664195482872856e+03
3.550213706067097064e+03
3.529019879690924427e+03
3.508082716354355398e+03
3.487402216057389978e+03
3.466978378800028167e+03
3.446811204582269056e+03
3.426900693404114463e+03
3.407246845265562570e+03
3.387836196080268110e+03
3.368638281206674947e+03
3.349651936477495383e+03
3.330877161892728964e+03
3.312313957452376144e+03
3.293962323156436923e+03
3.275822259004910848e+03
3.257893764997797916e+03
3.240176841135098584e+03
3.222671487416812852e+03
3.205377703842939809e+03
3.188295490413480820e+03
3.171424847128434976e+03
3.154765773987802277e+03
3.138318270991583631e+03
3.122082338139778130e+03
3.106057975432385774e+03
3.090234169812573327e+03
3.074453036548817636e+03
3.058663018410844870e+03
3.042864115398656395e+03
3.027056327512251301e+03
3.011239654751630042e+03
2.995414097116791709e+03
2.979579654607737211e+03
2.963736327224466550e+03
2.947884114966979269e+03
2.932023017835275368e+03
2.916153035829355758e+03
2.900275188228233219e+03
2.884395796220739157e+03
2.868515948349686823e+03
2.852635644615075307e+03
2.836754885016905973e+03
2.820873669555177912e+03
2.804991998229891578e+03
2.789109871041046063e+03
2.773227287988642274e+03
2.757344249072679759e+03
2.741460754293158971e+03
2.725576803650079455e+03
2.709720580615969993e+03
2.693983425049600100e+03
2.678372331608424247e+03
2.662887300292442887e+03
2.647528331101656022e+03
2.632295424036063196e+03
2.617188579095665318e+03
2.602207796280461935e+03
2.587353075590452590e+03
2.572624417025638195e+03
2.558021820586017839e+03
2.543545286271591976e+03
2.529427121819136573e+03
2.515488576097240639e+03
2.501687320427377927e+03
2.488023354809548437e+03
2.474496679243751714e+03
2.461107293729987759e+03
2.447855198268256572e+03
2.434740392858558153e+03
2.421762877500892500e+03
2.408922652195260525e+03
2.396219716941660408e+03
2.383654071740093968e+03
2.371225716590560296e+03
2.358934651493058936e+03
2.346780876447590799e+03
2.334764391454155430e+03
2.322885196512753282e+03
2.311143291623383448e+03
2.299538676786047290e+03
2.288071352000743900e+03
2.276741317267473278e+03
2.265548572586234968e+03
2.254493117957029881e+03
2.243574953379857561e+03
2.232794078854718464e+03
2.222150494381611679e+03
2.211644199960538572e+03
2.201275195591497322e+03
2.191043481274489750e+03
2.180949057009514945e+03
2.170991922796572908e+03
2.161172078635663638e+03
2.151489524526787591e+03
2.141944260469944311e+03
2.132536286465133344e+03
2.123265602512356054e+03
2.114132208611611077e+03
2.105136104762899322e+03
2.096277290966220335e+03
2.087555767221574570e+03
2.078971533528961572e+03
2.070524589888380888e+03
2.062214936299833425e+03
2.054042572763318731e+03
2.046007499278837258e+03
2.038109715846388326e+03
2.030349222465972616e+03
2.022726019137589219e+03
2.014481103416004089e+03
2.005832698955310434e+03
1.997254428078114415e+03
1.988746290784415351e+03
1.980308287074213467e+03
1.971940416947508538e+03
1.963642680404301473e+03
1.955415077444591589e+03
1.947257608068378204e+03
1.939170272275662683e+03
1.931153070066443661e+03
1.923206001440722275e+03
1.915329066398497844e+03
1.907522264939771048e+03
1.899785597064540752e+03
1.892119062772808320e+03
1.884522662064572387e+03
1.876996394939834090e+03
1.869540261398592747e+03
1.862154261440848813e+03
1.854838395066602516e+03
1.847592662275852490e+03
1.840417063068600328e+03
1.833311597444844665e+03
1.826276265404586866e+03
1.819311066947825793e+03
1.812416002074562130e+03
1.805591070784795420e+03
1.798836273078526574e+03
1.792151608955754227e+03
1.785537078416479517e+03
1.778992681460701306e+03
1.772518418088420958e+03
1.766114288299637337e+03
1.759780292094351580e+03
