# Supplementary material for: Flow analysis on microcasting with degassed polydimethylsiloxane micro-channels for cell patterning with cross-linked albumin
Source: PLoS One. 2020 May 20;15(5):e0232518. doi: 10.1371/journal.pone.0232518 (PMC7239381; doi:10.1371/journal.pone.0232518)
Supplement: S2 File — (ZIP) [file pone.0232518.s004.zip › Python Data/10 mpas viscosity/Height 0.0033mm/width 1000um/Flow rate width = 1000 um]

0.000000000000000000e+00
1.848376918472654312e-13
3.664954131097722947e-13
5.450084061635209589e-13
7.203963035368598372e-13
8.925555056468437842e-13
1.061457490674763182e-12
1.227104005846570709e-12
1.389496798388216824e-12
1.548637615525653195e-12
1.704528204484831492e-12
1.857170312491702779e-12
2.006565686772218321e-12
2.152716074552330393e-12
2.295623223057990060e-12
2.435288879515148383e-12
2.571709505352543440e-12
2.704485059523094002e-12
2.833294891130177368e-12
2.958039909650292648e-12
3.078621024559938146e-12
3.194939145335612970e-12
3.306895181453816233e-12
3.414390042391046640e-12
3.517324637623802899e-12
3.615599876628584523e-12
3.709116668881889412e-12
3.797775923860217484e-12
3.881478551040067446e-12
3.959813186542876189e-12
4.032192496057485380e-12
4.098401152652688498e-12
4.158225858075831540e-12
4.211453314074262926e-12
4.257870222395330268e-12
4.297263284786381178e-12
4.329419202994764077e-12
4.354124678767825767e-12
4.371166413852914670e-12
4.380331109997377590e-12
4.381405468948562946e-12
4.338297210881716662e-12
4.331736680980274680e-12
4.315507361197010547e-12
4.289609251531923456e-12
4.254042351985013407e-12
4.208806662556281207e-12
4.153902183245725242e-12
4.089328914053347935e-12
4.015086854979147669e-12
3.931176006023123638e-12
3.837596367185277456e-12
3.734347938465609931e-12
3.621116252372660231e-12
3.497807937121856117e-12
3.368655136911063486e-12
3.235765154327016198e-12
3.099773628020235841e-12
2.960680557990723223e-12
2.819095299983088121e-12
2.678235403753174385e-12
2.538570122049333086e-12
2.400099454871565034e-12
2.264060232281370510e-12
2.132929478798349133e-12
2.006776476197451416e-12
1.885658467331533873e-12
1.771678814468178424e-12
1.664560800487880642e-12
1.564542790187206998e-12
1.471448382028781086e-12
1.385284556981383298e-12
1.306139111915837639e-12
1.234099843702967707e-12
1.169254549213597707e-12
1.111691025318552452e-12
1.061497068888654327e-12
1.018760476794727943e-12
9.730243920973469956e-13
9.285365007012041947e-13
8.880272220436666055e-13
8.513048733472391196e-13
8.181777718344274367e-13
7.884542347277357419e-13
7.619425792496697348e-13
7.384511226227344082e-13
7.177881820694350579e-13
6.997620748122768786e-13
6.841811180737647621e-13
6.706198908483703314e-13
6.571868052258062346e-13
6.448688790255470661e-13
6.333905153523797534e-13
6.224761173110912236e-13
6.118500880064686063e-13
6.012368305432986266e-13
5.903607480263686159e-13
5.796925020680645780e-13
5.709440837922759201e-13
5.622836772810991774e-13
5.535646451157043434e-13
5.446403498772620176e-13
5.353641541469420923e-13
5.255894205059150661e-13
5.151695115353512354e-13
5.052223020650902831e-13
4.970569570594085122e-13
4.891177722299244662e-13
4.813996079086366982e-13
4.738973244275439630e-13
4.666057821186449149e-13
4.595198413139384099e-13
4.526343623454229000e-13
4.432410917413458810e-13
4.366785060419087010e-13
4.297901419495967778e-13
4.225759994644101116e-13
4.150360785863486517e-13
4.071703793154125498e-13
3.989789016516015534e-13
3.904616455949158138e-13
3.837812758941878315e-13
3.781568896135395600e-13
3.725989281437045962e-13
3.671073914846829905e-13
3.616822796364747430e-13
3.563235925990797525e-13
3.510313303724980697e-13
3.458054929567296945e-13
3.406460803517745765e-13
3.355530925576328671e-13
3.305265295743044148e-13
3.255663914017892701e-13
3.206726780400874836e-13
3.158453894891990047e-13
3.110845257491237829e-13
3.063900868198620707e-13
3.020814094185379195e-13
2.978980478198668520e-13
2.938217478030643384e-13
2.898525093681303281e-13
2.859903325150648716e-13
2.822352172438679691e-13
2.785871635545395698e-13
2.750461714470797244e-13
2.716122409214883824e-13
2.682853719777655942e-13
2.650655646159113598e-13
2.619528188359256288e-13
2.589471346378084012e-13
2.560485120215598284e-13
2.532569509871797084e-13
2.504354234733921612e-13
2.471656481505143799e-13
2.439222219624642068e-13
2.407051449092417933e-13
2.375144169908470384e-13
2.343500382072800431e-13
2.312120085585407065e-13
2.281003280446290789e-13
2.250149966655451605e-13
2.219560144212889259e-13
2.189233813118604004e-13
2.159170973372595588e-13
2.129371624974865273e-13
2.099835767925411039e-13
2.070563402224233644e-13
2.041554527871333593e-13
2.014765255370999021e-13
1.990569491531512987e-13
1.966958916407819429e-13
1.943933529999917843e-13
1.921493332307808734e-13
1.899638323331491597e-13
1.878368503070966685e-13
1.857683871526234249e-13
1.837584428697293786e-13
1.818070174584145546e-13
1.799141109186790036e-13
1.780797232505226246e-13
1.763038544539454680e-13
1.745865045289475338e-13
1.729276734755288220e-13
1.713273612936893327e-13
1.697855679834290659e-13
1.683022935447480215e-13
1.668775379776461995e-13
1.655113012821235747e-13
1.642035834581801976e-13
1.629543845058160430e-13
1.617637044250311107e-13
1.606315432158253757e-13
1.595579008781989136e-13
1.580634829715173202e-13
1.564676861204641986e-13
1.548835571476401293e-13
1.533110960530451122e-13
1.517503028366791474e-13
1.502011774985422096e-13
1.486637200386343241e-13
1.471379304569555161e-13
1.456238087535057352e-13
1.441213549282849812e-13
1.426305689812933048e-13
1.411514509125306554e-13
1.396840007219970835e-13
1.382282184096925387e-13
1.367841039756170713e-13
1.353516574197706310e-13
1.339308787421532429e-13
1.325217679427649072e-13
1.311243250216055984e-13
1.297385499786753419e-13
1.283644428139741377e-13
1.270020035275019858e-13
1.256512321192588608e-13
1.243121285892448134e-13
1.205422170435836010e-13
1.198386981617603255e-13
1.191479749898709447e-13
1.184710522736534362e-13
1.178089347588458029e-13
1.171626271911859717e-13
1.165331343164119202e-13
1.159214608802616512e-13
1.153286116284730919e-13
1.147555913067842196e-13
1.142034046609330373e-13
1.136730564366574720e-13
1.131655513796955265e-13
1.126818942357851530e-13
1.122230897506643293e-13
1.117901426700710201e-13
1.113840577397431904e-13
1.110058397054188178e-13
1.106564933128358798e-13
1.103370233077323162e-13
1.100484344358461170e-13
1.097917314429152598e-13
1.095679190746776970e-13
1.093780020768714061e-13
1.092229851952343520e-13
1.088781338092248137e-13
1.082530631563207939e-13
1.076200940636010541e-13
1.069789452013115186e-13
1.063293352396981120e-13
1.056709828490067459e-13
1.050036066994833574e-13
1.043269254613738835e-13
1.036406578049241981e-13
1.029445224003802761e-13
1.022382379179880041e-13
1.015215230279933316e-13
1.007940964006421704e-13
1.000556767061804324e-13
9.930598261485406706e-14
9.854473279690901153e-14
9.777164592259111443e-14
9.698644066214640114e-14
9.618883568582068245e-14
9.537854966385999635e-14
9.455530126651016627e-14
9.371880916401721758e-14
9.286879202662696107e-14
9.200496852458542212e-14
9.112705732813843676e-14
9.023477710753201776e-14
8.932784653301200114e-14
8.840598427482438704e-14
8.746890900321502412e-14
8.651633938842992512e-14
8.554799410071496397e-14
8.456359181031600194e-14
8.356285118747908965e-14
8.254549090245002528e-14
8.160932522767311477e-14
8.095299893755785506e-14
8.031288776816373667e-14
7.968966063697719580e-14
7.908398646148479487e-14
7.849653415917299529e-14
7.792797264752834688e-14
7.737897084403732369e-14
7.685019766618645026e-14
7.634232203146222590e-14
7.585601285735112466e-14
7.539193906133970896e-14
7.495076956091444024e-14
7.453317327356185567e-14
7.413981911676841667e-14
7.377137600802069830e-14
7.342851286480513673e-14
7.311189860460828176e-14
7.282220214491660745e-14
7.256009240321666360e-14
7.232623829699491163e-14
7.212130874373787609e-14
7.194597266093206892e-14
7.180089896606398940e-14
