# Supplementary material for: Flow analysis on microcasting with degassed polydimethylsiloxane micro-channels for cell patterning with cross-linked albumin
Source: PLoS One. 2020 May 20;15(5):e0232518. doi: 10.1371/journal.pone.0232518 (PMC7239381; doi:10.1371/journal.pone.0232518)
Supplement: S2 File — (ZIP) [file pone.0232518.s004.zip › Python Data/10 mpas viscosity/Height 0.0033mm/width 1000um/P]

1.014154495373814570e+05
9.751035630784909881e+04
9.367244678677222691e+04
8.990097640326526016e+04
8.619553037800060702e+04
8.255829747467630659e+04
7.898988027797098039e+04
7.549024187398370123e+04
7.205934534881365835e+04
6.869715378855995368e+04
6.540363027932174009e+04
6.217873790719813405e+04
5.902243975828828115e+04
5.593469891869129788e+04
5.291547847450632253e+04
4.996474151183249342e+04
4.708256279058776272e+04
4.427739403708877217e+04
4.155600969021176570e+04
3.892050325008956861e+04
3.637296821685502073e+04
3.391549809064096189e+04
3.155018637158021738e+04
2.927912655980561976e+04
2.710441215545003070e+04
2.502813665864623908e+04
2.305239356952710659e+04
2.117927638822546578e+04
1.941087861487413466e+04
1.775589119492367900e+04
1.622672282715763140e+04
1.482792275547092140e+04
1.356399736356693029e+04
1.243945303514898114e+04
1.145879615392042615e+04
1.062653310358460294e+04
9.947170267844834598e+03
9.425214030404473306e+03
9.065170774966856698e+03
8.871546885235336958e+03
8.848848744913237169e+03
9.759603283294287394e+03
9.898208567986090202e+03
1.024108780528965872e+04
1.078824099520497839e+04
1.153966813773209287e+04
1.249536923287094396e+04
1.365534428062158986e+04
1.501959328098398692e+04
1.658811623395814968e+04
1.836091313954409270e+04
2.033798399774180143e+04
2.251932880855124677e+04
2.491159137313408428e+04
2.751674437098072667e+04
3.024537466622953070e+04
3.305296096572979877e+04
3.592607403778224398e+04
3.886471388238683721e+04
4.185600655068136257e+04
4.483197439350964851e+04
4.778270343871477235e+04
5.070819368629670498e+04
5.358231444477702462e+04
5.635273325109474536e+04
5.901798637895256252e+04
6.157686445013927732e+04
6.398492941920917656e+04
6.624802752963715466e+04
6.836112281314242864e+04
7.032794213107239921e+04
7.214833799546808586e+04
7.382045550886560522e+04
7.534243977380114666e+04
7.671243589281088498e+04
7.792858896843095135e+04
7.898904410319753515e+04
7.989194639964681119e+04
8.085821941957093077e+04
8.179812167517149646e+04
8.265396719151514117e+04
8.342980567896737193e+04
8.412968684789372492e+04
8.475766040865972172e+04
8.531777607163088396e+04
8.581408354717271868e+04
8.625063254565077659e+04
8.663147277743056475e+04
8.696065395287760475e+04
8.724716400444108876e+04
8.753096678942583094e+04
8.779120943650594563e+04
8.803371452201217471e+04
8.826430462227526004e+04
8.848880231362589984e+04
8.871303017239486508e+04
8.894281077491285396e+04
8.916820038374427531e+04
8.935302950943000906e+04
8.953599919755909650e+04
8.972020747854809451e+04
8.990875238281354541e+04
9.010473194077200606e+04
9.031124418284001877e+04
9.053138713943415496e+04
9.074154330383354682e+04
9.091405375437969633e+04
9.108178608546312898e+04
9.124484888360922923e+04
9.140335073534332332e+04
9.155740022719078115e+04
9.170710594567698718e+04
9.185257647732729674e+04
9.205102949344404624e+04
9.218967821128387004e+04
9.233520969737097039e+04
9.248762395170531818e+04
9.264692097428694251e+04
9.281310076511581428e+04
9.298616332419194805e+04
9.316610865151534381e+04
9.330724580935564882e+04
9.342607304943492636e+04
9.354349692272041284e+04
9.365951742921209370e+04
9.377413456890998350e+04
9.388734834181408223e+04
9.399915874792438990e+04
9.410956578724089195e+04
9.421856945976361749e+04
9.432616976549253741e+04
9.443236670442766626e+04
9.453716027656898950e+04
9.464055048191653623e+04
9.474253732047027734e+04
9.484312079223022738e+04
9.494230089719638636e+04
9.503333096135695814e+04
9.512171346003669896e+04
9.520783405285557092e+04
9.529169273981357401e+04
9.537328952091070823e+04
9.545262439614698815e+04
9.552969736552241375e+04
9.560450842903695593e+04
9.567705758669064380e+04
9.574734483848347736e+04
9.581537018441544205e+04
9.588113362448653788e+04
9.594463515869676485e+04
9.600587478704613750e+04
9.606485250953464129e+04
9.612446333826180489e+04
9.619354436469018401e+04
9.626206870905339019e+04
9.633003637135142344e+04
9.639744735158428375e+04
9.646430164975197113e+04
9.653059926585447101e+04
9.659634019989181252e+04
9.666152445186396653e+04
9.672615202177094761e+04
9.679022290961275576e+04
9.685373711538939096e+04
9.691669463910085324e+04
9.697909548074714257e+04
9.704093964032824442e+04
9.710222711784418789e+04
9.715882520972665225e+04
9.720994395753649587e+04
9.725982636849902337e+04
9.730847244261423475e+04
9.735588217988213000e+04
9.740205558030269458e+04
9.744699264387595758e+04
9.749069337060188991e+04
9.753315776048052066e+04
9.757438581351182074e+04
9.761437752969580470e+04
9.765313290903247253e+04
9.769065195152182423e+04
9.772693465716385981e+04
9.776198102595857927e+04
9.779579105790598260e+04
9.782836475300605525e+04
9.785970211125882633e+04
9.788980313266426674e+04
9.791866781722239102e+04
9.794629616493321373e+04
9.797268817579670576e+04
9.799784384981288167e+04
9.802176318698174146e+04
9.804444618730328511e+04
9.807601897525117965e+04
9.810973361113782448e+04
9.814320173803692160e+04
9.817642335594848555e+04
9.820939846487253089e+04
9.824212706480902852e+04
9.827460915575799299e+04
9.830684473771942430e+04
9.833883381069333700e+04
9.837057637467970198e+04
9.840207242967853381e+04
9.843332197568983247e+04
9.846432501271361252e+04
9.849508154074984486e+04
9.852559155979854404e+04
9.855585506985971006e+04
9.858587207093334291e+04
9.861564256301944260e+04
9.864516654611802369e+04
9.867444402022905706e+04
9.870347498535255727e+04
9.873225944148852432e+04
9.876079738863695820e+04
9.878908882679785893e+04
9.886873630511123338e+04
9.888359965248804656e+04
9.889819266301025345e+04
9.891249410926614655e+04
9.892648276384406199e+04
9.894013739933230681e+04
9.895343678831921716e+04
9.896635970339310006e+04
9.897888491714229167e+04
9.899099120215508447e+04
9.900265733101982914e+04
9.901386207632483274e+04
9.902458421065841685e+04
9.903480250660890306e+04
9.904449573676459840e+04
9.905364267371383903e+04
9.906222209004494653e+04
9.907021275834624248e+04
9.907759345120603393e+04
9.908434294121264247e+04
9.909044000095440424e+04
9.909586340301961172e+04
9.910059191999661562e+04
9.910460432447373751e+04
9.910787938903926988e+04
9.911516511523094960e+04
9.912837107528292108e+04
9.914174390684005630e+04
9.915528955359762767e+04
9.916901395925093675e+04
9.918292306749527052e+04
9.919702282202590141e+04
9.921131916653813096e+04
9.922581804472723161e+04
9.924052540028850490e+04
9.925544717691722326e+04
9.927058931830868823e+04
9.928595776815818681e+04
9.930155847016099142e+04
9.931739736801240360e+04
9.933348040540769580e+04
9.934981352604216954e+04
9.936640267361111182e+04
9.938325379180979508e+04
9.940037282433352084e+04
9.941776571487756155e+04
9.943543840713723330e+04
9.945339684480777942e+04
9.947164697158453055e+04
9.949019473116274457e+04
9.950904606723772304e+04
9.952820692350475292e+04
9.954768324365910667e+04
9.956748097139608581e+04
9.958760605041097733e+04
9.960806442439905368e+04
9.962886203705561638e+04
9.965000483207595244e+04
9.967149875315534882e+04
9.969127726370563323e+04
9.970514356622369087e+04
9.971866728949012759e+04
9.973183430118636170e+04
9.974463046899379697e+04
9.975704166059386625e+04
9.976905374366797332e+04
9.978065258589755103e+04
9.979182405496398860e+04
9.980255401854871889e+04
9.981282834433314565e+04
9.982263289999868721e+04
9.983195355322676187e+04
9.984077617169878795e+04
9.984908662309618376e+04
9.985687077510035306e+04
9.986411449539271416e+04
9.987080365165468538e+04
9.987692411156767048e+04
9.988246174281310232e+04
9.988740241307239921e+04
9.989173199002695037e+04
9.989543634135818866e+04
9.989850133474753238e+04
