# Supplementary material for: Flow analysis on microcasting with degassed polydimethylsiloxane micro-channels for cell patterning with cross-linked albumin
Source: PLoS One. 2020 May 20;15(5):e0232518. doi: 10.1371/journal.pone.0232518 (PMC7239381; doi:10.1371/journal.pone.0232518)
Supplement: S2 File — (ZIP) [file pone.0232518.s004.zip › Python Data/10 mpas viscosity/Height 0.0033mm/width 1000um/read measured data.py]

# -*- coding: utf-8 -*-
"""
Created on Sat Oct 19 16:54:01 2019

@author: ntanaka
"""
import numpy as np
import matplotlib.pyplot as plt

# measured data
t_measured = np.linspace(0, 300, 11)
ff = open(r"data.txt")
line = ff.readline()
data_list = []
while line:
    num = list(map(float,line.split()))
    data_list.append(num)
    line = ff.readline()
ff.close()
data_array = np.array(data_list)
data1 = data_array
x2_measured = data1

print(data1)

a = np.loadtxt('data.txt')
print(a)
