# Supplementary material for: Flow analysis on microcasting with degassed polydimethylsiloxane micro-channels for cell patterning with cross-linked albumin
Source: PLoS One. 2020 May 20;15(5):e0232518. doi: 10.1371/journal.pone.0232518 (PMC7239381; doi:10.1371/journal.pone.0232518)
Supplement: S2 File — (ZIP) [file pone.0232518.s004.zip › Python Data/10 mpas viscosity/Height 0.0033mm/width 1000um/result.txt]

[[Fit Statistics]]
    # fitting method   = leastsq
    # function evals   = 55
    # data points      = 11
    # variables        = 2
    chi-square         = 7.5200e-25
    reduced chi-square = 8.3555e-26
    Akaike info crit   = -633.394533
    Bayesian info crit = -632.598742
[[Variables]]
    x10:  9.627e-06 (fixed)
    x20:  2.97e-10 (fixed)
    x30:  1.215617e-08 (fixed)
    x40:  0 (fixed)
    k0:   1 (fixed)
    k1:   1 (fixed)
    k2:  -4.9936e-05 +/- 1.5960e-06 (3.20%) (init = 0.001)
    k3:   0.01577727 +/- 5.3118e-04 (3.37%) (init = 0.01)
[[Correlations]] (unreported correlations are < 0.100)
    C(k2, k3) = -1.000
