# Supplementary material for: Flow analysis on microcasting with degassed polydimethylsiloxane micro-channels for cell patterning with cross-linked albumin
Source: PLoS One. 2020 May 20;15(5):e0232518. doi: 10.1371/journal.pone.0232518 (PMC7239381; doi:10.1371/journal.pone.0232518)
Supplement: S2 File — (ZIP) [file pone.0232518.s004.zip › Python Data/10 mpas viscosity/Height 0.0033mm/width 1000um/viscosity P]

0.000000000000000000e+00
5.768877075191265469e+00
1.143850567339248592e+01
1.700998572683583632e+01
2.248392997657854409e+01
2.785710502767242502e+01
3.312862069984932134e+01
3.829853152490758816e+01
4.336689203464554510e+01
4.833375676086152595e+01
5.319918023535387874e+01
5.796321698992091598e+01
6.262592155636097146e+01
6.718734846647241454e+01
7.164755225205354350e+01
7.600658744490272056e+01
8.026434360443592197e+01
8.440833524891736772e+01
8.842855470302836807e+01
9.232190930182768795e+01
9.608530638037407812e+01
9.971565327372633192e+01
1.032098573169431859e+02
1.065648258450834476e+02
1.097774661932058393e+02
1.128446856963691687e+02
1.157633916896321864e+02
1.185304915080536716e+02
1.211428924866923893e+02
1.235877557525626003e+02
1.258467503072123463e+02
1.279131556891129691e+02
1.297803147528109662e+02
1.314415703528529775e+02
1.328902653437854724e+02
1.341197425801550764e+02
1.351233449165083584e+02
1.358944152073918872e+02
1.364262963073522030e+02
1.367123310709359032e+02
1.367458623526895281e+02
1.354004319957753353e+02
1.351956745668586848e+02
1.346891493559672313e+02
1.338808563631010315e+02
1.327707955882600004e+02
1.313589670314442515e+02
1.296453706926536427e+02
1.276300065718882877e+02
1.253128746691481439e+02
1.226939749844331971e+02
1.197733075177434614e+02
1.165508722690789938e+02
1.130168545502977082e+02
1.091683401811688015e+02
1.051374165049065965e+02
1.009898534922438387e+02
9.674548974429292514e+01
9.240432526105389854e+01
8.798537834096244126e+01
8.358907032578750318e+01
7.923004682917732566e+01
7.490830785113196555e+01
7.066245547825174356e+01
6.656979888824277225e+01
6.263250040005225117e+01
5.885234659183025485e+01
5.529498445497236503e+01
5.195177750938043459e+01
4.883016523991659597e+01
4.592464206611816735e+01
4.323542586752237327e+01
4.076525682850561338e+01
3.851687513344428027e+01
3.649302096671476647e+01
3.469643451269351431e+01
3.312985595575687370e+01
3.179602548028126918e+01
3.036857933613796590e+01
2.898008993100690844e+01
2.771577502507794222e+01
2.656965210271937039e+01
2.553573864829954587e+01
2.460805214618676118e+01
2.378061008074935501e+01
2.304742993635565185e+01
2.240252919737397619e+01
2.183992534817265962e+01
2.135363587312001243e+01
2.093038316924680586e+01
2.051112982907241289e+01
2.012668117382036925e+01
1.976843568615457514e+01
1.942779184873893783e+01
1.909614814423736107e+01
1.876490305531374148e+01
1.842545506463199345e+01
1.809249375719359421e+01
1.781945123469182590e+01
1.754915560350937298e+01
1.727703023625275947e+01
1.699849850552854136e+01
1.670898378394324624e+01
1.640390944410342300e+01
1.607869885861560633e+01
1.576824146163333218e+01
1.551339694835500715e+01
1.526561100761537659e+01
1.502472322779810909e+01
1.479057319728688036e+01
1.456300050446536787e+01
1.434184473771725266e+01
1.412694548542620687e+01
1.383377679830742935e+01
1.362895520690417328e+01
1.341396590845229042e+01
1.318880890295177899e+01
1.295348419040263543e+01
1.270799177080486864e+01
1.245233164415846616e+01
1.218650381046343512e+01
1.197800612130068032e+01
1.180246620434876803e+01
1.162899943906032618e+01
1.145760582543535122e+01
1.128828536347384848e+01
1.112103805317580907e+01
1.095586389454124188e+01
1.079276288757014157e+01
1.063173503226250816e+01
1.047278032861834518e+01
1.031589877663765087e+01
1.016109037632042345e+01
1.000835512766666646e+01
9.857693030676376367e+00
9.709104085349554936e+00
9.562588291686207498e+00
9.428112308803708430e+00
9.297547494979097493e+00
9.170324126825564193e+00
9.046442204343110305e+00
8.925901727531734053e+00
8.808702696391435438e+00
8.694845110922214459e+00
8.584328971124072893e+00
8.477154276997007187e+00
8.373321028541022670e+00
8.272829225756114013e+00
8.175678868642282993e+00
8.081869957199529608e+00
7.991402491427857413e+00
7.904276471327261078e+00
7.816215182373488446e+00
7.714163854461633996e+00
7.612934896264196283e+00
7.512528307781180636e+00
7.412944089012586169e+00
7.314182239958414655e+00
7.216242760618660768e+00
7.119125650993329835e+00
7.022830911082419192e+00
6.927358540885928839e+00
6.832708540403859665e+00
6.738880909636209893e+00
6.645875648582985740e+00
6.553692757244179212e+00
6.462332235619792087e+00
6.371794083709827916e+00
6.288183420514610766e+00
6.212667227937561876e+00
6.138977438694951161e+00
6.067114052786775957e+00
5.997077070213038041e+00
5.928866490973736525e+00
5.862482315068871408e+00
5.797924542498444467e+00
5.735193173262453037e+00
5.674288207360898006e+00
5.615209644793781152e+00
5.557957485561099809e+00
5.502531729662855753e+00
5.448932377099048097e+00
5.397159427869676840e+00
5.347212881974742871e+00
5.299092739414245301e+00
5.252799000188185019e+00
5.208331664296561136e+00
5.165690731739372765e+00
5.124876202516622570e+00
5.085888076628308774e+00
5.048726354074431377e+00
5.013391034854991268e+00
4.979882118969988447e+00
4.933240586518184756e+00
4.883434966361934748e+00
4.833993506537699325e+00
4.784916207045476710e+00
4.736203067885267792e+00
4.687854089057071683e+00
4.639869270560889269e+00
4.592248612396720553e+00
4.544992114564564645e+00
4.498099777064421545e+00
4.451571599896292142e+00
4.405407583060176435e+00
4.359607726556074425e+00
4.314172030383985224e+00
4.269100494543909718e+00
4.224393119035847910e+00
4.180049903859798910e+00
4.136070849015763606e+00
4.092455954503741111e+00
4.049205220323731425e+00
4.006318646475735434e+00
3.963796232959753141e+00
3.921637979775783656e+00
3.879843886923827867e+00
3.762183056635843847e+00
3.740225879456482883e+00
3.718668062802352292e+00
3.697540965291903792e+00
3.676875945543590873e+00
3.656704362175863476e+00
3.637057573807173760e+00
3.617966939055975217e+00
3.599463816540717787e+00
3.581579564879854516e+00
3.564345542691837121e+00
3.547793108595117317e+00
3.531953621208147265e+00
3.516858439149378679e+00
3.502538921037263275e+00
3.489026425490253658e+00
3.476352311126801542e+00
3.464547936565357755e+00
3.453644660424375790e+00
3.443673841322306028e+00
3.434666837877601520e+00
3.426655008708713535e+00
3.419669712434094677e+00
3.413742307672195331e+00
3.408904153041468543e+00
3.398141168310290894e+00
3.378632399704304845e+00
3.358877116829895648e+00
3.338866539244327303e+00
3.318591886504863364e+00
3.298044378168765167e+00
3.277215233793297600e+00
3.256095672935723329e+00
3.234676915153305465e+00
3.212950180003308009e+00
3.190906687042992296e+00
3.168537655829624544e+00
3.145834305920464757e+00
3.122787856872777823e+00
3.099389528243827296e+00
3.075630539590876733e+00
3.051502110471187024e+00
3.026995460442024388e+00
3.002101809060649273e+00
2.976812375884327899e+00
2.951118380470320268e+00
2.925011042375893044e+00
2.898481581158305787e+00
2.871521216374825158e+00
2.844121167582711607e+00
2.816272654339230908e+00
2.787966896201643507e+00
2.759195112727215626e+00
2.729948523473207711e+00
2.700218347996885537e+00
2.669995805855511328e+00
2.639272116606345975e+00
2.608038499806657029e+00
2.576286175013703605e+00
2.547067974733080220e+00
2.526583702012233257e+00
2.506605511342427040e+00
2.487154279973934567e+00
2.468250885157034169e+00
2.449916204141999287e+00
2.432171114179108251e+00
2.415036492518634947e+00
2.398533216410856372e+00
2.382682163106047746e+00
2.367504209854483843e+00
2.353020233906442993e+00
2.339251112512198638e+00
2.326217722922028219e+00
2.313940942386205624e+00
2.302441648155009180e+00
2.291740717478712330e+00
2.281859027607592516e+00
2.272817455791924512e+00
2.264636879281985760e+00
2.257338175328049701e+00
2.250942221180393776e+00
2.245469894089293206e+00
2.240942071305024097e+00
