# Supplementary material for: Flow analysis on microcasting with degassed polydimethylsiloxane micro-channels for cell patterning with cross-linked albumin
Source: PLoS One. 2020 May 20;15(5):e0232518. doi: 10.1371/journal.pone.0232518 (PMC7239381; doi:10.1371/journal.pone.0232518)
Supplement: S2 File — (ZIP) [file pone.0232518.s004.zip › Python Data/10 mpas viscosity/Height 0.0033mm/width 2000um/data.txt]

0
6.4815E-12
4.29E-12
2.517E-12
1.5525E-12
1.485E-12
1.155E-12
5.1E-13
3.6E-13
2.55E-13
1.95E-13
