# Supplementary material for: Flow analysis on microcasting with degassed polydimethylsiloxane micro-channels for cell patterning with cross-linked albumin
Source: PLoS One. 2020 May 20;15(5):e0232518. doi: 10.1371/journal.pone.0232518 (PMC7239381; doi:10.1371/journal.pone.0232518)
Supplement: S2 File — (ZIP) [file pone.0232518.s004.zip › Python Data/10 mpas viscosity/Height 0.0033mm/width 2000um/Flow rate width = 2000 um]

0.000000000000000000e+00
3.053201818555401919e-13
6.044156560039524208e-13
8.973791473906628706e-13
1.184283400934294668e-12
1.464990500070032155e-12
1.739498683194903423e-12
2.007850626057729066e-12
2.270089004407328064e-12
2.526256493992518992e-12
2.776395770562122849e-12
3.020549509864956998e-12
3.258760387649841629e-12
3.491071079665596126e-12
3.717524261661039872e-12
3.938162609384991442e-12
4.153021668566989887e-12
4.361602142190406834e-12
4.563511822724001693e-12
4.758657365734818157e-12
4.946945426789903961e-12
5.128282661456303607e-12
5.302575725301064022e-12
5.469731273891229707e-12
5.629655962793848397e-12
5.782256447575965402e-12
5.927439383804626033e-12
6.065111427046877214e-12
6.195179232869764258e-12
6.317301813104609239e-12
6.430998628850667495e-12
6.536084156122150038e-12
6.632374479746597927e-12
6.719685684551553835e-12
6.797833855364557205e-12
6.866635077013151518e-12
6.925905434324877833e-12
6.975461012127277207e-12
7.015117895247891507e-12
7.044692168514262598e-12
7.063999916753931538e-12
7.050284857410906288e-12
7.054711427766721190e-12
7.048112274702133438e-12
7.030487398217140607e-12
7.001836798311743506e-12
6.962160474985942134e-12
6.911458428239736492e-12
6.849730658073127387e-12
6.776977164486113203e-12
6.693197947478695557e-12
6.598393007050872833e-12
6.492562343202646646e-12
6.376005095775463413e-12
6.250449907682822663e-12
6.116529790441214614e-12
5.975220948713915701e-12
5.827141486191682795e-12
5.673067330906843288e-12
5.514523289074221331e-12
5.352451991636137539e-12
5.186853438592592722e-12
5.017727629943586072e-12
4.846546881579618347e-12
4.675645476641305249e-12
4.505052838553723184e-12
4.334768967316870539e-12
4.165457522873487564e-12
3.999627534283622274e-12
3.837521081200846577e-12
3.679138163625163706e-12
3.524838553757489465e-12
3.376410952262628864e-12
3.233793366744314633e-12
3.097041275219065767e-12
2.966520419138287995e-12
2.842329975477985239e-12
2.724518449802845561e-12
2.613124117289127378e-12
2.507928731988663474e-12
2.408404900456537982e-12
2.314529237372685471e-12
2.226301742737105942e-12
2.143722416549797779e-12
2.066791258810761385e-12
1.995508269519997569e-12
1.929871896915458058e-12
1.869110690112343702e-12
1.812581149844801646e-12
1.760283276112832695e-12
1.712217068916435235e-12
1.668382528255610275e-12
1.628779654130357815e-12
1.593408446540677654e-12
1.561738015584422644e-12
1.527123070619983759e-12
1.488160225763530842e-12
1.449998015109525566e-12
1.413893879554041410e-12
1.380260447079480191e-12
1.348467250233033739e-12
1.318222074901319329e-12
1.289951553958198230e-12
1.263655687403670843e-12
1.238351599965332513e-12
1.214094471245151023e-12
1.191202301898030063e-12
1.169675091923969430e-12
1.149149383825175868e-12
1.128581235640933112e-12
1.109170359121944846e-12
1.090804674456359402e-12
1.073259587304557958e-12
1.056501482671768819e-12
1.040415032234871290e-12
1.024884907670744474e-12
1.009795780656267878e-12
9.950323228683208074e-13
9.804792059837829711e-13
9.660211016795330686e-13
9.515426816324508088e-13
9.380187522106472159e-13
9.253816278695258653e-13
9.129835791676823252e-13
9.007643098608010478e-13
8.886635237045668892e-13
8.766209244546637970e-13
8.645762158667765264e-13
8.524691016965894286e-13
8.402392856997870570e-13
8.281939095327518479e-13
8.174902125209558865e-13
8.070507643223284832e-13
7.968687727767772326e-13
7.869374457242101331e-13
7.772499910045350823e-13
7.677996164576601794e-13
7.585795299234927163e-13
7.495829392419409942e-13
7.408030522529127086e-13
7.295006423001174180e-13
7.211941805044058006e-13
7.127450850943610296e-13
7.041533560699829030e-13
6.954189934312714208e-13
6.865419971782267850e-13
6.775223673108488945e-13
6.683601038291377494e-13
6.590552067330932487e-13
6.505058379038216003e-13
6.430838628700187598e-13
6.357613832703045334e-13
6.285383991046793252e-13
6.214149103731429330e-13
6.143909170756954580e-13
6.074664192123367990e-13
6.006414167830670572e-13
5.939159097878862325e-13
5.872898982267942239e-13
5.807633820997912334e-13
5.743363614068770590e-13
5.680088361480517007e-13
5.617808063233153606e-13
5.556522719326678365e-13
5.496232329761093305e-13
5.436788217728536837e-13
5.378122610565879064e-13
5.320411147073477809e-13
5.263653827251333070e-13
5.207850651099444849e-13
5.153001618617812136e-13
5.099106729806436949e-13
5.046165984665318281e-13
4.994179383194456129e-13
4.943146925393850495e-13
4.893068611263501378e-13
4.843944440803408778e-13
4.795774414013572696e-13
4.748558530893995150e-13
4.702296791444672103e-13
4.656989195665605572e-13
4.622529783969555960e-13
4.574691098490829972e-13
4.527781741680685232e-13
4.481784421540571182e-13
4.436681846071937265e-13
4.392456723276233428e-13
4.349091761154909113e-13
4.306569667709413763e-13
4.264873150941197830e-13
4.223984918851710250e-13
4.183887679442400973e-13
4.144564140714720954e-13
4.105997010670117112e-13
4.068168997310040909e-13
4.031062808635941282e-13
3.994661152649268683e-13
3.958839870248604738e-13
3.923529717654090079e-13
3.888849953630503691e-13
3.854782665567576665e-13
3.821309940855040087e-13
3.788413866882624037e-13
3.756076531040059604e-13
3.724280020717077371e-13
3.693006423303408932e-13
3.662237826188783860e-13
3.631956316762935263e-13
3.602143982415590696e-13
3.572782910536483266e-13
3.543855188515342549e-13
3.515342903741900641e-13
3.487228143605886613e-13
3.459492995497033066e-13
3.432119546805069575e-13
3.405089884919727229e-13
3.378386097230737620e-13
3.351990271127830324e-13
3.325884494000736427e-13
3.300050853239187524e-13
3.274471436232913694e-13
3.249128330371647034e-13
3.224003623045116109e-13
3.199079401643053017e-13
3.174337753555188342e-13
3.149760766171252667e-13
3.125330526880977585e-13
3.101029123074093176e-13
3.076838642140330528e-13
3.052741171469420225e-13
3.028718798451093859e-13
3.004753610475081006e-13
2.983442991565379823e-13
2.962452618712374855e-13
2.941702869420139299e-13
2.921182342045807119e-13
2.900879634946510259e-13
2.880783346479383689e-13
2.860882075001560364e-13
2.841164418870173741e-13
2.821618976442357279e-13
2.802234346075244939e-13
2.782999126125969676e-13
2.763901914951665956e-13
2.744931310909466733e-13
2.726075912356505465e-13
2.707324317649915609e-13
2.688665125146831128e-13
2.670086933204385481e-13
2.651578340179712124e-13
2.633127944429944012e-13
2.614724344312215612e-13
2.596356138183659876e-13
2.578011924401410768e-13
2.559680301322601241e-13
2.541349867304365257e-13
2.523009220703836274e-13
2.504646959878148256e-13
2.486251683184433145e-13
2.467811988979826923e-13
2.449316475621460524e-13
2.430753741466470436e-13
2.412112384871987087e-13
2.393381004195146459e-13
2.374548197793079991e-13
2.355602564022923664e-13
2.339187536229865728e-13
2.325426686441595168e-13
2.311972839229027922e-13
2.298827214323592479e-13
2.285991031456715814e-13
2.273465510359826917e-13
2.261251870764353016e-13
2.249351332401721335e-13
2.237765115003361121e-13
2.226494438300698589e-13
2.215540522025163237e-13
2.204904585908181281e-13
2.194587849681181966e-13
2.184591533075592014e-13
2.174916855822840164e-13
2.165565037654353390e-13
2.156537298301560432e-13
2.147834857495888264e-13
2.139458934968765627e-13
2.131410750451619744e-13
2.123691523675878097e-13
2.116302474372969423e-13
2.109244822274320697e-13
2.102519787111360660e-13
2.096128588615516032e-13
2.090072446518215805e-13
2.084352580550886954e-13
2.078970210444957714e-13
2.073926555931855815e-13
2.069222836743009241e-13
2.064860272609845470e-13
2.060840083263792737e-13
2.057163488436278520e-13
2.053831707858730804e-13
