# Supplementary material for: Flow analysis on microcasting with degassed polydimethylsiloxane micro-channels for cell patterning with cross-linked albumin
Source: PLoS One. 2020 May 20;15(5):e0232518. doi: 10.1371/journal.pone.0232518 (PMC7239381; doi:10.1371/journal.pone.0232518)
Supplement: S2 File — (ZIP) [file pone.0232518.s004.zip › Python Data/10 mpas viscosity/Height 0.0033mm/width 2000um/P]

1.014183594165485556e+05
9.872986360907911148e+04
9.609617944383925351e+04
9.351649043164208706e+04
9.099015601735774544e+04
8.851839062482169538e+04
8.610120976582280127e+04
8.373823765920216101e+04
8.142909852380081429e+04
7.917341657845987356e+04
7.697081604202036397e+04
7.482092113332341250e+04
7.272335607121005887e+04
7.067774507452137186e+04
6.868371236209844938e+04
6.674088215278234566e+04
6.484894144877431245e+04
6.301228680823087052e+04
6.123437181321458775e+04
5.951601840780766361e+04
5.785804853609228303e+04
5.626128414215062367e+04
5.472654717006487772e+04
5.325465956391723012e+04
5.184644326778985851e+04
5.050272022576494783e+04
4.922431238192469027e+04
4.801204168035125622e+04
4.686673006512683787e+04
4.579138010639376444e+04
4.479022318778387125e+04
4.386489294011367747e+04
4.301700882779945096e+04
4.224819031525744504e+04
4.156005686690396396e+04
4.095422794715525379e+04
4.043232302042759693e+04
3.999596155113726127e+04
3.964676300370051467e+04
3.938634684253363230e+04
3.921633253205288929e+04
3.933710043975825829e+04
3.929812228976911865e+04
3.935623110930135590e+04
3.951142689835499186e+04
3.976370965693001926e+04
4.011307938502643810e+04
4.055953608264424838e+04
4.110307974978344282e+04
4.174371038644402870e+04
4.248142799262600602e+04
4.331623256832938205e+04
4.424812411355414224e+04
4.527446855345895165e+04
4.638004432883567642e+04
4.755927745896080160e+04
4.880357197704134887e+04
5.010748517316185462e+04
5.146418461571189255e+04
5.286024362882992136e+04
5.428736187900698133e+04
5.574553936624306516e+04
5.723477609053818014e+04
5.874210757940044277e+04
6.024697931069230253e+04
6.174913219654580462e+04
6.324856623696096358e+04
6.473943757660270785e+04
6.619965296874308842e+04
6.762708078182814643e+04
6.902172101585783821e+04
7.038040569795883493e+04
7.168738443060115969e+04
7.294320308761615888e+04
7.414737315752088034e+04
7.529667410522738646e+04
7.639023262821577373e+04
7.742762161090364680e+04
7.840850402135853074e+04
7.933480162352373009e+04
8.021115837855807331e+04
8.103778020581665623e+04
8.181466710529949341e+04
8.254181907700661395e+04
8.321923612093797419e+04
8.384691823709361779e+04
8.442487908950886049e+04
8.495991168628704327e+04
8.545768235799249669e+04
8.591819110462519166e+04
8.634143792618517182e+04
8.672742282267242263e+04
8.707614579408692953e+04
8.738760684042869252e+04
8.766648071089864243e+04
8.797128248930419795e+04
8.831436968520145456e+04
8.865040689939256117e+04
8.896832174040740938e+04
8.926448081397119677e+04
8.954443569906348421e+04
8.981075948605101439e+04
9.005969546063563030e+04
9.029124362281728827e+04
9.051405867741463589e+04
9.072765474063299189e+04
9.092923165880322631e+04
9.111878943192533916e+04
9.129952848374162568e+04
9.148064124158385675e+04
9.165156364777218550e+04
9.181328262070301571e+04
9.196777582505863393e+04
9.211533925755949167e+04
9.225698844135673426e+04
9.239373889960155066e+04
9.252660615544507164e+04
9.265660573203850072e+04
9.278475315253298322e+04
9.291206394007967901e+04
9.303955361782977707e+04
9.315863853167355410e+04
9.326991468644031556e+04
9.337908566149062244e+04
9.348668239519569033e+04
9.359323582592669118e+04
9.369927689205482602e+04
9.380533653195129591e+04
9.391194568398731644e+04
9.401963528653407411e+04
9.412570080479643366e+04
9.421995217188834795e+04
9.431187669696800003e+04
9.440153418837764184e+04
9.448898445445952530e+04
9.457428730355588777e+04
9.465750254400898120e+04
9.473868998416104296e+04
9.481790943235432496e+04
9.489522069693109370e+04
9.499474402875841770e+04
9.506788654942953144e+04
9.514228502989932895e+04
9.521793947016782477e+04
9.529484987023500435e+04
9.537301623010086769e+04
9.545243854976542934e+04
9.553311682922867476e+04
9.561505106849060394e+04
9.569033250620729814e+04
9.575568668174937193e+04
9.582016475058998913e+04
9.588376671272916428e+04
9.594649256816688285e+04
9.600834231690317392e+04
9.606931595893800841e+04
9.612941349427140085e+04
9.618863492290333670e+04
9.624698024483383051e+04
9.630444946006289683e+04
9.636104256859049201e+04
9.641675957041665970e+04
9.647160046554137080e+04
9.652556525396463985e+04
9.657865393568646687e+04
9.663099742801868706e+04
9.668265540815642453e+04
9.673347321741466294e+04
9.678345085579338775e+04
9.683258832329261350e+04
9.688088561991232564e+04
9.692834274565253872e+04
9.697495970051323820e+04
9.702073648449442408e+04
9.706567309759611089e+04
9.710976953981828410e+04
9.715302581116095826e+04
9.719544191162413335e+04
9.723701784120778029e+04
9.727775359991194273e+04
9.731764918773657701e+04
9.734799241081134824e+04
9.739011674879737257e+04
9.743142276674506138e+04
9.747192569111776538e+04
9.751164074837882072e+04
9.755058316499159264e+04
9.758876816741944640e+04
9.762621098212571815e+04
9.766292683557377313e+04
9.769893095422697661e+04
9.773423856454866473e+04
9.776886489300220273e+04
9.780282516605094133e+04
9.783613461015823123e+04
9.786880845178743766e+04
9.790086191740191134e+04
9.793240433525556000e+04
9.796349667793481785e+04
9.799403393217553094e+04
9.802403187092048756e+04
9.805350626711249060e+04
9.808247289369431383e+04
9.811094752360876009e+04
9.813894592979860317e+04
9.816648388520664594e+04
9.819357716277567670e+04
9.822024153544848377e+04
9.824649277616785548e+04
9.827234665787656559e+04
9.829781895351744606e+04
9.832292543603324157e+04
9.834768187836676952e+04
9.837210405346080370e+04
9.839620773425814696e+04
9.842000869370158762e+04
9.844352270473389945e+04
9.846676554029788531e+04
9.848975297333634808e+04
9.851250077679204696e+04
9.853502472360778484e+04
9.855734058672636456e+04
9.857946413909055991e+04
9.860141115364317375e+04
9.862319740332697984e+04
9.864483866108478105e+04
9.866635069985936570e+04
9.868774929259350756e+04
9.870905021223002404e+04
9.873026923171167437e+04
9.875142212398127594e+04
9.877252466198160255e+04
9.879128972010685538e+04
9.880977278567741450e+04
9.882804397025459912e+04
9.884611331355108996e+04
9.886399085527958232e+04
9.888168663515277149e+04
9.889921069288333820e+04
9.891657306818397774e+04
9.893378380076738540e+04
9.895085293034624192e+04
9.896779049663324258e+04
9.898460653934108268e+04
9.900131109818244295e+04
9.901791421287001867e+04
9.903442592311650515e+04
9.905085626863459765e+04
9.906721528913696238e+04
9.908351302433630917e+04
9.909975951394533331e+04
9.911596479767671553e+04
9.913213891524315113e+04
9.914829190635732084e+04
9.916443381073191995e+04
9.918057466807964374e+04
9.919672451811318751e+04
9.921289340054523200e+04
9.922909135508847248e+04
9.924532842145558971e+04
9.926161463935929351e+04
9.927796004851225007e+04
9.929437468862718379e+04
9.931086859941674629e+04
9.932745182059364743e+04
9.934413439187058248e+04
9.935858863892786030e+04
9.937070575045916485e+04
9.938255253097838431e+04
9.939412790645145287e+04
9.940543080284427560e+04
9.941646014612275758e+04
9.942721486225283297e+04
9.943769387720039231e+04
9.944789611693135521e+04
9.945782050741164130e+04
9.946746597460715566e+04
9.947683144448380335e+04
9.948591584300750401e+04
9.949471809614417725e+04
9.950323712985972816e+04
9.951147187012006179e+04
9.951942124289109779e+04
9.952708417413875577e+04
9.953445958982892625e+04
9.954154641592755797e+04
9.954834357840052689e+04
9.955485000321375264e+04
9.956106461633315485e+04
9.956698634372465312e+04
9.957261411135415256e+04
9.957794684518755821e+04
9.958298347119078971e+04
9.958772291532975214e+04
9.959216410357037967e+04
9.959630596187854826e+04
9.960014741622020665e+04
9.960368739256124536e+04
9.960692481686756946e+04
9.960985861510512768e+04
