# Supplementary material for: Flow analysis on microcasting with degassed polydimethylsiloxane micro-channels for cell patterning with cross-linked albumin
Source: PLoS One. 2020 May 20;15(5):e0232518. doi: 10.1371/journal.pone.0232518 (PMC7239381; doi:10.1371/journal.pone.0232518)
Supplement: S2 File — (ZIP) [file pone.0232518.s004.zip › Python Data/10 mpas viscosity/Height 0.0033mm/width 2000um/result.txt]

[[Fit Statistics]]
    # fitting method   = leastsq
    # function evals   = 47
    # data points      = 11
    # variables        = 2
    chi-square         = 2.8191e-24
    reduced chi-square = 3.1324e-25
    Akaike info crit   = -618.858525
    Bayesian info crit = -618.062734
[[Variables]]
    x10:  1.866e-05 (fixed)
    x20:  5.94e-10 (fixed)
    x30:  2.431303e-08 (fixed)
    x40:  0 (fixed)
    k0:   1 (fixed)
    k1:   1 (fixed)
    k2:  -3.4553e-05 +/- 1.5207e-06 (4.40%) (init = 0.004)
    k3:   0.01873933 +/- 9.1464e-04 (4.88%) (init = 0.06)
[[Correlations]] (unreported correlations are < 0.100)
    C(k2, k3) = -0.990
