# Supplementary material for: Flow analysis on microcasting with degassed polydimethylsiloxane micro-channels for cell patterning with cross-linked albumin
Source: PLoS One. 2020 May 20;15(5):e0232518. doi: 10.1371/journal.pone.0232518 (PMC7239381; doi:10.1371/journal.pone.0232518)
Supplement: S2 File — (ZIP) [file pone.0232518.s004.zip › Python Data/10 mpas viscosity/Height 0.0033mm/width 2000um/viscosity P]

0.000000000000000000e+00
4.676181412805821225e+00
9.257027291932466539e+00
1.374395778151738057e+01
1.813808701831455750e+01
2.243730271851428881e+01
2.664157790199681841e+01
3.075156617620531208e+01
3.476792114858292138e+01
3.869129642657279788e+01
4.252234561761810738e+01
4.626172232916199789e+01
4.991008016864762453e+01
5.346807274351814243e+01
5.693635366121671382e+01
6.031557652918648671e+01
6.360628575388877692e+01
6.680083426982520223e+01
6.989321515810686947e+01
7.288199878673330545e+01
7.576575552370401567e+01
7.854305573701856247e+01
8.121246979467646554e+01
8.377256806467724459e+01
8.622192091502046196e+01
8.855909871370565156e+01
9.078267182873233310e+01
9.289121062810005469e+01
9.488328547980833605e+01
9.675367392353153662e+01
9.849501618677727777e+01
1.001044708464574882e+02
1.015792211195289809e+02
1.029164502229486686e+02
1.041133413736733360e+02
1.051670777886598529e+02
1.060748426848650752e+02
1.068338192792458301e+02
1.074411907887589877e+02
1.078941404303613751e+02
1.081898514210098483e+02
1.079797961761006775e+02
1.080475920417212876e+02
1.079465216286442768e+02
1.076765849368696166e+02
1.072377819663973071e+02
1.066301127172273766e+02
1.058535771893597826e+02
1.049081753827945676e+02
1.037939072975317174e+02
1.025107729335712179e+02
1.010587722909130548e+02
9.943790536955728498e+01
9.765275369489764046e+01
9.572979258151164572e+01
9.367871702129110645e+01
9.151447823715807317e+01
8.924654289774979077e+01
8.688679485633923605e+01
8.445858753305265054e+01
8.197635794697218614e+01
7.944010609809785706e+01
7.684983198642963487e+01
7.422808510790683556e+01
7.161061655951895943e+01
6.899787698056738350e+01
6.638986637105209354e+01
6.379674912387301333e+01
6.125695268586148501e+01
5.877418466772826378e+01
5.634844506947338516e+01
5.398524404135466881e+01
5.171197672230789522e+01
4.952769365760197928e+01
4.743324452991460305e+01
4.543423091254025792e+01
4.353217176675084943e+01
4.172780998749237114e+01
4.002173178451586466e+01
3.841059457614186812e+01
3.688632098140799087e+01
3.544855283860231765e+01
3.409729014772482714e+01
3.283253290877549091e+01
3.165428112175434094e+01
3.056253478666136658e+01
2.955727013722995267e+01
2.862667189067575890e+01
2.776088442825832203e+01
2.695990774997765627e+01
2.622374185583374029e+01
2.555238674582658476e+01
2.494584241995618967e+01
2.440410887822255859e+01
2.391905518909807071e+01
2.338890431186391794e+01
2.279216245942395602e+01
2.220768285166493072e+01
2.165472403124257994e+01
2.113960566982087386e+01
2.065267173953332147e+01
2.018944678711228136e+01
1.975646497843803573e+01
1.935372631351059525e+01
1.896617740459780066e+01
1.859466336396022612e+01
1.824405458287919402e+01
1.791435106135470079e+01
1.759998620635906974e+01
1.728497135326135137e+01
1.698768088450580294e+01
1.670639822331802549e+01
1.643768355818615845e+01
1.618102205313444841e+01
1.593464737828038835e+01
1.569679320374144460e+01
1.546569319963511369e+01
1.523958103607887082e+01
1.501669038319020899e+01
1.479525491108659985e+01
1.457350828988553459e+01
1.436638032668964726e+01
1.417283437241916388e+01
1.398295002038490331e+01
1.379580379354968400e+01
1.361047221487633863e+01
1.342603180732768209e+01
1.324155909386653995e+01
1.305613059745573246e+01
1.286882284105808516e+01
1.268433990317881310e+01
1.252040567285483341e+01
1.236051858864803776e+01
1.220457462411450322e+01
1.205246975281030863e+01
1.190409994829153817e+01
1.175936118411426889e+01
1.161814943383457610e+01
1.148036067100854218e+01
1.134589086919224776e+01
1.117278695244501030e+01
1.104556797196612905e+01
1.091616446293059539e+01
1.078457642533840399e+01
1.065080385918955841e+01
1.051484676448405686e+01
1.037670514122190113e+01
1.023637898940309121e+01
1.009386830902762533e+01
9.962929045963852204e+00
9.849256567818276409e+00
9.737107928341718122e+00
9.626483127534189776e+00
9.517382165395687821e+00
9.409805041926212255e+00
9.303751757125759525e+00
9.199222310994333185e+00
9.096216703531935011e+00
8.994734934738561449e+00
8.894777004614214277e+00
8.796342913158891719e+00
8.699432660372595549e+00
8.604046246255327546e+00
8.510183670807082379e+00
8.417844934027867154e+00
8.326802327509668089e+00
8.236952052916688416e+00
8.148563112739561021e+00
8.061635506978287680e+00
7.976169235632865728e+00
7.892164298703297831e+00
7.809620696189582212e+00
7.728538428091719759e+00
7.648917494409711360e+00
7.570757895143554350e+00
7.494059630293250507e+00
7.418822699858800718e+00
7.345047103840203206e+00
7.272732842237463302e+00
7.201879915050571235e+00
7.132488322279532333e+00
7.079711444088908401e+00
7.006443319299658690e+00
6.934598523102706302e+00
6.864150571653546251e+00
6.795072981107668220e+00
6.727339267620568997e+00
6.660922947347737377e+00
6.595797536444668374e+00
6.531936551066856111e+00
6.469313507369791161e+00
6.407901921508968535e+00
6.347675309639880581e+00
6.288607187918018759e+00
6.230671072498877194e+00
6.173840479537948234e+00
6.118088925190725114e+00
6.063226251545356327e+00
6.009146407153042269e+00
5.956032044734538289e+00
5.903855729937262709e+00
5.852590028408633849e+00
5.802207505796066478e+00
5.752680727746980693e+00
5.703982259908793040e+00
5.656084667928920950e+00
5.608960517454781858e+00
5.562582374133794971e+00
5.516922803613375059e+00
5.471954371540942219e+00
5.427649643563912107e+00
5.383981185329703933e+00
5.340921562485731577e+00
5.298443340679417801e+00
5.256519085558177373e+00
5.215121362769427726e+00
5.174222737960587182e+00
5.133795776779072284e+00
5.093813044872301354e+00
5.054247107887691826e+00
5.015070531472661131e+00
4.976255881274627590e+00
4.937775722941006862e+00
4.899602622119218154e+00
4.861709144456678011e+00
4.824067855600804755e+00
4.786651321199014930e+00
4.749432106898727746e+00
4.712382778347359746e+00
4.675475901192327477e+00
4.638684041081051035e+00
4.601979763660945189e+00
4.569341135111954166e+00
4.537192984673104945e+00
4.505413365202473486e+00
4.473984814326584569e+00
4.442889869671962089e+00
4.412111068865134378e+00
4.381630949532626218e+00
4.351432049300963278e+00
4.321496905796671228e+00
4.291808056646275737e+00
4.262348039476304251e+00
4.233099391913281551e+00
4.204044651583733305e+00
4.175166356114185184e+00
4.146447043131163745e+00
4.117869250261194658e+00
4.089415515130803591e+00
4.061068375366516214e+00
4.032810368594859085e+00
4.004624032442356985e+00
3.976491904535536470e+00
3.948396522500922767e+00
3.920320423965042878e+00
3.892246146554420694e+00
3.864156227895584106e+00
3.836033205615058783e+00
3.807859617339367286e+00
3.779618000695040614e+00
3.751290893308600438e+00
3.722860832806575537e+00
3.694310356815489360e+00
3.665622002961869352e+00
3.636778308872239407e+00
3.607761812173128746e+00
3.582621106638993691e+00
3.561545451039269672e+00
3.540939990278767713e+00
3.520806592457198736e+00
3.501147125674270555e+00
3.481963458029695424e+00
3.463257457623182489e+00
3.445030992554440452e+00
3.427285930923180679e+00
3.410024140829111428e+00
3.393247490371944508e+00
3.376957847651388178e+00
3.361157080767153360e+00
3.345847057818949200e+00
3.331029646906486619e+00
3.316706716129474319e+00
3.302880133587623224e+00
3.289551767380642033e+00
3.276723485608242115e+00
3.264397156370132169e+00
3.252574647766021787e+00
3.241257827895622778e+00
3.230448564858642957e+00
3.220148726754793245e+00
3.210360181683782788e+00
3.201084797745322508e+00
3.192324443039121551e+00
3.184080985664889507e+00
3.176356293722337298e+00
3.169152235311174071e+00
3.162470678531109858e+00
3.156313491481854694e+00
3.150682542263117725e+00
3.145579698974609872e+00
