# Supplementary material for: Flow analysis on microcasting with degassed polydimethylsiloxane micro-channels for cell patterning with cross-linked albumin
Source: PLoS One. 2020 May 20;15(5):e0232518. doi: 10.1371/journal.pone.0232518 (PMC7239381; doi:10.1371/journal.pone.0232518)
Supplement: S2 File — (ZIP) [file pone.0232518.s004.zip › Python Data/10 mpas viscosity/Height 0.0033mm/width 200um/Flow rate width = 200 um]

0.000000000000000000e+00
1.444892965867164709e-13
2.848349307691873125e-13
4.210855036745343453e-13
5.532423517845832197e-13
6.812304398067654671e-13
8.049875986879178869e-13
9.244583351167702042e-13
1.039422312902494403e-12
1.149670026445687651e-12
1.255026189703080426e-12
1.355142549367672804e-12
1.449666958421480255e-12
1.536485159285584504e-12
1.620019847058823332e-12
1.695772878336399878e-12
1.763736538362114792e-12
1.823355761197645318e-12
1.874288633020076746e-12
1.915837399047822781e-12
1.947060465552266420e-12
1.967508119297549428e-12
1.975942850212028231e-12
1.972217117273361038e-12
1.955887253573410237e-12
1.926880028532431164e-12
1.885195442150423819e-12
1.830833494427388202e-12
1.763794185363324314e-12
1.685595211925901183e-12
1.599615007910241103e-12
1.505977758643569209e-12
1.404683464125885702e-12
1.295732124357190179e-12
1.179137005174661620e-12
1.060146316013371067e-12
9.444554130122319718e-13
8.374925679271193407e-13
7.414667003363680519e-13
6.574856993842753077e-13
5.851852139973677738e-13
5.236538824371191019e-13
4.728802124573154023e-13
4.316742255610387167e-13
3.982147864644523322e-13
3.724822544797002881e-13
3.529738402989328697e-13
3.375543701309500206e-13
3.262080332434799367e-13
3.148934223903914207e-13
2.984419317900486148e-13
2.802906544774802202e-13
2.625151861029888048e-13
2.481159701524079400e-13
2.337166056689191477e-13
2.213595274263891324e-13
2.114375693347240652e-13
2.039507313939237694e-13
1.988990136039883965e-13
1.942354430334141861e-13
1.871959711078321105e-13
1.807016871970025069e-13
1.747525913009253249e-13
1.693486834196006907e-13
1.644899635530284528e-13
1.601932317239125123e-13
1.561808863830548021e-13
1.526994015147736411e-13
1.497410157139002637e-13
1.472979675752657026e-13
1.449668350471973160e-13
1.420934907964274254e-13
1.393624512025886622e-13
1.367380591699461686e-13
1.341846576027650868e-13
1.316665894053105841e-13
1.291481974818477774e-13
1.265938247366418090e-13
1.239678140739578209e-13
1.212345083980610057e-13
1.183582506132164551e-13
1.154098083589086334e-13
1.132482955199638396e-13
1.111154969814308269e-13
1.089983646392582250e-13
1.068838503893945499e-13
1.047589061277883808e-13
1.026104837503882842e-13
1.004255351531428015e-13
9.819101223200054971e-14
9.589386688291000703e-14
9.352105100181976524e-14
9.105951648467839092e-14
8.943724548189741163e-14
8.806474909401638198e-14
8.685650380482833371e-14
8.582174215999035314e-14
8.496969670515948872e-14
8.430959998599285202e-14
8.385068454814750409e-14
8.360218293728053126e-14
8.357332769904900722e-14
8.377335137911003091e-14
8.421148652312066340e-14
7.402998293335437801e-14
7.419407695666556244e-14
7.345484548985016895e-14
7.181228853290815968e-14
6.926640608583954727e-14
6.581719814864431907e-14
6.146466472132248772e-14
5.620880580387415420e-14
5.004962139629912916e-14
4.298711149859750729e-14
3.502127611076927595e-14
3.077399966935149202e-14
3.432967564718231244e-14
4.173751263808272758e-14
5.299751064205254813e-14
5.742247932941422653e-14
5.774520685264794416e-14
5.597837629095279778e-14
4.925327642782567547e-14
5.163589227542267184e-14
5.401850812301966190e-14
5.640112397061662041e-14
5.715226248290888778e-14
5.609436708269024933e-14
5.503647168247160456e-14
5.397857628225295980e-14
5.292068088203430872e-14
5.186278548181566396e-14
5.080489008159701920e-14
4.980659787448177753e-14
4.916368743659720829e-14
4.852077699871264535e-14
4.787786656082810135e-14
4.723495612294353210e-14
4.659204568505896917e-14
4.594913524717439992e-14
4.530622480928983698e-14
4.482973332730978141e-14
4.439150551904119421e-14
4.395327771077260069e-14
4.351504990250400718e-14
4.307682209423541998e-14
4.263859428596683277e-14
4.220036647769823926e-14
4.176213866942965206e-14
4.132391086116105854e-14
4.088568305289248396e-14
4.044745524462389676e-14
4.000922743635530324e-14
3.957099962808671604e-14
3.913277181981812252e-14
3.869454401154953532e-14
3.825631620328094812e-14
3.781808839501235460e-14
3.737986058674376740e-14
3.694163277847517389e-14
3.650340497020658668e-14
3.606517716193799317e-14
3.562694935366940596e-14
3.518872154540081876e-14
3.475049373713223787e-14
3.431226592886365066e-14
3.387403812059505715e-14
3.343581031232646995e-14
3.299758250405787643e-14
3.266786692604731957e-14
3.241094713392579701e-14
3.215402734180427445e-14
3.189710754968275188e-14
3.164018775756122932e-14
3.138326796543970676e-14
3.112634817331818419e-14
3.086942838119666163e-14
3.061250858907513907e-14
3.035558879695362282e-14
3.009866900483210025e-14
2.984174921271057769e-14
2.958482942058905513e-14
2.932790962846753257e-14
2.907098983634601000e-14
2.881407004422448744e-14
2.855715025210296488e-14
2.830023045998144232e-14
2.804331066785991975e-14
2.778639087573839719e-14
2.752947108361687463e-14
2.727255129149535206e-14
2.701563149937382950e-14
2.675871170725231325e-14
2.650179191513079069e-14
2.624487212300926812e-14
2.598795233088774556e-14
2.573103253876622300e-14
2.550299568860348945e-14
2.532130468996868205e-14
2.513961369133388097e-14
2.495792269269907358e-14
2.477623169406426934e-14
2.459454069542946510e-14
2.441284969679465771e-14
2.423115869815985347e-14
2.404946769952504924e-14
2.386777670089024500e-14
2.368608570225544392e-14
2.350439470362063968e-14
2.332270370498583229e-14
2.314101270635102805e-14
2.295932170771622381e-14
2.277763070908141958e-14
2.259593971044661218e-14
2.241424871181180795e-14
2.223255771317700371e-14
2.205086671454219947e-14
2.186917571590739208e-14
2.168748471727258784e-14
2.150579371863778361e-14
2.132410272000297621e-14
2.114241172136817829e-14
2.096072072273337405e-14
2.077902972409856666e-14
2.059733872546376242e-14
2.041564772682895818e-14
2.023395672819415395e-14
2.005226572955934655e-14
1.987057473092454232e-14
1.968888373228973808e-14
1.950719273365493384e-14
1.932550173502012645e-14
1.914381073638532221e-14
1.896211973775051797e-14
1.878042873911571374e-14
1.859873774048091266e-14
1.841704674184610842e-14
1.823535574321130103e-14
1.805366474457649679e-14
1.787197374594169255e-14
1.769028274730688831e-14
1.750859174867208092e-14
1.739395801984327809e-14
1.730150267085326225e-14
1.720904732186324641e-14
1.711659197287323057e-14
1.702413662388321789e-14
1.693168127489320205e-14
1.683922592590318621e-14
1.674677057691317353e-14
1.665431522792315769e-14
1.656185987893314185e-14
1.646940452994312602e-14
1.637694918095311018e-14
1.628449383196309434e-14
1.619203848297307850e-14
1.609958313398306266e-14
1.600712778499304998e-14
1.591467243600303099e-14
1.582221708701301831e-14
1.572976173802300247e-14
1.563730638903298663e-14
1.554485104004297079e-14
1.545239569105295811e-14
1.535994034206293912e-14
1.526748499307292643e-14
1.517502964408290744e-14
1.508257429509289476e-14
1.499011894610287576e-14
1.489766359711286308e-14
1.480520824812284409e-14
1.471275289913283141e-14
1.462029755014281872e-14
1.452784220115280289e-14
1.443538685216278705e-14
1.434293150317277121e-14
1.425047615418275853e-14
1.415802080519273953e-14
1.406556545620272685e-14
1.397311010721270786e-14
1.388065475822269517e-14
1.378819940923267776e-14
1.369574406024266350e-14
1.360328871125264608e-14
1.351083336226263340e-14
1.341837801327262072e-14
1.332908915125221568e-14
1.326324497129121663e-14
1.319740079133021443e-14
1.313155661136921538e-14
1.306571243140821317e-14
1.299986825144721412e-14
1.293402407148621192e-14
1.286817989152521287e-14
1.280233571156421066e-14
1.273649153160321161e-14
1.267064735164220941e-14
1.260480317168121193e-14
1.253895899172020973e-14
1.247311481175921068e-14
