# Supplementary material for: Flow analysis on microcasting with degassed polydimethylsiloxane micro-channels for cell patterning with cross-linked albumin
Source: PLoS One. 2020 May 20;15(5):e0232518. doi: 10.1371/journal.pone.0232518 (PMC7239381; doi:10.1371/journal.pone.0232518)
Supplement: S2 File — (ZIP) [file pone.0232518.s004.zip › Python Data/10 mpas viscosity/Height 0.0033mm/width 200um/P]

1.013921705040445959e+05
9.409565416634629946e+04
8.700838724119766266e+04
8.012791543664451456e+04
7.345417126214117161e+04
6.699094389966210292e+04
6.074137280329017813e+04
5.470826031106624578e+04
4.890273310610205954e+04
4.333537094111975603e+04
3.801502552699827356e+04
3.295928319022829237e+04
2.818592688450044079e+04
2.380172379140609701e+04
1.958333372030376631e+04
1.575790690043354698e+04
1.232583291667113372e+04
9.315141856940987054e+03
6.743099912261532154e+03
4.644942766408814350e+03
3.068219644042546861e+03
2.035640462438503164e+03
1.609697826025658287e+03
1.797842359213071177e+03
2.622478647808791720e+03
4.087304738202074077e+03
6.192320630392918247e+03
8.937526324381295126e+03
1.232292182016723382e+04
1.627186544960040192e+04
2.061375082200502220e+04
2.534230674435567926e+04
3.045753321665237308e+04
3.595943023889513279e+04
4.184732790403894614e+04
4.785619865093381668e+04
5.369843460759003938e+04
5.909991530634767696e+04
6.394909326118024910e+04
6.819002155122451950e+04
7.184109941866004374e+04
7.494834941305831308e+04
7.751235187749136821e+04
7.959319913540034031e+04
8.128285608429372951e+04
8.258231455265442492e+04
8.356746339173901652e+04
8.434612602390025859e+04
8.491910086998353654e+04
8.549047359373896325e+04
8.632125187822489534e+04
8.723786711956052750e+04
8.813550451186989085e+04
8.886264566983382974e+04
8.958979432851106685e+04
9.021381026195929735e+04
9.071485588283227116e+04
9.109293119113003195e+04
9.134803618685255060e+04
9.158354026683664415e+04
9.193902418936340837e+04
9.226697684590208519e+04
9.256739823645270371e+04
9.284028836101523484e+04
9.308564721958969312e+04
9.330262643348624988e+04
9.350524450986733427e+04
9.368105484198848717e+04
9.383044937043602113e+04
9.395382003579621960e+04
9.407153911242126196e+04
9.421663915626425296e+04
9.435455300515191630e+04
9.448708129475577152e+04
9.461602466074730910e+04
9.474318373879803403e+04
9.487035916457945132e+04
9.499935157376308052e+04
9.513196160202038300e+04
9.526998988502289285e+04
9.541523705844210053e+04
9.556412945107968699e+04
9.567328296013589716e+04
9.578098643540396006e+04
9.588789878869692620e+04
9.599467893182791886e+04
9.610198577661003219e+04
9.621047823485636036e+04
9.632081521838001208e+04
9.643365563899408153e+04
9.654965840851166286e+04
9.666948243874586478e+04
9.679378664150978148e+04
9.687570915864835843e+04
9.694501839161009411e+04
9.700603316364350030e+04
9.705828724353414145e+04
9.710131440006752382e+04
9.713464840202918276e+04
9.715782301820465364e+04
9.717037201737945725e+04
9.717182916833914351e+04
9.716172823986921867e+04
9.713960300075521809e+04
9.765375532234589627e+04
9.764546879351440293e+04
9.768279899445231422e+04
9.776574592515963013e+04
9.789430958563635068e+04
9.806848997588249040e+04
9.828828709589802020e+04
9.855370094568296918e+04
9.886473152523732278e+04
9.922137883456109557e+04
9.962364287365427299e+04
9.983812465657945722e+04
9.965856777259786031e+04
9.928448190666887967e+04
9.871586705879252986e+04
9.849241205496973998e+04
9.847611474643874681e+04
9.856533732806863554e+04
9.890494588166492758e+04
9.878462696622182557e+04
9.866430805077872355e+04
9.854398913533562154e+04
9.850605764451736468e+04
9.855947994813165860e+04
9.861290225174595253e+04
9.866632455536024645e+04
9.871974685897454037e+04
9.877316916258883430e+04
9.882659146620312822e+04
9.887700388823772664e+04
9.890947000596768339e+04
9.894193612369762559e+04
9.897440224142756779e+04
9.900686835915752454e+04
9.903933447688746674e+04
9.907180059461740893e+04
9.910426671234735113e+04
9.912832889525759674e+04
9.915045881379274942e+04
9.917258873232790211e+04
9.919471865086305479e+04
9.921684856939820747e+04
9.923897848793336016e+04
9.926110840646851284e+04
9.928323832500366552e+04
9.930536824353881821e+04
9.932749816207397089e+04
9.934962808060912357e+04
9.937175799914427625e+04
9.939388791767942894e+04
9.941601783621458162e+04
9.943814775474973430e+04
9.946027767328488699e+04
9.948240759182003967e+04
9.950453751035519235e+04
9.952666742889034504e+04
9.954879734742548317e+04
9.957092726596063585e+04
9.959305718449578853e+04
9.961518710303094122e+04
9.963731702156609390e+04
9.965944694010124658e+04
9.968157685863639927e+04
9.970370677717155195e+04
9.972583669570670463e+04
9.974248689166294935e+04
9.975546099773845344e+04
9.976843510381397209e+04
9.978140920988949074e+04
9.979438331596500939e+04
9.980735742204052804e+04
9.982033152811604668e+04
9.983330563419155078e+04
9.984627974026706943e+04
9.985925384634258808e+04
9.987222795241810672e+04
9.988520205849362537e+04
9.989817616456912947e+04
9.991115027064464812e+04
9.992412437672016677e+04
9.993709848279568541e+04
9.995007258887120406e+04
9.996304669494670816e+04
9.997602080102222681e+04
9.998899490709774545e+04
1.000019690131732641e+05
1.000149431192487828e+05
1.000279172253243014e+05
1.000408913313998055e+05
1.000538654374753241e+05
1.000668395435508428e+05
1.000798136496263614e+05
1.000927877557018801e+05
1.001043033118165185e+05
1.001134784643798484e+05
1.001226536169431783e+05
1.001318287695065083e+05
1.001410039220698382e+05
1.001501790746331681e+05
1.001593542271965125e+05
1.001685293797598424e+05
1.001777045323231723e+05
1.001868796848865022e+05
1.001960548374498321e+05
1.002052299900131620e+05
1.002144051425764919e+05
1.002235802951398218e+05
1.002327554477031517e+05
1.002419306002664962e+05
1.002511057528298261e+05
1.002602809053931560e+05
1.002694560579564859e+05
1.002786312105198158e+05
1.002878063630831457e+05
1.002969815156464756e+05
1.003061566682098055e+05
1.003153318207731354e+05
1.003245069733364653e+05
1.003336821258998098e+05
1.003428572784631397e+05
1.003520324310264696e+05
1.003612075835897995e+05
1.003703827361531294e+05
1.003795578887164593e+05
1.003887330412797892e+05
1.003979081938431191e+05
1.004070833464064490e+05
1.004162584989697934e+05
1.004254336515331233e+05
1.004346088040964532e+05
1.004437839566597831e+05
1.004529591092231130e+05
1.004621342617864429e+05
1.004713094143497729e+05
1.004804845669131028e+05
1.004896597194764327e+05
1.004988348720397626e+05
1.005080100246031070e+05
1.005137988746771880e+05
1.005184677462154214e+05
1.005231366177536547e+05
1.005278054892918881e+05
1.005324743608301214e+05
1.005371432323683548e+05
1.005418121039065882e+05
1.005464809754448361e+05
1.005511498469830694e+05
1.005558187185213028e+05
1.005604875900595362e+05
1.005651564615977695e+05
1.005698253331360029e+05
1.005744942046742362e+05
1.005791630762124696e+05
1.005838319477507030e+05
1.005885008192889363e+05
1.005931696908271697e+05
1.005978385623654030e+05
1.006025074339036364e+05
1.006071763054418843e+05
1.006118451769801177e+05
1.006165140485183510e+05
1.006211829200565844e+05
1.006258517915948178e+05
1.006305206631330511e+05
1.006351895346712845e+05
1.006398584062095179e+05
1.006445272777477512e+05
1.006491961492859846e+05
1.006538650208242179e+05
1.006585338923624513e+05
1.006632027639006847e+05
1.006678716354389326e+05
1.006725405069771659e+05
1.006772093785153993e+05
1.006818782500536327e+05
1.006865471215918660e+05
1.006912159931300994e+05
1.006958848646683327e+05
1.007005537362065661e+05
1.007052226077447995e+05
1.007098914792830328e+05
1.007145603508212662e+05
1.007190693190002057e+05
1.007223943620738282e+05
1.007257194051474507e+05
1.007290444482210587e+05
1.007323694912946812e+05
1.007356945343683037e+05
1.007390195774419262e+05
1.007423446205155487e+05
1.007456696635891567e+05
1.007489947066627792e+05
1.007523197497364017e+05
1.007556447928100242e+05
1.007589698358836322e+05
1.007622948789572547e+05
