# Supplementary material for: Flow analysis on microcasting with degassed polydimethylsiloxane micro-channels for cell patterning with cross-linked albumin
Source: PLoS One. 2020 May 20;15(5):e0232518. doi: 10.1371/journal.pone.0232518 (PMC7239381; doi:10.1371/journal.pone.0232518)
Supplement: S2 File — (ZIP) [file pone.0232518.s004.zip › Python Data/10 mpas viscosity/Height 0.0033mm/width 200um/viscosity P]

0.000000000000000000e+00
3.166199223966437160e+01
6.241598222596961421e+01
9.227261994162115855e+01
1.212321982503687536e+02
1.492782746411950825e+02
1.763972259868146466e+02
2.025768920176967356e+02
2.277689903840139607e+02
2.519276120473866172e+02
2.750143465132463803e+02
2.969528809074624860e+02
3.176660491255965439e+02
3.366905531335535784e+02
3.549955397207900774e+02
3.715953290830574929e+02
3.864882306830172638e+02
3.995526127192360946e+02
4.107135514910419829e+02
4.198181477387550444e+02
4.266600696853326440e+02
4.311407715054425580e+02
4.329890771659078723e+02
4.321726559487117356e+02
4.285942869625196749e+02
4.222379231636933810e+02
4.131035645522329105e+02
4.011912111281383204e+02
3.865008628914095539e+02
3.693650933319012779e+02
3.505242198788647556e+02
3.300054553083309088e+02
3.078087996202996806e+02
2.839342528147710141e+02
2.583847218394824949e+02
2.323102487413591746e+02
2.069588589875621381e+02
1.835200517470221655e+02
1.624778683722785502e+02
1.440750810154407588e+02
1.282318492929417744e+02
1.147484661747494954e+02
1.036224133607612146e+02
9.459293042909908422e+01
8.726095134105752038e+01
8.162217222554593832e+01
7.734728631364095008e+01
7.396841219402472234e+01
7.148208525517019041e+01
6.900271045379652435e+01
6.539768932057819484e+01
6.142019330539326916e+01
5.752504843982342919e+01
5.436974299883578965e+01
5.121440500977789156e+01
4.850659394928802470e+01
4.633239165526526904e+01
4.469179812770956062e+01
4.358481336662094918e+01
4.256288344722356243e+01
4.102032139768552099e+01
3.959722659658752519e+01
3.829359904392953240e+01
3.710943873971159235e+01
3.604474568393368372e+01
3.510320127169591586e+01
3.422397457431320333e+01
3.346107552582990508e+01
3.281280336670170072e+01
3.227745733738422018e+01
3.176663541661285350e+01
3.113699844336369438e+01
3.053854474146998044e+01
2.996346075854329527e+01
2.940393294219522602e+01
2.885214774003735272e+01
2.830029159968125541e+01
2.774055096873851411e+01
2.716511229482070888e+01
2.656616202553943751e+01
2.593588660850626582e+01
2.528979338236224095e+01
2.481614028590930587e+01
2.434877936457440128e+01
2.388485138255961360e+01
2.342149710406700081e+01
2.295585729329862801e+01
2.248507271445656386e+01
2.200628413174287701e+01
2.151663230935963611e+01
2.101325801150889205e+01
2.049330200239272415e+01
1.995390504621319394e+01
1.959841620991827327e+01
1.929766057605042917e+01
1.903289734532265243e+01
1.880614964883082507e+01
1.861944061767082204e+01
1.847479338293853246e+01
1.837423107572983838e+01
1.831977682714062183e+01
1.831345376826676485e+01
1.835728503020414948e+01
1.845329374404866130e+01
1.622221715040060985e+01
1.625817513355499244e+01
1.609618707271909699e+01
1.573625296789291461e+01
1.517837281907644709e+01
1.442254662626969264e+01
1.346877438947265127e+01
1.231705610868534784e+01
1.096739178390773972e+01
9.419781415139848235e+00
7.674225002381669825e+00
6.743517767280891917e+00
7.522674340648765501e+00
9.145956361250355826e+00
1.161336382908562115e+01
1.258300883082399579e+01
1.265372823065178665e+01
1.226656200550776710e+01
1.079288842063079379e+01
1.131499189998050703e+01
1.183709537933022027e+01
1.235919885867992463e+01
1.252379611473229737e+01
1.229197910998968801e+01
1.206016210524707688e+01
1.182834510050446575e+01
1.159652809576185284e+01
1.136471109101924348e+01
1.113289408627663057e+01
1.091413795096919337e+01
1.077325675232010305e+01
1.063237555367101628e+01
1.049149435502193128e+01
1.035061315637284274e+01
1.020973195772375419e+01
1.006885075907466387e+01
9.927969560425575324e+00
9.823555808257681932e+00
9.727526788860540563e+00
9.631497769463397418e+00
9.535468750066254273e+00
9.439439730669112905e+00
9.343410711271971536e+00
9.247381691874828391e+00
9.151352672477687022e+00
9.055323653080543878e+00
8.959294633683406062e+00
8.863265614286262917e+00
8.767236594889121548e+00
8.671207575491978403e+00
8.575178556094835258e+00
8.479149536697695666e+00
8.383120517300554297e+00
8.287091497903411152e+00
8.191062478506268008e+00
8.095033459109124863e+00
7.999004439711984382e+00
7.902975420314841237e+00
7.806946400917699869e+00
7.710917381520557612e+00
7.614888362123418020e+00
7.518859342726276651e+00
7.422830323329133506e+00
7.326801303931992138e+00
7.230772284534848993e+00
7.158521589716071887e+00
7.102222661999403108e+00
7.045923734282734330e+00
6.989624806566066439e+00
6.933325878849397661e+00
6.877026951132728882e+00
6.820728023416060992e+00
6.764429095699392214e+00
6.708130167982723435e+00
6.651831240266056433e+00
6.595532312549387655e+00
6.539233384832718876e+00
6.482934457116050986e+00
6.426635529399382207e+00
6.370336601682713429e+00
6.314037673966045539e+00
6.257738746249376760e+00
6.201439818532707982e+00
6.145140890816039203e+00
6.088841963099371313e+00
6.032543035382702534e+00
5.976244107666033756e+00
5.919945179949365865e+00
5.863646252232697975e+00
5.807347324516030085e+00
5.751048396799361306e+00
5.694749469082692528e+00
5.638450541366023749e+00
5.588480743251070137e+00
5.548666728478428567e+00
5.508852713705787885e+00
5.469038698933146314e+00
5.429224684160505632e+00
5.389410669387864061e+00
5.349596654615222491e+00
5.309782639842581808e+00
5.269968625069940238e+00
5.230154610297299556e+00
5.190340595524658873e+00
5.150526580752017303e+00
5.110712565979376620e+00
5.070898551206735050e+00
5.031084536434093479e+00
4.991270521661452797e+00
4.951456506888811226e+00
4.911642492116170544e+00
4.871828477343528974e+00
4.832014462570888291e+00
4.792200447798246721e+00
4.752386433025605150e+00
4.712572418252964468e+00
4.672758403480322897e+00
4.632944388707683103e+00
4.593130373935042421e+00
4.553316359162399962e+00
4.513502344389759280e+00
4.473688329617118598e+00
4.433874314844477027e+00
4.394060300071835456e+00
4.354246285299194774e+00
4.314432270526553204e+00
4.274618255753912521e+00
4.234804240981270951e+00
4.194990226208629380e+00
4.155176211435988698e+00
4.115362196663347127e+00
4.075548181890707333e+00
4.035734167118065763e+00
3.995920152345424192e+00
3.956106137572783510e+00
3.916292122800142383e+00
3.876478108027501701e+00
3.836664093254859687e+00
3.811544362462876201e+00
3.791284588130868993e+00
3.771024813798862230e+00
3.750765039466854578e+00
3.730505265134847814e+00
3.710245490802840607e+00
3.689985716470833843e+00
3.669725942138827079e+00
3.649466167806819428e+00
3.629206393474812220e+00
3.608946619142805456e+00
3.588686844810798249e+00
3.568427070478790597e+00
3.548167296146783389e+00
3.527907521814776182e+00
3.507647747482769862e+00
3.487387973150761766e+00
3.467128198818755003e+00
3.446868424486747795e+00
3.426608650154740143e+00
3.406348875822733380e+00
3.386089101490726616e+00
3.365829327158718520e+00
3.345569552826712201e+00
3.325309778494704105e+00
3.305050004162697785e+00
3.284790229830689690e+00
3.264530455498682926e+00
3.244270681166675274e+00
3.224010906834668955e+00
3.203751132502662191e+00
3.183491358170654539e+00
3.163231583838647332e+00
3.142971809506640568e+00
3.122712035174633805e+00
3.102452260842625709e+00
3.082192486510618945e+00
3.061932712178611293e+00
3.041672937846604974e+00
3.021413163514597322e+00
3.001153389182590114e+00
2.980893614850582463e+00
2.960633840518576143e+00
2.940374066186569380e+00
2.920808165298666381e+00
2.906379706138018548e+00
2.891951246977369383e+00
2.877522787816721106e+00
2.863094328656072385e+00
2.848665869495424108e+00
2.834237410334775831e+00
2.819808951174127110e+00
2.805380492013478388e+00
2.790952032852830555e+00
2.776523573692181390e+00
2.762095114531534001e+00
2.747666655370884836e+00
2.733238196210236559e+00
