# Supplementary material for: Flow analysis on microcasting with degassed polydimethylsiloxane micro-channels for cell patterning with cross-linked albumin
Source: PLoS One. 2020 May 20;15(5):e0232518. doi: 10.1371/journal.pone.0232518 (PMC7239381; doi:10.1371/journal.pone.0232518)
Supplement: S2 File — (ZIP) [file pone.0232518.s004.zip › Python Data/10 mpas viscosity/Height 0.0033mm/width 400um/Flow rate width = 400 um]

0.000000000000000000e+00
2.189148448894225554e-13
4.328306834646737265e-13
6.418011793846521091e-13
8.458147891410806392e-13
1.044456707939193578e-12
1.237542669930600316e-12
1.425001589338382450e-12
1.606762380385617942e-12
1.782753957295386772e-12
1.952905234290768721e-12
2.117145125594842758e-12
2.275402545430688260e-12
2.427606408021385611e-12
2.573685627590013985e-12
2.713569118359652150e-12
2.847177998911202968e-12
2.973546890986988564e-12
3.091367668604091934e-12
3.200095015338104760e-12
3.299094858468754885e-12
3.387596529943691619e-12
3.464906026552889179e-12
3.530241587895893385e-12
3.582720584883948256e-12
3.621727371177331269e-12
3.646295487680010479e-12
3.655495766141778062e-12
3.648399038312429023e-12
3.624076135941753925e-12
3.581597890779546964e-12
3.520146803720482570e-12
3.441344908684700070e-12
3.346007687875479085e-12
3.234115542441119168e-12
3.105648873529916638e-12
2.960588082290169839e-12
2.798913569870177514e-12
2.620631376299259513e-12
2.431448378501562137e-12
2.240977535017519710e-12
2.052768514068749946e-12
1.869643433046573141e-12
1.694951861419975182e-12
1.532165921580594275e-12
1.382219282619129044e-12
1.247856937114548724e-12
1.128770729849796141e-12
1.024591066487249242e-12
9.345134150878163451e-13
8.574305668816871139e-13
7.918049723015334423e-13
7.360623449158760715e-13
6.886315157793667571e-13
6.470307439950802726e-13
6.128509069154295200e-13
5.823894874593351795e-13
5.554150163294504363e-13
5.318519750648056728e-13
5.113863549297756387e-13
4.931373730910901541e-13
4.770457305985707627e-13
4.623618009122165263e-13
4.485760343973936289e-13
4.354957692163628978e-13
4.219460699635932969e-13
4.081835517019805176e-13
3.950599978861987973e-13
3.828517371500750579e-13
3.712936089808746810e-13
3.603856133785978685e-13
3.501277503432446710e-13
3.405200198748150379e-13
3.315624219733089693e-13
3.232549566387265156e-13
3.155976238710676768e-13
3.081529851283888831e-13
3.003159512596540136e-13
2.928487770259720233e-13
2.857514624273430129e-13
2.790240074637669826e-13
2.726664121352438313e-13
2.666786764417737106e-13
2.610608003833564689e-13
2.558127839599921567e-13
2.504435810548504922e-13
2.446866454990716096e-13
2.390681900416742169e-13
2.335882146826583647e-13
2.282467194220241538e-13
2.230437042597713825e-13
2.179791691959001263e-13
2.130531142304103854e-13
2.082655393633022101e-13
2.037441297863649047e-13
1.994791015135822285e-13
1.953803136386242613e-13
1.914477661614909273e-13
1.876814590821822771e-13
1.840813924006982855e-13
1.806475661170390028e-13
1.773799802312043786e-13
1.742786347431944382e-13
1.713435296530091815e-13
1.685746649606486339e-13
1.659720406661127447e-13
1.635356567694015141e-13
1.612655132705149924e-13
1.591616101694531293e-13
1.572058565854682619e-13
1.543838382912116738e-13
1.516013979628786983e-13
1.488585356004692598e-13
1.461552512039833583e-13
1.434915447734210441e-13
1.408674163087822669e-13
1.382828658100670771e-13
1.357378932772754494e-13
1.332324987104074092e-13
1.307666821094629060e-13
1.283404434744419648e-13
1.259537828053445859e-13
1.236067001021707944e-13
1.212991953649205398e-13
1.190312685935938474e-13
1.144819959999122807e-13
1.133872867661109452e-13
1.123387733367949788e-13
1.113409695411103700e-13
1.103983892082031198e-13
1.095155461672192294e-13
1.086969542473046873e-13
1.079471272776054819e-13
1.072705790872676272e-13
1.066718235054370988e-13
1.061553743612598980e-13
1.057257454838820511e-13
1.053874507024494961e-13
1.051450038461082720e-13
1.050029187440043547e-13
1.049657092252837454e-13
1.040904213154318339e-13
1.031092977938393582e-13
1.021045619935661900e-13
1.010748817360420010e-13
1.000189248426964249e-13
9.893535913495912060e-14
9.782285243425974708e-14
9.668007256202793806e-14
9.550568733969336514e-14
9.429836458868569990e-14
9.305677213043453819e-14
9.177957778636956421e-14
9.046544937792042431e-14
8.911305472651677746e-14
8.772106165358825736e-14
8.628813798056454824e-14
8.481295152887527118e-14
8.329417011995009777e-14
8.173046157521867435e-14
8.012049371611064726e-14
7.846293436405568810e-14
7.675645134048341795e-14
7.539893315141153455e-14
7.441661820030670578e-14
7.348498677601080728e-14
7.260703906374383835e-14
7.178577524872578570e-14
7.102419551617658554e-14
7.032530005131622456e-14
6.969208903936466423e-14
6.912756266554187861e-14
6.863472111506782916e-14
6.821656457316248996e-14
6.787609322504582246e-14
6.761630725593780073e-14
6.744020685105838624e-14
6.735079219562755306e-14
6.735106347486526263e-14
6.744402087399148904e-14
6.763266457822620637e-14
6.791999477278936344e-14
6.830901164290093434e-14
6.880271537378090576e-14
6.940410615064921390e-14
6.994487521521428301e-14
6.955191426111307346e-14
6.911789258246673393e-14
6.863910699964173226e-14
6.811185433300457417e-14
6.753243140292175273e-14
6.689713502975974840e-14
6.620226203388509212e-14
6.544410923566421388e-14
6.461897345546364461e-14
6.372315151364986477e-14
6.275294023058936746e-14
6.170463642664864574e-14
6.057453692219419270e-14
5.935893853759250142e-14
5.805413809321005237e-14
5.665643240941335123e-14
5.516211830656888480e-14
5.356749260504313982e-14
5.186885212520261571e-14
5.006249368741379922e-14
4.814471411204318344e-14
4.611181021945732456e-14
4.491923696361440718e-14
4.403584160223086569e-14
4.319737740127523500e-14
4.240722831600896940e-14
4.166877830169350424e-14
4.098541131359028750e-14
4.036051130696076084e-14
3.979746223706636593e-14
3.929964805916855074e-14
3.887045272852875693e-14
3.851326020040842617e-14
3.823145443006900643e-14
3.802841937277193937e-14
3.790753898377866667e-14
3.787219721835062366e-14
3.792577803174927096e-14
3.807166537923603759e-14
3.831324321607237786e-14
3.865389549751972710e-14
3.909700617883953329e-14
3.964595921529323810e-14
4.030413856214228320e-14
4.056444838127677155e-14
4.006436759161534051e-14
3.957340118886263639e-14
3.909202043154379888e-14
3.862069657818398030e-14
3.815990088730832665e-14
3.771010461744197131e-14
3.727177902711006028e-14
3.684539537483775219e-14
3.643142491915018673e-14
3.603033891857250990e-14
3.564260863162986770e-14
3.526870531684739982e-14
3.490910023275026490e-14
3.456426463786359630e-14
3.423466979071254635e-14
3.392078694982225473e-14
3.362308737371787375e-14
3.334204232092454943e-14
3.307812304996743407e-14
3.283180081937164842e-14
3.260354688766236375e-14
3.239383251336470712e-14
3.220312895500383714e-14
3.203190747110489983e-14
3.188063932019302856e-14
3.174979576079338196e-14
3.163984805143109972e-14
3.155126745063132784e-14
3.148452521691921863e-14
3.144009260881990549e-14
3.141844088485854071e-14
3.142004130356027030e-14
3.144536512345024026e-14
3.149488360305359660e-14
3.156906800089548532e-14
3.166838957550105242e-14
3.149625570238841240e-14
3.129989173812535760e-14
3.110320332025035173e-14
3.090596162852443952e-14
3.070793784270872883e-14
3.050890314256428964e-14
3.030862870785217300e-14
3.010688571833348676e-14
2.990344535376928829e-14
2.969807879392066651e-14
2.949055721854867877e-14
2.928065180741442663e-14
2.906813374027896112e-14
2.885277419690338380e-14
2.863434435704875202e-14
2.841261540047615786e-14
2.818735850694665868e-14
2.795834485622135602e-14
2.772534562806131040e-14
2.748813200222758549e-14
2.724647515848128915e-14
2.700014627658346612e-14
2.674891653629522109e-14
2.649255711737760196e-14
2.623083919959171657e-14
2.596353396269860968e-14
2.569041258645939229e-14
2.541124625063510282e-14
2.512580613498685229e-14
2.483386341927568860e-14
2.453518928326271643e-14
2.422955490670898052e-14
2.391673146937559189e-14
