# Supplementary material for: Flow analysis on microcasting with degassed polydimethylsiloxane micro-channels for cell patterning with cross-linked albumin
Source: PLoS One. 2020 May 20;15(5):e0232518. doi: 10.1371/journal.pone.0232518 (PMC7239381; doi:10.1371/journal.pone.0232518)
Supplement: S2 File — (ZIP) [file pone.0232518.s004.zip › Python Data/10 mpas viscosity/Height 0.0033mm/width 400um/P]

1.014067198998801323e+05
9.497655985903972760e+04
8.869323504383937689e+04
8.255516919792574481e+04
7.656270138741236588e+04
7.072801562484257738e+04
6.505652432935043180e+04
5.955031549511672347e+04
5.421147711632231221e+04
4.904209718714801420e+04
4.404426370177465287e+04
3.922006465438307350e+04
3.457158803915411409e+04
3.010092185026856896e+04
2.581015408190728340e+04
2.170137272825110995e+04
1.777689476396339887e+04
1.406507613128257799e+04
1.060434026114585868e+04
7.410704668873484479e+03
4.502793898045114474e+03
1.903244690894833184e+03
-3.675580777572758961e+02
-2.286651851438407903e+03
-3.828111269535089377e+03
-4.973853024380470742e+03
-5.695489426398053183e+03
-5.965728125648180139e+03
-5.757276772191326017e+03
-5.042843016087761498e+03
-3.795134507397946436e+03
-1.990138940866163466e+03
3.244998715795372846e+02
3.124828866910509532e+03
6.411423719897051342e+03
1.018486010530957719e+04
1.444571369791845791e+04
1.919456017249400611e+04
2.443122211596407578e+04
2.998807210235769162e+04
3.558274982891799300e+04
4.111099130766180315e+04
4.648990281573813991e+04
5.162109784233559913e+04
5.640259014403200126e+04
6.080695516822831996e+04
6.475356457013320323e+04
6.825146975676337024e+04
7.131152677921165014e+04
7.395736705968214665e+04
7.622151251139686792e+04
7.814912539730619756e+04
7.978644704795881989e+04
8.117962722434915486e+04
8.240156181051465683e+04
8.340552215273365437e+04
8.430026185059560521e+04
8.509257982459961204e+04
8.578469426963472506e+04
8.638582852743145486e+04
8.692185372875761823e+04
8.739451165471578133e+04
8.782582099766781903e+04
8.823074869921655045e+04
8.861495379290556593e+04
8.901294751847759471e+04
8.941719235181386466e+04
8.980266895748984825e+04
9.016126076698195538e+04
9.050075630890394677e+04
9.082115558325582242e+04
9.112245859003756777e+04
9.140466532924918283e+04
9.166777580089068215e+04
9.191179000496203662e+04
9.213670794146327535e+04
9.235537844133662293e+04
9.258557471718492161e+04
9.280490714939008467e+04
9.301337573795214121e+04
9.321098048287106212e+04
9.339772138414686196e+04
9.357359844177954074e+04
9.373861165576909843e+04
9.389276102611552051e+04
9.405046999276529823e+04
9.421956778504686372e+04
9.438459801765464363e+04
9.454556069058865251e+04
9.470245580384886125e+04
9.485528335743529897e+04
9.500404335134795110e+04
9.514873578558683221e+04
9.528936066015191318e+04
9.542216749289356812e+04
9.554744366768452164e+04
9.566783688278488989e+04
9.578334713819467288e+04
9.589397443391387060e+04
9.599971876994249760e+04
9.610058014628052479e+04
9.619655856292796670e+04
9.628765401988482336e+04
9.637386651715109474e+04
9.645519605472679541e+04
9.653164263261189626e+04
9.660320625080642640e+04
9.666988690931035671e+04
9.673168460812370176e+04
9.678913072856301733e+04
9.687202154064757633e+04
9.695374983378505567e+04
9.703431560797546990e+04
9.711371886321880447e+04
9.719195959951507393e+04
9.726903781686426373e+04
9.734495351526638842e+04
9.741970669472143345e+04
9.749329735522941337e+04
9.756572549679031363e+04
9.763699111940414878e+04
9.770709422307090426e+04
9.777603480779059464e+04
9.784381287356320536e+04
9.791042842038873641e+04
9.804405367025043233e+04
9.807620843606854032e+04
9.810700629794436099e+04
9.813631467170426913e+04
9.816400097317461041e+04
9.818993261818177416e+04
9.821397702255209151e+04
9.823600160211196635e+04
9.825587377268774435e+04
9.827346095010581485e+04
9.828863055019250896e+04
9.830124998877421604e+04
9.831118668167729629e+04
9.831830804472812451e+04
9.832248149375306093e+04
9.832357444457846577e+04
9.834928417360577441e+04
9.837810259963283897e+04
9.840761458634978044e+04
9.843785926368135551e+04
9.846887576155235001e+04
9.850070320988750609e+04
9.853338073861159501e+04
9.856694747764938802e+04
9.860144255692564184e+04
9.863690510636512772e+04
9.867337425589258783e+04
9.871088913543282251e+04
9.874948887491057394e+04
9.878921260425059882e+04
9.883009945337766840e+04
9.887218855221656850e+04
9.891551903069202672e+04
9.896013001872884342e+04
9.900606064625176077e+04
9.905335004318553547e+04
9.910203733945495333e+04
9.915216166498477105e+04
9.919203588739529368e+04
9.922088930914156663e+04
9.924825400960454135e+04
9.927404186469594424e+04
9.929816475032750168e+04
9.932053454241092550e+04
9.934106311685795663e+04
9.935966234958027781e+04
9.937624411648964451e+04
9.939072029349775403e+04
9.940300275651636184e+04
9.941300338145715068e+04
9.942063404423186148e+04
9.942580662075220607e+04
9.942843298692992539e+04
9.942842501867671672e+04
9.942569459190432099e+04
9.942015358252445003e+04
9.941171386644881568e+04
9.940028731958915887e+04
9.938578581785717688e+04
9.936812123716462520e+04
9.935223729091124551e+04
9.936377968688694818e+04
9.937652815470464702e+04
9.939059146742502344e+04
9.940607839810872974e+04
9.942309771981643280e+04
9.944175820560879947e+04
9.946216862854649662e+04
9.948443776169017656e+04
9.950867437810050615e+04
9.953498725083816680e+04
9.956348515296381083e+04
9.959427685753809055e+04
9.962747113762168738e+04
9.966317676627525361e+04
9.970150251655947068e+04
9.974255716153499088e+04
9.978644947426246654e+04
9.983328822780257906e+04
9.988318219521599531e+04
9.993624014956336759e+04
9.999257086390534823e+04
1.000522831113026332e+05
1.000873124255520670e+05
1.001132602938014752e+05
1.001378884043500439e+05
1.001610973606771149e+05
1.001827877662620303e+05
1.002028602245841175e+05
1.002212153391227475e+05
1.002377537133572332e+05
1.002523759507669456e+05
1.002649826548312121e+05
1.002754744290293747e+05
1.002837518768407899e+05
1.002897156017447851e+05
1.002932662072207022e+05
1.002943042967478978e+05
1.002927304738057137e+05
1.002884453418734920e+05
1.002813495044305746e+05
1.002713435649563035e+05
1.002583281269300205e+05
1.002422037938310677e+05
1.002228711691387871e+05
1.002152251193787379e+05
1.002299139337097004e+05
1.002443350322239276e+05
1.002584745727000554e+05
1.002723187129167782e+05
1.002858536106527317e+05
1.002990654236865812e+05
1.003119403097969916e+05
1.003244644267626281e+05
1.003366239323621412e+05
1.003484049843742105e+05
1.003597937405774719e+05
1.003707763587506197e+05
1.003813389966722752e+05
1.003914678121211327e+05
1.004011489628758427e+05
1.004103686067150556e+05
1.004191129014174512e+05
1.004273680047616799e+05
1.004351200745264068e+05
1.004423552684902825e+05
1.004490597444319719e+05
1.004552196601301548e+05
1.004608211733634816e+05
1.004658504419106030e+05
1.004702936235501838e+05
1.004741368760608893e+05
1.004773663572213845e+05
1.004799682248103345e+05
1.004819286366063898e+05
1.004832337503882009e+05
1.004838697239344619e+05
1.004838227150238090e+05
1.004830788814349071e+05
1.004816243809464213e+05
1.004794453713370021e+05
1.004765280103853293e+05
1.004815840784337197e+05
1.004873518541051453e+05
1.004931291599144170e+05
1.004989227169715596e+05
1.005047392463865981e+05
1.005105854692695430e+05
1.005164681067304191e+05
1.005223938798792369e+05
1.005283695098260068e+05
1.005344017176807683e+05
1.005404972245535027e+05
1.005466627515542641e+05
1.005529050197930483e+05
1.005592307503798656e+05
1.005656466644247557e+05
1.005721594830377144e+05
1.005787759273287811e+05
1.005855027184079518e+05
1.005923465773852658e+05
1.005993142253707047e+05
1.006064123834743223e+05
1.006136477728061145e+05
1.006210271144761064e+05
1.006285571295943082e+05
1.006362445392707450e+05
1.006440960646154417e+05
1.006521184267383942e+05
1.006603183467496274e+05
1.006687025457591517e+05
1.006772777448770066e+05
1.006860506652131880e+05
1.006950280278777354e+05
1.007042165539806301e+05
