# Supplementary material for: Flow analysis on microcasting with degassed polydimethylsiloxane micro-channels for cell patterning with cross-linked albumin
Source: PLoS One. 2020 May 20;15(5):e0232518. doi: 10.1371/journal.pone.0232518 (PMC7239381; doi:10.1371/journal.pone.0232518)
Supplement: S2 File — (ZIP) [file pone.0232518.s004.zip › Python Data/10 mpas viscosity/Height 0.0033mm/width 400um/viscosity P]

0.000000000000000000e+00
2.404449034551572595e+01
4.753991532673886411e+01
7.049216908633911771e+01
9.289998374422609118e+01
1.147177992567762033e+02
1.359253768027488150e+02
1.565149086828639611e+02
1.764785871978412501e+02
1.958086046484005749e+02
2.144971533352617712e+02
2.325364255591445044e+02
2.499186136207686104e+02
2.666359098208540104e+02
2.826805064601203981e+02
2.980445958392875241e+02
3.127195140254875128e+02
3.265992287932298836e+02
3.395400622545082001e+02
3.514821196337600782e+02
3.623557576164417355e+02
3.720763299532150086e+02
3.805676108701188696e+02
3.877437357908579543e+02
3.935077612367294364e+02
3.977920677528753686e+02
4.004905044000317957e+02
4.015010160752987645e+02
4.007215476757769466e+02
3.980500440985662181e+02
3.933844502407671371e+02
3.866349761689678530e+02
3.779797778184252479e+02
3.675084235963142874e+02
3.552187608646961507e+02
3.411086369856315059e+02
3.251758993211813618e+02
3.074183952334067840e+02
2.878367881283307952e+02
2.670578922687095655e+02
2.461375460054508437e+02
2.254656267967397696e+02
2.053521016272446786e+02
1.861648701284379968e+02
1.682852925199355809e+02
1.518159182540075562e+02
1.370582433191825942e+02
1.239784215176608058e+02
1.125358584919092664e+02
1.026421885559375369e+02
9.417580154397714409e+01
8.696782085130976725e+01
8.084533488337493168e+01
7.563577445439322844e+01
7.106655779830701647e+01
6.731241877183722977e+01
6.396669177743112300e+01
6.100395340769873087e+01
5.841590909994555858e+01
5.616806973573852702e+01
5.416369461966357335e+01
5.239627065739043843e+01
5.078346269200957153e+01
4.926930438977737481e+01
4.783263475679318333e+01
4.634440487894993055e+01
4.483280004631063775e+01
4.339137581040827030e+01
4.205048269942012240e+01
4.078099683464495229e+01
3.958291821608277417e+01
3.845624684373359514e+01
3.740098271759742232e+01
3.641712583767424150e+01
3.550467620396405977e+01
3.466363381646688424e+01
3.384595265617549131e+01
3.298517281600769735e+01
3.216501647228992766e+01
3.138548362502220712e+01
3.064657427420453217e+01
2.994828841983688505e+01
2.929062606191929063e+01
2.867358720045172760e+01
2.809717183543420305e+01
2.750744596517171203e+01
2.687513351755948676e+01
2.625803101786221916e+01
2.565613846607992343e+01
2.506945586221259958e+01
2.449798320626022985e+01
2.394172049822283199e+01
2.340066773810038825e+01
2.287482492589291638e+01
2.237821635201705917e+01
2.190976739333600065e+01
2.145957743231474524e+01
2.102764646895327871e+01
2.061397450325160463e+01
2.021856153520972299e+01
1.984140756482764090e+01
1.948251259210534769e+01
1.914187661704284693e+01
1.881949963964014927e+01
1.851538165989724405e+01
1.822952267781412772e+01
1.796192269339080738e+01
1.771258170662728659e+01
1.748149971752355469e+01
1.726668971598124003e+01
1.695673361562909065e+01
1.665112455725130758e+01
1.634986254084786950e+01
1.605294756641879061e+01
1.576037963396407271e+01
1.547215874348371045e+01
1.518828489497770740e+01
1.490875808844605999e+01
1.463357832388877355e+01
1.436274560130584277e+01
1.409625992069726763e+01
1.383412128206305169e+01
1.357632968540319496e+01
1.332288513071769032e+01
1.307378761800654488e+01
1.257411871244124413e+01
1.245388143197459208e+01
1.233871806312646413e+01
1.222912438187485229e+01
1.212559616419774855e+01
1.202862918607314846e+01
1.193871922347904402e+01
1.185636205239342367e+01
1.178205344879428829e+01
1.171628918865962277e+01
1.165956504796742443e+01
1.161237680269568529e+01
1.157522022882239732e+01
1.154859110232555430e+01
1.153298519918314646e+01
1.152889829537316935e+01
1.143276113432951568e+01
1.132499952933372711e+01
1.121464447204345838e+01
1.110154964275714740e+01
1.098556872177322319e+01
1.086655538939011478e+01
1.074436332590625298e+01
1.061884621162007214e+01
1.048985772683000128e+01
1.035725155183447477e+01
1.022088136693191807e+01
1.008060085242076376e+01
9.936263688599446198e+00
9.787723555766390859e+00
9.634834134220033874e+00
9.477449104258804269e+00
9.315422146181132845e+00
9.148606940285452183e+00
8.976857166870191307e+00
8.800026506233782797e+00
8.617968638674659232e+00
8.430537244491247861e+00
8.281434368404937629e+00
8.173541902866448439e+00
8.071216257484215006e+00
7.974786957305264323e+00
7.884583527376618939e+00
7.800935492745303179e+00
7.724172378458338706e+00
7.654623709562751621e+00
7.592619011105561810e+00
7.538487808133794488e+00
7.492559625694473091e+00
7.455163988834619282e+00
7.426630422601258275e+00
7.407288452041412619e+00
7.397467602202105752e+00
7.397497398130359336e+00
7.407707364873198586e+00
7.428427027477646938e+00
7.459985910990726055e+00
7.502713540459459374e+00
7.556939440930871221e+00
7.622993137451984147e+00
7.682388454195606897e+00
7.639227626651801550e+00
7.591556898487032079e+00
7.538969531332361029e+00
7.481058786818858053e+00
7.417417926577588361e+00
7.347640212239618940e+00
7.271318905436020330e+00
7.188047267797853301e+00
7.097418560956188394e+00
6.999026046542089041e+00
6.892462986186625784e+00
6.777322641520862945e+00
6.653198274175868399e+00
6.519683145782709133e+00
6.376370517972449470e+00
6.222853652376159950e+00
6.058725810624904007e+00
5.883580254349749517e+00
5.697010245181764354e+00
5.498609044752013730e+00
5.287969914691565521e+00
5.064686116631492041e+00
4.933699950979184123e+00
4.836672308798092956e+00
4.744579676180503469e+00
4.657793729518003190e+00
4.576686145202180533e+00
4.501628599624622140e+00
4.432992769176915537e+00
4.371150330250648253e+00
4.316472959237407814e+00
4.269332332528782636e+00
4.230100126516358472e+00
4.199148017591724624e+00
4.176847682146467733e+00
4.163570796572174437e+00
4.159689037260433153e+00
4.165574080602830520e+00
4.181597602990955842e+00
4.208131280816394870e+00
4.245546790470735132e+00
4.294215808345565044e+00
4.354510010832472133e+00
4.426801074323043927e+00
4.455392177572270462e+00
4.400465853480061362e+00
4.346540607172882709e+00
4.293668199284252474e+00
4.241900390447688629e+00
4.191288941296712700e+00
4.141885612464839994e+00
4.093742164585589371e+00
4.046910358292481469e+00
4.001441954219033370e+00
3.957388712998765268e+00
3.914802395265193802e+00
3.873734761651838276e+00
3.834237572792217996e+00
3.796362589319851377e+00
3.760161571868256392e+00
3.725686281070951900e+00
3.692988477561456762e+00
3.662119921973290282e+00
3.633132374939970877e+00
3.606077597095015186e+00
3.581007349071944290e+00
3.557973391504275273e+00
3.537027485025526996e+00
3.518221390269219651e+00
3.501606867868869433e+00
3.487235678457996535e+00
3.475159582670119374e+00
3.465430341138756365e+00
3.458099714497426369e+00
3.453219463379647358e+00
3.450841348418938193e+00
3.451017130248818177e+00
3.453798569502805726e+00
3.459237426814418814e+00
3.467385462817176744e+00
3.478294438144597933e+00
3.459388131209206296e+00
3.437820514607805134e+00
3.416217261676012473e+00
3.394553239965504954e+00
3.372803317027965431e+00
3.350942360415074095e+00
3.328945237678507141e+00
3.306786816369948756e+00
3.284441964041076911e+00
3.261885548243572686e+00
3.239092436529114050e+00
3.216037496449383859e+00
3.192695595556059640e+00
3.169041601400823804e+00
3.145050381535354322e+00
3.120696803511333606e+00
3.095955734880438737e+00
3.070802043194353015e+00
3.045210596004754411e+00
3.019156260863321339e+00
2.992613905321737988e+00
2.965558396931680996e+00
2.937964603244832329e+00
2.909807391812869959e+00
2.881061630187477185e+00
2.851702185920330201e+00
2.821703926563113196e+00
2.791041719667501919e+00
2.759690432785180558e+00
2.727624933467824864e+00
2.694820089267119023e+00
2.661250767734739675e+00
2.626891836422370119e+00
