# Supplementary material for: Flow analysis on microcasting with degassed polydimethylsiloxane micro-channels for cell patterning with cross-linked albumin
Source: PLoS One. 2020 May 20;15(5):e0232518. doi: 10.1371/journal.pone.0232518 (PMC7239381; doi:10.1371/journal.pone.0232518)
Supplement: S2 File — (ZIP) [file pone.0232518.s004.zip › Python Data/10 mpas viscosity/Height 0.1mm/width 1000um/Flow rate width = 1000 um]

0.000000000000000000e+00
6.806057268007307142e-13
1.269725961623160656e-12
1.779185985396030489e-12
2.219406597928138533e-12
2.603896055005849058e-12
2.936389214327562790e-12
3.216886075893279729e-12
3.445964061558569824e-12
3.638656367537890295e-12
3.801592585400788110e-12
3.934772715147263672e-12
4.038292131893233870e-12
4.120412882020732863e-12
4.186452917092558726e-12
4.236412237108713075e-12
4.270291083859855798e-12
4.291627835923941764e-12
4.303845553488573587e-12
4.306944236553751268e-12
4.300923885119473997e-12
4.286942354240679998e-12
4.268048961686068394e-12
4.244405247187571953e-12
4.216011210745189866e-12
4.183136059014851431e-12
4.147786419429025004e-12
4.110371724716940824e-12
4.070891974878599697e-12
4.029371291749810601e-12
3.986909196975626505e-12
3.944101540619723197e-12
3.900948666918478430e-12
3.857532415462913498e-12
3.813915670982169192e-12
3.770098433476247126e-12
3.726225407464578960e-12
3.682459163738322056e-12
3.638799838078610124e-12
3.595437868114041146e-12
3.552514548007685792e-12
3.510033364328831773e-12
3.468061067805328719e-12
3.426637855462624831e-12
3.385807577941149218e-12
3.345592188290421699e-12
3.306012757590189043e-12
3.267077540551313417e-12
3.228789732091208416e-12
3.191157819233997249e-12
3.154182048659167861e-12
3.117854664082296702e-12
3.082171751458093826e-12
3.047163749665596341e-12
3.012935099289876231e-12
2.979494544407469503e-12
2.946842085018376561e-12
2.914977721122597406e-12
2.883901452720131634e-12
2.853613279810979648e-12
2.824113202395141448e-12
2.795401220472616632e-12
2.767477334043405601e-12
2.740341543107508761e-12
2.713993847664924900e-12
2.688434247715654825e-12
2.663662743259698537e-12
2.639679334297056035e-12
2.616484020827727320e-12
2.594024690467013419e-12
2.570875627548032079e-12
2.546394856037882895e-12
2.520582375936565865e-12
2.493443471878854398e-12
2.465463700530754294e-12
2.436959707267454550e-12
2.407931492088954358e-12
2.378410149009216397e-12
2.353264332626041089e-12
2.328662869770731319e-12
2.304605760443287088e-12
2.281093004643708395e-12
2.258124602371995240e-12
2.235700553628147624e-12
2.213820858412165547e-12
2.192485516724048604e-12
2.171298506007188556e-12
2.150452654487445034e-12
2.130040185253664008e-12
2.110061098305844669e-12
2.090515393643987423e-12
2.071403071268091864e-12
2.052724131178158802e-12
2.034478573374187023e-12
2.017563368529698805e-12
1.999039958854637165e-12
1.980923413829425006e-12
1.963196926332601091e-12
1.945843689242704584e-12
1.928846895438275862e-12
1.912189737797853687e-12
1.895855409199977627e-12
1.880065615356268364e-12
1.865018257381232159e-12
1.850295486645933717e-12
1.835881803196412364e-12
1.821761707078707827e-12
1.807919698338859835e-12
1.794340277022908521e-12
1.781007943176893209e-12
1.767907196846854033e-12
1.755022538078830719e-12
1.742338466918862594e-12
1.729839483412989789e-12
1.717510087607251832e-12
1.705334779547688652e-12
1.693298059280340180e-12
1.681384426851245741e-12
1.669578382306445468e-12
1.657864425691978684e-12
1.646227057053885523e-12
1.634650776438205713e-12
1.623120083890978781e-12
1.611619479458244455e-12
1.600133463186042868e-12
1.588646535120413748e-12
1.577143195307396218e-12
1.565607943793030613e-12
1.554025280623356660e-12
1.542379705844413887e-12
1.530655719502242023e-12
1.518837821642880997e-12
1.506910512312370538e-12
1.494858291556750375e-12
1.482665659422060438e-12
1.470317115954340053e-12
1.457797161199629755e-12
1.445090295203968263e-12
1.432181018013395912e-12
1.419053829673952228e-12
1.405693230231677343e-12
1.395171694760752074e-12
1.385454686923104933e-12
1.375840460966059779e-12
1.366325359965479268e-12
1.356905726997226051e-12
1.347577905137162784e-12
1.338338237461151918e-12
1.329183067045056308e-12
1.320108736964738609e-12
1.311111590296061475e-12
1.302187970114887357e-12
1.293334219497078909e-12
1.284546681518498987e-12
1.275821699255010042e-12
1.267155615782474729e-12
1.258544774176755904e-12
1.249985517513715815e-12
1.241474188869217522e-12
1.233007131319123475e-12
1.224580687939296329e-12
1.216191201805598939e-12
1.207835015993893555e-12
1.199508473580043033e-12
1.191207917639910229e-12
1.182929691249357191e-12
1.174670137484247178e-12
1.166425599420442440e-12
1.158192420133805834e-12
1.149966942700199810e-12
1.141745510195487225e-12
1.133791140385225373e-12
1.126504765820619653e-12
1.119300510817641639e-12
1.112177517902933523e-12
1.105134929603138509e-12
1.098171888444899192e-12
1.091287536954858371e-12
1.084481017659659249e-12
1.077751473085944018e-12
1.071098045760355680e-12
1.064519878209537033e-12
1.058016112960130673e-12
1.051585892538779803e-12
1.045228359472127021e-12
1.038942656286814922e-12
1.032727925509486708e-12
1.026583309666784574e-12
1.020507951285351924e-12
1.014500992891831151e-12
1.008561577012865257e-12
1.002688846175096839e-12
9.968819429051688965e-13
9.911400097297240271e-13
9.854621891754050291e-13
9.798476237688547012e-13
9.742954560367160440e-13
9.688048285056314522e-13
9.633748837022441285e-13
9.580047641531964676e-13
9.526936123851316720e-13
9.474405709246921364e-13
9.420317703331451213e-13
9.366017427590419322e-13
9.312004788863319909e-13
9.258262923856221102e-13
9.204774969275203150e-13
9.151524061826334181e-13
9.098493338215690405e-13
9.045665935149343989e-13
8.993024989333370133e-13
8.940553637473841005e-13
8.888235016276831804e-13
8.836052262448415707e-13
8.783988512694665895e-13
8.732026903721656556e-13
8.680150572235461877e-13
8.628342654942154029e-13
8.576586288547808209e-13
8.524864609758496586e-13
8.473160755280294359e-13
8.421457861819275716e-13
8.369739066081511816e-13
8.317987504773077858e-13
8.266186314600047020e-13
8.214318632268493491e-13
8.162367594484490450e-13
8.110316337954112084e-13
8.058147999383432584e-13
8.005845715478524117e-13
7.953392622945460872e-13
7.900771858490318048e-13
7.850759715005947703e-13
7.807948983622172732e-13
7.765888640068252785e-13
7.724592284618827148e-13
7.684073517548531070e-13
7.644345939132002826e-13
7.605423149643878673e-13
7.567318749358796888e-13
7.530046338551394738e-13
7.493619517496307470e-13
7.458051886468175380e-13
7.423357045741633715e-13
7.389548595591319743e-13
7.356640136291871739e-13
7.324645268117925960e-13
7.293577591344120684e-13
7.263450706245091157e-13
7.234278213095477676e-13
7.206073712169914478e-13
7.178850803743039839e-13
7.152623088089491027e-13
7.127404165483905307e-13
7.103207636200919948e-13
7.080047100515173225e-13
7.057936158701300386e-13
7.036888411033939707e-13
7.016917457787728455e-13
6.998036899237303897e-13
6.980260335657302289e-13
6.963601367322361909e-13
6.948073594507120023e-13
6.921544052988731109e-13
6.891727671458891526e-13
6.861781161580523050e-13
6.831683829501758236e-13
6.801414981370733678e-13
6.770953923335580923e-13
6.740279961544439594e-13
6.709372402145439218e-13
6.678210551286720428e-13
6.646773715116413760e-13
6.615041199782654799e-13
6.582992311433580140e-13
6.550606356217321328e-13
6.517862640282016977e-13
6.484740469775798634e-13
6.451219150846804912e-13
6.417277989643166347e-13
6.382896292313021553e-13
6.348053365004502076e-13
6.312728513865745521e-13
6.276901045044883433e-13
6.240550264690055436e-13
6.203655478949394086e-13
6.166195993971030928e-13
6.128151115903105586e-13
6.089500150893748597e-13
6.050222405091100593e-13
6.010297184643289082e-13
5.969703795698455707e-13
5.928421544404731003e-13
5.886429736910252576e-13
5.843707679363150961e-13
5.800234677911566792e-13
5.755990038703629595e-13
5.710953067887478994e-13
5.665103071611245525e-13
5.627927696608579801e-13
