# Supplementary material for: Flow analysis on microcasting with degassed polydimethylsiloxane micro-channels for cell patterning with cross-linked albumin
Source: PLoS One. 2020 May 20;15(5):e0232518. doi: 10.1371/journal.pone.0232518 (PMC7239381; doi:10.1371/journal.pone.0232518)
Supplement: S2 File — (ZIP) [file pone.0232518.s004.zip › Python Data/10 mpas viscosity/Height 0.1mm/width 1000um/P]

1.011452877064333588e+05
1.005570315628991229e+05
1.000478474879374844e+05
9.960751474157898338e+04
9.922702649466147705e+04
9.889470739074608719e+04
9.860732934505507001e+04
9.836489235758844006e+04
9.816689735532847408e+04
9.800035095652437303e+04
9.785952312127733603e+04
9.774441384958736307e+04
9.765494070753469714e+04
9.758396270386550168e+04
9.752688346573915624e+04
9.748370299315564625e+04
9.745442107713225414e+04
9.743597945228175377e+04
9.742541952436116117e+04
9.742274129337047634e+04
9.742794475930969929e+04
9.744002917340083513e+04
9.745635897170373937e+04
9.747679453338361054e+04
9.750133585844044865e+04
9.752975026815442834e+04
9.756030340903943579e+04
9.759264140320575098e+04
9.762676425065335934e+04
9.766265110257430933e+04
9.769935162849504559e+04
9.773635082766434061e+04
9.777364840255434683e+04
9.781117361817075289e+04
9.784887212244630791e+04
9.788674391538098280e+04
9.792466392702725716e+04
9.796249164539278718e+04
9.800022695312023279e+04
9.803770525255698885e+04
9.807480442136965576e+04
9.811152144607227820e+04
9.814779863316597766e+04
9.818360123985291284e+04
9.821889136546956433e+04
9.825365003571742272e+04
9.828785903859554674e+04
9.832151123945289874e+04
9.835460387688189803e+04
9.838712961544019345e+04
9.841908824191958411e+04
9.845048646017485589e+04
9.848132765316488803e+04
9.851158551218129287e+04
9.854116976790457556e+04
9.857007286271870544e+04
9.859829479662371159e+04
9.862583556961957947e+04
9.865269518170629453e+04
9.867887363288388588e+04
9.870437092315232439e+04
9.872918705251162464e+04
9.875332202096178662e+04
9.877677582850281033e+04
9.879954847513469576e+04
9.882163996085744293e+04
9.884305028567103727e+04
9.886377944957550790e+04
9.888382745257082570e+04
9.890323933605065395e+04
9.892324736410994956e+04
9.894440640475891996e+04
9.896671645799757971e+04
9.899017295624918188e+04
9.901435622674203478e+04
9.903899258887082397e+04
9.906408204263556399e+04
9.908959771308646305e+04
9.911133156043611234e+04
9.913259491614220315e+04
9.915338778020473546e+04
9.917371015262369474e+04
9.919356203339909553e+04
9.921294342253092327e+04
9.923185432001919253e+04
9.925029472586390330e+04
9.926860692737284990e+04
9.928662426066996704e+04
9.930426701617235085e+04
9.932153519388003042e+04
9.933842879379299120e+04
9.935494781591124774e+04
9.937109226023477095e+04
9.938686212676358991e+04
9.940148215239236015e+04
9.941749216980989149e+04
9.943315052896122506e+04
9.944847175645413517e+04
9.946347037889641069e+04
9.947816092289585504e+04
9.949255791506025707e+04
9.950667588199740567e+04
9.952032320065480599e+04
9.953332882259451435e+04
9.954605389967489464e+04
9.955851182870232151e+04
9.957071600648315507e+04
9.958267982982379908e+04
9.959441669553061365e+04
9.960594000040997344e+04
9.961726314126826765e+04
9.962839951491188549e+04
9.963936251814717252e+04
9.965016554778053251e+04
9.966082200061834010e+04
9.967134527346695540e+04
9.968174876313278219e+04
9.969204586642218055e+04
9.970224998014153971e+04
9.971237450109721976e+04
9.972243282609560993e+04
9.973243835194309941e+04
9.974240447544604831e+04
9.975234459341084585e+04
9.976227210264385212e+04
9.977220039995147090e+04
9.978214288214006228e+04
9.979211294601601548e+04
9.980212398838569061e+04
9.981218940605547687e+04
9.982232259583176346e+04
9.983253695452089596e+04
9.984284587892929267e+04
9.985326276586329914e+04
9.986380101212931913e+04
9.987447401453371276e+04
9.988529516988285468e+04
9.989627787498313410e+04
9.990743552664092567e+04
9.991878152166260406e+04
9.993032925685455848e+04
9.993942315312440041e+04
9.994782168597856071e+04
9.995613138315248943e+04
9.996435540537199995e+04
9.997249691336292017e+04
9.998055906785104889e+04
9.998854502956221404e+04
9.999645795922222896e+04
1.000043010175568925e+05
1.000120773652920179e+05
1.000197901631534478e+05
1.000274425718669809e+05
1.000350377521584160e+05
1.000425788647535956e+05
1.000500690703783184e+05
1.000575115297583980e+05
1.000649094036196475e+05
1.000722658526878949e+05
1.000795840376889391e+05
1.000868671193486080e+05
1.000941182583927002e+05
1.001013406155470584e+05
1.001085373515374667e+05
1.001157116270897532e+05
1.001228666029297310e+05
1.001300054397832137e+05
1.001371312983760145e+05
1.001442473394339613e+05
1.001513567236828530e+05
1.001584626118485030e+05
1.001653376743473491e+05
1.001716353801011137e+05
1.001778621088784566e+05
1.001840186018044333e+05
1.001901056000041281e+05
1.001961238446026109e+05
1.002020740767249517e+05
1.002079570374962495e+05
1.002137734680415597e+05
1.002195241094859521e+05
1.002252097029545257e+05
1.002308309895723360e+05
1.002363887104644527e+05
1.002418836067559605e+05
1.002473164195719437e+05
1.002526878900374722e+05
1.002579987592776015e+05
1.002632497684174305e+05
1.002684416585820290e+05
1.002735751708964672e+05
1.002786510464858147e+05
1.002836700264751562e+05
1.002886328519895615e+05
1.002935402641541150e+05
1.002983930040938722e+05
1.003031918129339319e+05
1.003079374317993497e+05
1.003126306018152100e+05
1.003172720641065825e+05
1.003218625597985520e+05
1.003264028300161881e+05
1.003310777248221566e+05
1.003357709663777932e+05
1.003404393471022777e+05
1.003450843245114374e+05
1.003497073561211291e+05
1.003543098994471802e+05
1.003588934120054328e+05
1.003634593513116997e+05
1.003680091748818377e+05
1.003725443402316741e+05
1.003770663048770657e+05
1.003815765263338253e+05
1.003860764621177950e+05
1.003905675697448169e+05
1.003950513067307329e+05
1.003995291305913561e+05
1.004040024988425430e+05
1.004084728690001357e+05
1.004129416985799471e+05
1.004174104450978339e+05
1.004218805660696235e+05
1.004263535190111579e+05
1.004308307614382647e+05
1.004353137508668005e+05
1.004398039448125783e+05
1.004443028007914399e+05
1.004488117763192276e+05
1.004533323289117834e+05
1.004578659160849202e+05
1.004624139953545091e+05
1.004667366082120716e+05
1.004704367939075455e+05
1.004740721226331952e+05
1.004776414189000498e+05
1.004811435072191671e+05
1.004845772121015907e+05
1.004879413580583932e+05
1.004912347696006036e+05
1.004944562712392653e+05
1.004976046874854655e+05
1.005006788428502041e+05
1.005036775618445827e+05
1.005065996689796157e+05
1.005094439887663611e+05
1.005122093457158771e+05
1.005148945643392071e+05
1.005174984691474092e+05
1.005200198846515268e+05
1.005224576353626180e+05
1.005248105457917263e+05
1.005270774404498952e+05
1.005292571438481827e+05
1.005313484804976470e+05
1.005333502749093313e+05
1.005352613515942794e+05
1.005370805350635637e+05
1.005388066498281987e+05
1.005404385203992715e+05
1.005419749712878111e+05
1.005434148270048609e+05
1.005447569120614935e+05
1.005470498939111567e+05
1.005496269615029014e+05
1.005522152762524929e+05
1.005548166267557535e+05
1.005574328016084764e+05
1.005600655894064839e+05
1.005627167787455692e+05
1.005653881582215545e+05
1.005680815164302330e+05
1.005707986419674271e+05
1.005735413234289153e+05
1.005763113494105492e+05
1.005791105085080926e+05
1.005819405893173825e+05
1.005848033804342122e+05
1.005877006704543892e+05
1.005906342479737214e+05
1.005936059015880164e+05
1.005966174198930821e+05
1.005996705914847262e+05
1.006027672049587709e+05
1.006059090489109949e+05
1.006090979119372205e+05
1.006123355826332554e+05
1.006156238495948928e+05
1.006189645014179696e+05
1.006223593266982643e+05
1.006258101140315994e+05
1.006293186520137679e+05
1.006328867292406067e+05
1.006365161343078798e+05
1.006402086558114388e+05
1.006439660823470622e+05
1.006477902025105577e+05
1.006516828048977477e+05
1.006556456781044253e+05
1.006588587928156776e+05
