# Supplementary material for: Flow analysis on microcasting with degassed polydimethylsiloxane micro-channels for cell patterning with cross-linked albumin
Source: PLoS One. 2020 May 20;15(5):e0232518. doi: 10.1371/journal.pone.0232518 (PMC7239381; doi:10.1371/journal.pone.0232518)
Supplement: S2 File — (ZIP) [file pone.0232518.s004.zip › Python Data/10 mpas viscosity/Height 0.1mm/width 1000um/viscosity P]

0.000000000000000000e+00
1.045489996219094220e+00
1.950447577126174448e+00
2.733037757246747468e+00
3.409268103845803921e+00
3.999888877661522901e+00
4.510637256926791849e+00
4.941513241641608545e+00
5.293403819308174718e+00
5.589401737510752533e+00
5.839690824260252100e+00
6.044271079556675197e+00
6.203289010732612851e+00
6.329436087313772497e+00
6.430881304858595549e+00
6.507624663367082007e+00
6.559666534257965864e+00
6.592442280856024794e+00
6.611210123951464013e+00
6.615970063544280855e+00
6.606722099634474432e+00
6.585244833002707132e+00
6.556222372372912943e+00
6.519902861666126981e+00
6.476286300882351021e+00
6.425786222929999347e+00
6.371485042229307894e+00
6.314011695337343966e+00
6.253366182254109340e+00
6.189585556940562228e+00
6.124358813237427590e+00
6.058601246529816464e+00
5.992313385605062770e+00
5.925620945646479676e+00
5.858620524952673492e+00
5.791312123523647770e+00
5.723918024425082685e+00
5.656687955405570456e+00
5.589622125040812683e+00
5.523013067800859766e+00
5.457077828045165724e+00
5.391821761551926606e+00
5.327347405245912881e+00
5.263716506459433120e+00
5.200996424904711368e+00
5.139220883033318366e+00
5.078422248488100088e+00
5.018613201470366825e+00
4.959798649746923971e+00
4.901991630379421316e+00
4.845192522296402515e+00
4.789389410937860525e+00
4.734576283872464764e+00
4.680799898778379209e+00
4.628220688609061995e+00
4.576852085288732219e+00
4.526694088817389883e+00
4.477746699195033209e+00
4.430009916421663974e+00
4.383483740497282177e+00
4.338168171421887820e+00
4.294063209195480013e+00
4.251168853818058757e+00
4.209485105289625828e+00
4.169011963610179450e+00
4.129749428779719622e+00
4.091697500798247233e+00
4.054856179665762284e+00
4.019225465382264773e+00
3.984725307230082336e+00
3.949165639201124733e+00
3.911560311026917258e+00
3.871909322707460355e+00
3.830220792059826795e+00
3.787240590911003846e+00
3.743455123590360145e+00
3.698864390097894805e+00
3.653516154475636935e+00
3.614889239596518422e+00
3.577098515400757073e+00
3.540143981888352887e+00
3.504025639059304975e+00
3.468743486913614227e+00
3.434297525451279753e+00
3.400687754672302443e+00
3.367914174576680519e+00
3.335368448200873193e+00
3.303346782251916025e+00
3.271990842180173775e+00
3.241300627985645999e+00
3.211276139668333585e+00
3.181917377228234756e+00
3.153224340665352177e+00
3.125197029979683183e+00
3.099213297030449343e+00
3.070759173374779660e+00
3.042930041405901509e+00
3.015700083419581734e+00
2.989043481711590733e+00
2.962934418577698459e+00
2.937347076313673533e+00
2.912255637215285020e+00
2.888000667185047110e+00
2.864886165480253766e+00
2.842270267737611711e+00
2.820129164215049666e+00
2.798439045170497241e+00
2.777176100861882269e+00
2.756316521547134357e+00
2.735836497484181784e+00
2.715712218930954158e+00
2.695919876145379757e+00
2.676435659385387300e+00
2.657235758908905510e+00
2.638296364973863106e+00
2.619593667838189699e+00
2.601103857759814009e+00
2.582803124996664312e+00
2.564667659806669331e+00
2.546673652447757785e+00
2.528797293177859284e+00
2.511014772254902550e+00
2.493302279936815857e+00
2.475636006481527929e+00
2.457992142146968373e+00
2.440346877191065467e+00
2.422676401871747487e+00
2.404956906446944487e+00
2.387164581174584743e+00
2.369275616312596977e+00
2.351266202118909465e+00
2.333112528851451817e+00
2.314790786768152753e+00
2.296277166126940994e+00
2.277547857185745261e+00
2.258579050202494276e+00
2.239346935435117647e+00
2.219827703141543207e+00
2.199997543579700121e+00
2.179832647007517110e+00
2.159309203682922895e+00
2.143146894659423651e+00
2.128220434173708320e+00
2.113451858677393602e+00
2.098835550707311537e+00
2.084365892800292830e+00
2.070037267493169519e+00
2.055844057322773200e+00
2.041780644825935020e+00
2.027841412539487020e+00
2.014020743000260349e+00
2.000313018745087046e+00
1.986712622310798038e+00
1.973213936234225363e+00
1.959811343052200172e+00
1.946499225301554281e+00
1.933271965519119506e+00
1.920123946241726554e+00
1.907049550006207461e+00
1.894043159349394490e+00
1.881099156808118122e+00
1.868211924919210398e+00
1.855375846219502911e+00
1.842585303245827033e+00
1.829834678535014580e+00
1.817118354623896259e+00
1.804430714049304774e+00
1.791766139348071052e+00
1.779119013057026688e+00
1.766483717713003276e+00
1.753854635852832411e+00
1.741635793525502462e+00
1.730443070020501795e+00
1.719376491766407833e+00
1.708434741583857219e+00
1.697616502293489038e+00
1.686920456715940597e+00
1.676345287671850315e+00
1.665889677981856609e+00
1.655552310466596566e+00
1.645331867946708826e+00
1.635227033242831141e+00
1.625236489175601040e+00
1.615358918565657831e+00
1.605593004233638377e+00
1.595937429000181318e+00
1.586390875685924629e+00
1.576952027111505616e+00
1.567619566097563366e+00
1.558392175464735185e+00
1.549268538033659492e+00
1.540247336624973817e+00
1.531327254059316578e+00
1.522506973157325749e+00
1.513785176739639082e+00
1.505160547626894774e+00
1.496631768639730797e+00
1.488197522598785127e+00
1.479856492324695960e+00
1.471607360638101047e+00
1.463448810359638586e+00
1.455379524309946770e+00
1.447070974018153322e+00
1.438729816598564470e+00
1.430432843588357539e+00
1.422177464588361362e+00
1.413961089199406107e+00
1.405781127022320165e+00
1.397634987657933037e+00
1.389520080707073557e+00
1.381433815770571671e+00
1.373373602449255770e+00
1.365336850343956021e+00
1.357320969055501036e+00
1.349323368184720096e+00
1.341341457332442699e+00
1.333372646099497905e+00
1.325414344086714769e+00
1.317463960894922792e+00
1.309518906124951032e+00
1.301576589377628768e+00
1.293634420253785722e+00
1.285689808354250063e+00
1.277740163279851737e+00
1.269782894631420023e+00
1.261815412009783754e+00
1.253835125015772434e+00
1.245839443250215117e+00
1.237825776313941306e+00
1.229791533807779835e+00
1.221734125332560428e+00
1.213650960489111919e+00
1.205968510335751365e+00
1.199392281304745511e+00
1.192931320620522762e+00
1.186587717444330004e+00
1.180363560937411682e+00
1.174260940261013797e+00
1.168281944576381459e+00
1.162428663044760668e+00
1.156703184827396758e+00
1.151107599085534838e+00
1.145643994980421132e+00
1.140314461673300750e+00
1.135121088325419025e+00
1.130065964098021958e+00
1.125151178152354658e+00
1.120378819649662905e+00
1.115750977751191808e+00
1.111269741618187590e+00
1.106937200411894917e+00
1.102755443293560011e+00
1.098726559424427762e+00
1.094852637965743947e+00
1.091135768078754342e+00
1.087578038924704282e+00
1.084181539664839322e+00
1.080948359460404573e+00
1.077880587472646035e+00
1.074980312862809262e+00
1.072249624792139144e+00
1.069690612421881903e+00
1.067305364913282428e+00
1.063230117061323865e+00
1.058649972142557072e+00
1.054049837987547811e+00
1.049426535778624991e+00
1.044776886698119078e+00
1.040097711928358981e+00
1.035385832651675608e+00
1.030638070050397426e+00
1.025851245306855342e+00
1.021022179603378266e+00
1.016147694122296441e+00
1.011224610045939443e+00
1.006249748556636625e+00
1.001219930836718675e+00
9.961319780685143899e-01
9.909827114343543464e-01
9.857689521165674540e-01
9.804875212974843990e-01
9.751352401594337582e-01
9.697089298847465511e-01
9.642054116557514654e-01
9.586215066547790764e-01
9.529540360641589603e-01
9.471998210662200268e-01
9.413556828432930734e-01
9.354184425777071210e-01
9.293849214517928559e-01
9.232519406478787438e-01
9.170163213482955822e-01
9.106748847353726140e-01
9.042244519914399703e-01
8.976618442988266722e-01
8.909838828398635169e-01
8.841873887968791923e-01
8.772691833522043847e-01
8.702260876881681151e-01
8.645155153052883623e-01
