# Supplementary material for: Flow analysis on microcasting with degassed polydimethylsiloxane micro-channels for cell patterning with cross-linked albumin
Source: PLoS One. 2020 May 20;15(5):e0232518. doi: 10.1371/journal.pone.0232518 (PMC7239381; doi:10.1371/journal.pone.0232518)
Supplement: S2 File — (ZIP) [file pone.0232518.s004.zip › Python Data/10 mpas viscosity/Height 0.1mm/width 2000um/Flow rate width = 2000 um]

0.000000000000000000e+00
2.787091301773348748e-12
4.799299977544731028e-12
6.247103686211685599e-12
7.284738094211111820e-12
8.025664119298525869e-12
8.513148625845432652e-12
8.840364707425811186e-12
9.037347330145990483e-12
9.154117619172987584e-12
9.205067234037248376e-12
9.212175896480985143e-12
9.184017316026726084e-12
9.130893138927470465e-12
9.059526711186275620e-12
8.975039430631323800e-12
8.882386585361737439e-12
8.784277203895015594e-12
8.682869055359779378e-12
8.579396131616414722e-12
8.474938972933788101e-12
8.370619101192527484e-12
8.266891505167028716e-12
8.164118846094215004e-12
8.062623249568534523e-12
7.962608182569794633e-12
7.864192458940175368e-12
7.767447603357911641e-12
7.672412270051870321e-12
7.579069085702847342e-12
7.487381547542144726e-12
7.397349535399179666e-12
7.308973049273948932e-12
7.222252089166454946e-12
7.137186655076696902e-12
7.053786896722608030e-12
6.972087926158733469e-12
6.892092719918242086e-12
6.813801278001134688e-12
6.737213600407410468e-12
6.662329687137069425e-12
6.589237393887880882e-12
6.518937530874202394e-12
6.451712735035324636e-12
6.387563006371246801e-12
6.326488344881968081e-12
6.268488750567489285e-12
6.213551047507504597e-12
6.158393115276040506e-12
6.100477412825137712e-12
6.040111660242798944e-12
5.979851005603018933e-12
5.917581471504075791e-12
5.853303057945968710e-12
5.787015764928696882e-12
5.718719592452261923e-12
5.648414540516663833e-12
5.576100609121900996e-12
5.513702000358485220e-12
5.454275957368828772e-12
5.396229120983659088e-12
5.339561491202976975e-12
5.284273068026783242e-12
5.230363851455077079e-12
5.177833841487858488e-12
5.125456588972000921e-12
5.073312999739828709e-12
5.022048803585744052e-12
4.971664000509746144e-12
4.922158590511835790e-12
4.873532573592011377e-12
4.825785949750274520e-12
4.778676333854172265e-12
4.731994919776507034e-12
4.686112651140919179e-12
4.641029527947410317e-12
4.596745550195979638e-12
4.553260717886626337e-12
4.510575031019352027e-12
4.468688489594155093e-12
4.427601093611037152e-12
4.387312843069997395e-12
4.347823737971035822e-12
4.309133778314152433e-12
4.271242964099347229e-12
4.234151295326620209e-12
4.197858771995971373e-12
4.162365394107400722e-12
4.125471291829693271e-12
4.088706939036775665e-12
4.052427002636578643e-12
4.016631482629102203e-12
3.981320379014347960e-12
3.946493691792314301e-12
3.912151420963002839e-12
3.878293566526411960e-12
3.844920128482543278e-12
3.812031106831394372e-12
3.779626501572967663e-12
3.747706312707262344e-12
3.716270540234278416e-12
3.685319184154015070e-12
3.654852244466473115e-12
3.627063548410119408e-12
3.596593420916135083e-12
3.566602367123430633e-12
3.537086361279045214e-12
3.508041377630016770e-12
3.479463390423384053e-12
3.451348373906185413e-12
3.423692302325459197e-12
3.396491149928243756e-12
3.369740890961577032e-12
3.343437499672497375e-12
3.317576950308043537e-12
3.292155217115253463e-12
3.267168274341165905e-12
3.242612096232819212e-12
3.218482657037251733e-12
3.194065110829547069e-12
3.169801913104622153e-12
3.145852925354673521e-12
3.122210641327689272e-12
3.098867554771658311e-12
3.075816159434569948e-12
3.053048949064412684e-12
3.030558417409174618e-12
3.008337058216844656e-12
2.986377365235411702e-12
2.964671832212863855e-12
2.943212952897190829e-12
2.921993221036380722e-12
2.901005130378421631e-12
2.880241174671303270e-12
2.859693847663014140e-12
2.839355643101542341e-12
2.819219054734877584e-12
2.799276576311007565e-12
2.779520701577921189e-12
2.759943924283606958e-12
2.740538738176053777e-12
2.721297637003250957e-12
2.702213114513186190e-12
2.683277664453848788e-12
2.664483780573226848e-12
2.645823956619310083e-12
2.627763199753097020e-12
2.610048168817728769e-12
2.592516994556951871e-12
2.575164681604054084e-12
2.557986234592321951e-12
2.540976658155042017e-12
2.524130956925501231e-12
2.507444135536986944e-12
2.490911198622785701e-12
2.474527150816184451e-12
2.458286996750469738e-12
2.442185741058929319e-12
2.426218388374849736e-12
2.410379943331517537e-12
2.394665410562220071e-12
2.379069794700243885e-12
2.363588100378875926e-12
2.348215332231403546e-12
2.332946494891113291e-12
2.317776592991292108e-12
2.302700631165226542e-12
2.287713614046203945e-12
2.272810546267511266e-12
2.257986432462435049e-12
2.243236277264262243e-12
2.228555085306280200e-12
2.213937861221775463e-12
2.200009118740328822e-12
2.186516310941303494e-12
2.173177523451691590e-12
2.159991415650532615e-12
2.146956646916866482e-12
2.134071876629733099e-12
2.121335764168171167e-12
2.108746968911220998e-12
2.096304150237922101e-12
2.084005967527314386e-12
2.071851080158437358e-12
2.059838147510330121e-12
2.047965828962033394e-12
2.036232783892585874e-12
2.024637671681027876e-12
2.013179151706398908e-12
2.001855883347738071e-12
1.990666525984085680e-12
1.979609738994481241e-12
1.968684181757964666e-12
1.957888513653575056e-12
1.947221394060352323e-12
1.936681482357335973e-12
1.926267437923565512e-12
1.915977920138081255e-12
1.905811588379922709e-12
1.895767102028128976e-12
1.882363839496595352e-12
1.871917953397987267e-12
1.861434332557450190e-12
1.850911336589523149e-12
1.840347183666323127e-12
1.829739950517547894e-12
1.819087572430473580e-12
1.808387843249955889e-12
1.797638415378429290e-12
1.786836799775908228e-12
1.775980365959986318e-12
1.765066342005836142e-12
1.754091814546209855e-12
1.743053728771439186e-12
1.731948888429434222e-12
1.720773955825685638e-12
1.709525451823262061e-12
1.698199755842812502e-12
1.686793105862564737e-12
1.675301598418325913e-12
1.663721188603482345e-12
1.652047690069000326e-12
1.640276775023424105e-12
1.628403974232878517e-12
1.616424677021067158e-12
1.604334131269272796e-12
1.592127443416357771e-12
1.581583890086199405e-12
1.572488893822166525e-12
1.563481115195413216e-12
1.554561475553281074e-12
1.545730830311738880e-12
1.536989968955383816e-12
1.528339615037440857e-12
1.519780426179762770e-12
1.511312994072830924e-12
1.502937844475753470e-12
1.494655437216267363e-12
1.486466166190737350e-12
1.478370359364156175e-12
1.470368278770144170e-12
1.462460120510950069e-12
1.454646014757450397e-12
1.446926025749149271e-12
1.439300151794179207e-12
1.431768325269300310e-12
1.424330412619901088e-12
1.416986214359997435e-12
1.409735465072233644e-12
1.402577833407881803e-12
1.395512922086841589e-12
1.388540267897641080e-12
1.381659341697436145e-12
1.374869548412010649e-12
1.368170227035776451e-12
1.361560650631773004e-12
1.355040026331667955e-12
1.348607495335757148e-12
1.342262132912963617e-12
1.336002948400839599e-12
1.329828885205563310e-12
1.323738820801943382e-12
1.317731566733414221e-12
1.311805868612039440e-12
1.305960406118509840e-12
1.300193793002145024e-12
1.294504577080891377e-12
1.288891240241324696e-12
1.283352198438647356e-12
1.277885801696690334e-12
1.272490334107912402e-12
1.267164013833400525e-12
1.261904993102869263e-12
1.256711358214660966e-12
1.251581129535746790e-12
1.246512261501724469e-12
1.241502642616821350e-12
1.236550095453890957e-12
1.231652376654416423e-12
1.226807176928507262e-12
1.222012121054902599e-12
1.217264767880967736e-12
1.212500073475661607e-12
1.207728168282604076e-12
1.202986114283185805e-12
1.198270797158909205e-12
1.193579029950457753e-12
1.188907553057696590e-12
1.184253034239670710e-12
1.179612068614606974e-12
1.174981178659912702e-12
1.170356814212176678e-12
1.165735352467167939e-12
1.161113097979837394e-12
1.156486282664315801e-12
1.151851065793916394e-12
1.147203534001131649e-12
1.142539701277636522e-12
1.137855508974286017e-12
1.133146825801116606e-12
