# Supplementary material for: Flow analysis on microcasting with degassed polydimethylsiloxane micro-channels for cell patterning with cross-linked albumin
Source: PLoS One. 2020 May 20;15(5):e0232518. doi: 10.1371/journal.pone.0232518 (PMC7239381; doi:10.1371/journal.pone.0232518)
Supplement: S2 File — (ZIP) [file pone.0232518.s004.zip › Python Data/10 mpas viscosity/Height 0.1mm/width 2000um/P]

1.011481975856004719e+05
1.006035516680599685e+05
1.002103312379286945e+05
9.992740531482608640e+04
9.972463357790565351e+04
9.957984379850135883e+04
9.948458088185916131e+04
9.942063719157784362e+04
9.938214337502339913e+04
9.935932443788700039e+04
9.934936800060831592e+04
9.934797884483264352e+04
9.935348151920804230e+04
9.936386290361457213e+04
9.937780913978342141e+04
9.939431941786763491e+04
9.941242538873858575e+04
9.943159766129896161e+04
9.945141457008481666e+04
9.947163497171175550e+04
9.949204770989445387e+04
9.951243361983075738e+04
9.953270378883297963e+04
9.955278734661352064e+04
9.957262134425144177e+04
9.959216602077450079e+04
9.961139815789987915e+04
9.963030377846653573e+04
9.964887532876856858e+04
9.966711620385348215e+04
9.968503353699459694e+04
9.970262735167531355e+04
9.971989764789561741e+04
9.973684442565553763e+04
9.975346768495504512e+04
9.976976544236346672e+04
9.978573083637712989e+04
9.980136328532990592e+04
9.981666278922179481e+04
9.983162934805278201e+04
9.984626296182288206e+04
9.986054646200692514e+04
9.987428427295330039e+04
9.988742116250832623e+04
9.989995713067197357e+04
9.991189217744425696e+04
9.992322630282519094e+04
9.993396208161780669e+04
9.994474089700527838e+04
9.995605862846290984e+04
9.996785514215526928e+04
9.997963111788917740e+04
9.999179966346663423e+04
1.000043607788876106e+05
1.000173144641521358e+05
1.000306607192602096e+05
1.000443995442118030e+05
1.000585309390069451e+05
1.000707247080096276e+05
1.000823375861702079e+05
1.000936809434700554e+05
1.001047547799091844e+05
1.001155590954875806e+05
1.001260938902052440e+05
1.001363591640621889e+05
1.001465945864671230e+05
1.001567843470189691e+05
1.001668022589307657e+05
1.001766483222025272e+05
1.001863225368342391e+05
1.001958249028259015e+05
1.002051554201775289e+05
1.002143614551424980e+05
1.002234838120549684e+05
1.002324500021054992e+05
1.002412600252940902e+05
1.002499138816207269e+05
1.002584115710854239e+05
1.002667530936881667e+05
1.002749384494289698e+05
1.002829676383078331e+05
1.002908406603247568e+05
1.002985575154797407e+05
1.003061182037727704e+05
1.003135227252038603e+05
1.003207710797729960e+05
1.003278632674801920e+05
1.003347992883254483e+05
1.003420090349792881e+05
1.003491934263363073e+05
1.003562831543392676e+05
1.003632782189881691e+05
1.003701786202830262e+05
1.003769843582238245e+05
1.003836954328105639e+05
1.003903118440432445e+05
1.003968335919218662e+05
1.004032606764464435e+05
1.004095930976169620e+05
1.004158308554334217e+05
1.004219739498958224e+05
1.004280223810041789e+05
1.004339761487584765e+05
1.004394065413154894e+05
1.004453609320223768e+05
1.004512217034296627e+05
1.004569896422392048e+05
1.004626655351528752e+05
1.004682501688725170e+05
1.004737443301000167e+05
1.004791488055372029e+05
1.004844643818859622e+05
1.004896918458481523e+05
1.004948319841256307e+05
1.004998855834202550e+05
1.005048534304338973e+05
1.005097363118684152e+05
1.005145350144256663e+05
1.005192503248075082e+05
1.005240219362900243e+05
1.005287633854054438e+05
1.005334434324490867e+05
1.005380635442726343e+05
1.005426251877277537e+05
1.005471298296660971e+05
1.005515789369393315e+05
1.005559739763991238e+05
1.005603164148971409e+05
1.005646077192850353e+05
1.005688493564144883e+05
1.005730427931371523e+05
1.005771894963046943e+05
1.005812909327687812e+05
1.005853485693810653e+05
1.005893638729932281e+05
1.005933383104569220e+05
1.005972733486238285e+05
1.006011704543455853e+05
1.006050310944738594e+05
1.006088567358603323e+05
1.006126488453566708e+05
1.006164088898145128e+05
1.006201383360855398e+05
1.006238386510214186e+05
1.006275113014738163e+05
1.006311577542943851e+05
1.006346871390291490e+05
1.006381489629284624e+05
1.006415748580488435e+05
1.006449658005715028e+05
1.006483227666775783e+05
1.006516467325482954e+05
1.006549386743648211e+05
1.006581995683083369e+05
1.006614303905600391e+05
1.006646321173010947e+05
1.006678057247126853e+05
1.006709521889760217e+05
1.006740724862722709e+05
1.006771675927826145e+05
1.006802384846882342e+05
1.006832861381703260e+05
1.006863115294100717e+05
1.006893156345886382e+05
1.006922994298872363e+05
1.006952638914870331e+05
1.006982099955692102e+05
1.007011387183149636e+05
1.007040510359054606e+05
1.007069479245219118e+05
1.007098303603454697e+05
1.007126993195573450e+05
1.007155557783387048e+05
1.007182776958891482e+05
1.007209144242515176e+05
1.007235210543775320e+05
1.007260978482477512e+05
1.007286450678427354e+05
1.007311629751430301e+05
1.007336518321292097e+05
1.007361119007818052e+05
1.007385434430814057e+05
1.007409467210085568e+05
1.007433219965438184e+05
1.007456695316677360e+05
1.007479895883608697e+05
1.007502824286037940e+05
1.007525483143770398e+05
1.007547875076611963e+05
1.007570002704367944e+05
1.007591868646843941e+05
1.007613475523845700e+05
1.007634825955178676e+05
1.007655922560648469e+05
1.007676767960060679e+05
1.007697364773220761e+05
1.007717715619934461e+05
1.007737823120007233e+05
1.007757689893244678e+05
1.007777318559452397e+05
1.007803510856112698e+05
1.007823923926954885e+05
1.007844410738019214e+05
1.007864974494902999e+05
1.007885618679606268e+05
1.007906347050532640e+05
1.007927163642488304e+05
1.007948072766682599e+05
1.007969079010727728e+05
1.007990187238639191e+05
1.008011402590834914e+05
1.008032730484136409e+05
1.008054176611767762e+05
1.008075746943356353e+05
1.008097447724932281e+05
1.008119285478928941e+05
1.008141267004182446e+05
1.008163399375931913e+05
1.008185689945819613e+05
1.008208146341890679e+05
1.008230776468593249e+05
1.008253588506778760e+05
1.008276590913700929e+05
1.008299792423017207e+05
1.008323202044787613e+05
1.008346829065475322e+05
1.008370683047946513e+05
1.008391286977476848e+05
1.008409060175585182e+05
1.008426662935322674e+05
1.008444093456217088e+05
1.008461350066637387e+05
1.008478431223794032e+05
1.008495335513738537e+05
1.008512061651363911e+05
1.008528608480404364e+05
1.008544974973435892e+05
1.008561160231875110e+05
1.008577163485980273e+05
1.008592984094851272e+05
1.008608621546428767e+05
1.008624075457495055e+05
1.008639345573673781e+05
1.008654431769429793e+05
1.008669334048069140e+05
1.008684052541739511e+05
1.008698587511429796e+05
1.008712939346970088e+05
1.008727108567031682e+05
1.008741095819127804e+05
1.008754901879612153e+05
1.008768527653680503e+05
1.008781974175369396e+05
1.008795242607557157e+05
1.008808334241963021e+05
1.008821250499147718e+05
1.008833992928513471e+05
1.008846563208303560e+05
1.008858963145602611e+05
1.008871194676336891e+05
1.008883259865273430e+05
1.008895160906021047e+05
1.008906900121029903e+05
1.008918479961590929e+05
1.008929903007837129e+05
1.008941171968742274e+05
1.008952289682121627e+05
1.008963259114631801e+05
1.008974083361770608e+05
1.008984765647877648e+05
1.008995309326132992e+05
1.009005717878558935e+05
1.009015994916018535e+05
1.009026144178216200e+05
1.009036169533697830e+05
1.009046074979850673e+05
1.009055864642903180e+05
1.009065542777925148e+05
1.009075113768827869e+05
1.009084582128363400e+05
1.009093952498125873e+05
1.009103229648550332e+05
1.009112540686744615e+05
1.009121865816067148e+05
1.009131132610986679e+05
1.009140347157420765e+05
1.009149515683240170e+05
1.009158644558268134e+05
1.009167740294280520e+05
1.009176809545006399e+05
1.009185859106126882e+05
1.009194895915276575e+05
1.009203927052042272e+05
1.009212959737963829e+05
1.009222001336533722e+05
1.009231059353197052e+05
1.009240141435351979e+05
1.009249255372348998e+05
1.009258409095491661e+05
1.009267610678036290e+05
