# Supplementary material for: Flow analysis on microcasting with degassed polydimethylsiloxane micro-channels for cell patterning with cross-linked albumin
Source: PLoS One. 2020 May 20;15(5):e0232518. doi: 10.1371/journal.pone.0232518 (PMC7239381; doi:10.1371/journal.pone.0232518)
Supplement: S2 File — (ZIP) [file pone.0232518.s004.zip › Python Data/10 mpas viscosity/Height 0.1mm/width 2000um/viscosity P]

0.000000000000000000e+00
2.036610818836722014e+00
3.506991769839516326e+00
4.564945161874764068e+00
5.323175600893486958e+00
5.864592366713320182e+00
6.220811848800976485e+00
6.459918408180620020e+00
6.603859491237171753e+00
6.689187027439432498e+00
6.726417432048744871e+00
6.731611943915350338e+00
6.711035628543212894e+00
6.672216206390340076e+00
6.620066627097056511e+00
6.558329248948437495e+00
6.490625048891560667e+00
6.418933594938341258e+00
6.344831633408177574e+00
6.269220878992517676e+00
6.192890914723811591e+00
6.116661270121667826e+00
6.040864419066576119e+00
5.965765368951090331e+00
5.891599506563673927e+00
5.818515511300687670e+00
5.746600203983629918e+00
5.675905849830154892e+00
5.606460694639261888e+00
5.538252043207954500e+00
5.471253221873404016e+00
5.405464142823379170e+00
5.340884806057879075e+00
5.277515211576903731e+00
5.215355359380453137e+00
5.154412666170427038e+00
5.094712789373301298e+00
5.036257904030723154e+00
4.979048010142691716e+00
4.923083107709207873e+00
4.868363196730270737e+00
4.814952475987047009e+00
4.763582267380927604e+00
4.714459102161175252e+00
4.667582980327787290e+00
4.622953901880765493e+00
4.580571866820108973e+00
4.540427247107502673e+00
4.500121699364669325e+00
4.457800966593199909e+00
4.413689909047941562e+00
4.369655649706860601e+00
4.324153442172741002e+00
4.277183286445582766e+00
4.228745182525385893e+00
4.178839130412150382e+00
4.127465130105877122e+00
4.074623181606563449e+00
4.029026655361774623e+00
3.985602271669577590e+00
3.943185715417522719e+00
3.901776986605610453e+00
3.861376085233842126e+00
3.821983011302215960e+00
3.783597764810733288e+00
3.745324142749315133e+00
3.707221265424970102e+00
3.669760986875807429e+00
3.632943307101828001e+00
3.596768226103031818e+00
3.561235743879417104e+00
3.526345860430986079e+00
3.491921457705392751e+00
3.457809954831884802e+00
3.424282411390249248e+00
3.391338827380486531e+00
3.358979202802596653e+00
3.327203537656578280e+00
3.296011831942433634e+00
3.265404085660160494e+00
3.235380298809760635e+00
3.205940471391233171e+00
3.177084603404578544e+00
3.148812694849796312e+00
3.121124745726886918e+00
3.094020756035849473e+00
3.067500725776684867e+00
3.041564654949392654e+00
3.014605032994332134e+00
2.987740222861293038e+00
2.961229390247974269e+00
2.935072535154376272e+00
2.909269657580500379e+00
2.883820757526344813e+00
2.858725834991910908e+00
2.833984889977197330e+00
2.809597922482205856e+00
2.785564932506934710e+00
2.761885920051385224e+00
2.738560885115556953e+00
2.715589827699449454e+00
2.692972747803062727e+00
2.670709645426397660e+00
2.650403615626180098e+00
2.628138183824180185e+00
2.606222825477765959e+00
2.584654598849067231e+00
2.563430562200210261e+00
2.542547773793324417e+00
2.522003291890536403e+00
2.501794174753975142e+00
2.481917480645766894e+00
2.462370267828041026e+00
2.443149594562923799e+00
2.424252519112544135e+00
2.405676099739029628e+00
2.387417394704507867e+00
2.369473462271106889e+00
2.351841360700954287e+00
2.333998730736010163e+00
2.316268887815286615e+00
2.298768647503568019e+00
2.281492524758421681e+00
2.264435034537413571e+00
2.247590691798112328e+00
2.230954011498083478e+00
2.214519508594894326e+00
2.198281698046111288e+00
2.182235094809302112e+00
2.166374213842033214e+00
2.150693570101871455e+00
2.135187678546383694e+00
2.119851054133136792e+00
2.104678211819698053e+00
2.089663666563634337e+00
2.074801933322512060e+00
2.060087527053898970e+00
2.045514962715360596e+00
2.031078755264465130e+00
2.016773419658778543e+00
2.002593470855868141e+00
1.988533423813301670e+00
1.974587793488644438e+00
1.960751094839464193e+00
1.947017842823327793e+00
1.933382552397802101e+00
1.920185018177553937e+00
1.907240116216128545e+00
1.894429563815605233e+00
1.881749710712397938e+00
1.869196906642920153e+00
1.856767501343584481e+00
1.844457844550803749e+00
1.832264286000992115e+00
1.820183175430562184e+00
1.808210862575927225e+00
1.796343697173500287e+00
1.784578028959695306e+00
1.772910207670924665e+00
1.761336583043601856e+00
1.749853504814140148e+00
1.738457322718952591e+00
1.727144386494452677e+00
1.715911045877053231e+00
1.704753650603167747e+00
1.693668550409209494e+00
1.682652095031590855e+00
1.671700634206726210e+00
1.660810517671027720e+00
1.649978095160909319e+00
1.639199716412783836e+00
1.628471731163064762e+00
1.617790489148164923e+00
1.607612341194254890e+00
1.597752743726997604e+00
1.588005693497885229e+00
1.578370210875159163e+00
1.568845316227062137e+00
1.559430029921835770e+00
1.550123372327721682e+00
1.540924363812962161e+00
1.531832024745799270e+00
1.522845375494474629e+00
1.513963436427230747e+00
1.505185227912308354e+00
1.496509770317951293e+00
1.487936084012399629e+00
1.479463189363896758e+00
1.471090106740683856e+00
1.462815856511002766e+00
1.454639459043095995e+00
1.446559934705205164e+00
1.438576303865572559e+00
1.430687586892439578e+00
1.422892804154048507e+00
1.415190976018641411e+00
1.407581122854459688e+00
1.400062265029746067e+00
1.392633422912742169e+00
1.385293616871689393e+00
1.375499452804634481e+00
1.367866331985368333e+00
1.360205637263657952e+00
1.352516169960875647e+00
1.344796628042193243e+00
1.337045606116584295e+00
1.329261595436822541e+00
1.321442983899482559e+00
1.313588056044938668e+00
1.305694993057367137e+00
1.297761872764743973e+00
1.289786669638846250e+00
1.281767254795251221e+00
1.273701395993337648e+00
1.265586757636283588e+00
1.257420900771069050e+00
1.249201283088473780e+00
1.240925258923078367e+00
1.232590079253264470e+00
1.224192891701213926e+00
1.215730740532909193e+00
1.207200566658133800e+00
1.198599207630471231e+00
1.189923397647305814e+00
1.181169767549822947e+00
1.172334844823008426e+00
1.163415053595648230e+00
1.155710564414572872e+00
1.149064579126317875e+00
1.142482326369381296e+00
1.135964479399770521e+00
1.129511663295472035e+00
1.123124454956449192e+00
1.116803383104644443e+00
1.110548928283977999e+00
1.104361522860348499e+00
1.098241551021632345e+00
1.092189348777684144e+00
1.086205203960336707e+00
1.080289356223401720e+00
1.074441997042667740e+00
1.068663269715902420e+00
1.062953269362851172e+00
1.057312042925237616e+00
1.051739589166763578e+00
1.046235858673108865e+00
1.040800753851931937e+00
1.035434128932868347e+00
1.030135789967533411e+00
1.024905494829518871e+00
1.019742953214395786e+00
1.014647826639712980e+00
1.009619728444997255e+00
1.004658223791753846e+00
9.997628296634664125e-01
9.949330148655957107e-01
9.901682000255817018e-01
9.854677575928421085e-01
9.808310118387728593e-01
9.762572388567480886e-01
9.717456665621194700e-01
9.672954746922181046e-01
9.629057948063516337e-01
9.585757102858075696e-01
9.543042563338497430e-01
9.500904199757218560e-01
9.459331400586445948e-01
9.418313072518175177e-01
9.377837640464177227e-01
9.337893047556008463e-01
9.298466755145005092e-01
9.259545742802287593e-01
9.221116508318752958e-01
9.183165067705082452e-01
9.145676955191742730e-01
9.108637223228972513e-01
9.072030442486802571e-01
9.035840701855035739e-01
9.000051608443264684e-01
8.964646287580857464e-01
8.929607382816968641e-01
8.894917055920527060e-01
8.860100011469479453e-01
8.825230275639652788e-01
8.790578671393397547e-01
8.756122441475714391e-01
8.721838297823456543e-01
8.687702421565330901e-01
8.653690463021888046e-01
8.619777541705532231e-01
8.585938246320511391e-01
8.552146634762933797e-01
8.518376234120743629e-01
8.484600040673746513e-01
8.450790519893587316e-01
8.416919606443771240e-01
8.382958704179642728e-01
8.348878686148402117e-01
8.314649894589095647e-01
8.280242140932624340e-01
