# Supplementary material for: Flow analysis on microcasting with degassed polydimethylsiloxane micro-channels for cell patterning with cross-linked albumin
Source: PLoS One. 2020 May 20;15(5):e0232518. doi: 10.1371/journal.pone.0232518 (PMC7239381; doi:10.1371/journal.pone.0232518)
Supplement: S2 File — (ZIP) [file pone.0232518.s004.zip › Python Data/10 mpas viscosity/Height 0.1mm/width 200um/Flow rate width = 200 um]

0.000000000000000000e+00
7.720898733207303829e-13
1.458722122555629877e-12
2.066688511454062328e-12
2.601509213790623332e-12
3.063457981428546007e-12
3.456596569056084566e-12
3.785338878006799771e-12
4.054098809614251573e-12
4.267262751818899997e-12
4.425542667374716375e-12
4.529283226954821765e-12
4.580801095370917819e-12
4.582412937434706186e-12
4.536435417957887711e-12
4.447284412084074899e-12
4.321907106245044040e-12
4.164615849417144334e-12
3.979674782247969053e-12
3.771348045385113889e-12
3.551601357251155222e-12
3.365619733246853982e-12
3.184562801386936635e-12
3.004515176983507464e-12
2.831473611672788202e-12
2.668004343854528714e-12
2.515005117771400516e-12
2.373241324095565697e-12
2.242313809396868832e-12
2.121992752348314768e-12
2.012278152949904715e-12
1.912550438612685368e-12
1.821976180517470068e-12
1.740550954080351940e-12
1.667999370118220347e-12
1.603143443579682726e-12
1.545849123113354525e-12
1.495863719813615505e-12
1.447862502040819241e-12
1.399711037770218352e-12
1.350584081469851339e-12
1.299559390440194522e-12
1.247186617729648003e-12
1.195131519919036877e-12
1.147592059269424044e-12
1.107441409891193499e-12
1.069014766125099474e-12
1.032312127971142374e-12
9.973334954293226014e-13
9.640788684996393492e-13
9.325482471820932232e-13
9.027416314766840214e-13
8.746590213834118447e-13
8.483004169022764913e-13
8.236658180332780620e-13
8.007552247764165570e-13
7.795686371316921781e-13
7.601060550991045214e-13
7.423674786786538898e-13
7.257607250398752591e-13
7.062043877549260871e-13
6.875818541572802513e-13
6.698931242469379537e-13
6.531381980238990933e-13
6.373170754881635691e-13
6.224297566397315831e-13
6.084762414786029333e-13
5.954565300047778217e-13
5.833706222182562482e-13
5.722185181190379100e-13
5.620002177071231100e-13
5.525470715478915977e-13
5.397026696421168536e-13
5.271093214753607682e-13
5.147670270476234425e-13
5.026757863589048766e-13
4.908355994092048684e-13
4.792464661985235189e-13
4.679083867268608282e-13
4.568213609942167962e-13
4.459853890005915239e-13
4.354004707459848598e-13
4.250666062303970565e-13
4.149837954538277604e-13
4.003942741943680557e-13
3.953618961081546280e-13
3.906411422508553934e-13
3.862629364520466706e-13
3.822582025413047785e-13
3.786578643482061368e-13
3.754928457023269634e-13
3.727940704332436780e-13
3.705924623705325995e-13
3.689189453437700467e-13
3.678044431825323887e-13
3.672798797163959950e-13
3.632911193868397090e-13
3.587097210462358942e-13
3.540633746707875056e-13
3.493475160768285279e-13
3.445575810806929965e-13
3.396890054987149973e-13
3.347372251472285151e-13
3.296976758425676861e-13
3.245657934010665456e-13
3.193370136390589777e-13
3.140067723728791690e-13
3.085705054188610538e-13
3.030236485933387686e-13
2.973616377126462981e-13
2.915799085931177282e-13
2.856738970510870941e-13
2.796390389028883807e-13
2.734707699648556233e-13
2.671645260533228574e-13
2.623974451756648813e-13
2.585744457813981337e-13
2.549955672507974313e-13
2.516752038272757358e-13
2.486277497542459582e-13
2.458675992751209087e-13
2.434091466333136498e-13
2.412667860722370926e-13
2.394549118353040978e-13
2.379879181659276774e-13
2.368801993075206416e-13
2.361461495034960025e-13
2.358001629972666711e-13
2.358566340322455585e-13
2.363299568518456264e-13
2.372345256994796848e-13
2.385847348185607965e-13
2.403949784525018218e-13
2.426796508447157226e-13
2.432198764257054879e-13
2.414513626137722461e-13
2.394674876553425925e-13
2.372472114702116647e-13
2.347694939781747517e-13
2.320132950990271929e-13
2.289575747525641259e-13
2.255812928585808901e-13
2.218634093368727241e-13
2.177828841072348411e-13
2.133186770894625554e-13
2.084497482033510801e-13
2.031550573686957044e-13
1.974135645052916413e-13
1.912042295329342053e-13
1.845060123714185843e-13
1.772978729405402944e-13
1.695587711600941704e-13
1.612676669498756526e-13
1.539532686343735235e-13
1.501352138259561255e-13
1.465363829358062111e-13
1.431764473874513096e-13
1.400750786044190258e-13
1.372519480102368382e-13
1.347267270284323265e-13
1.325190870825329946e-13
1.306486995960664472e-13
1.291352359925601632e-13
1.279983676955417219e-13
1.272577661285386779e-13
1.269331027150785350e-13
1.270440488786888475e-13
1.276102760428971698e-13
1.286514556312310311e-13
1.301872590672179856e-13
1.322373577743855878e-13
1.348214231762613667e-13
1.373850648880990400e-13
1.356512844624899168e-13
1.339560645057767113e-13
1.323005056437785355e-13
1.306857085023145770e-13
1.291127737072039732e-13
1.275828018842659369e-13
1.260968936593195297e-13
1.246561496581839393e-13
1.232616705066783282e-13
1.219145568306218588e-13
1.206159092558336936e-13
1.193668284081329699e-13
1.181684149133388501e-13
1.170217693972704968e-13
1.159279924857470723e-13
1.148881848045877140e-13
1.139034469796115842e-13
1.129748796366378329e-13
1.121035834014856225e-13
1.112906588999741281e-13
1.105372067579224618e-13
1.098443276011497986e-13
1.092131220554753009e-13
1.086446907467181187e-13
1.081401343006974145e-13
1.077005533432323380e-13
1.073270485001420391e-13
1.070207203972456930e-13
1.065632983348220797e-13
1.057572338427637283e-13
1.049578361974167202e-13
1.041640868489199696e-13
1.033749672474123273e-13
1.025894588430326947e-13
1.018065430859199606e-13
1.010252014262129886e-13
1.002444153140506549e-13
9.946316619957187344e-14
9.868043553291549522e-14
9.789520476422040900e-14
9.710645534362550360e-14
9.631316872126966780e-14
9.551432634729177777e-14
9.470890967183070968e-14
9.389590014502533972e-14
9.307427921701458190e-14
9.224302833793728718e-14
9.140112895793234432e-14
9.054756252713866739e-14
8.968131049569508205e-14
8.880135431374050235e-14
8.790667543141380447e-14
8.699625529885386456e-14
8.606907536619958405e-14
8.512411708358983911e-14
8.416036190116349330e-14
8.317679126905944801e-14
8.242234953987332195e-14
8.182908828211902882e-14
8.125559089196371076e-14
8.070224272756841944e-14
8.016942914709414342e-14
7.965753550870194701e-14
7.916694717055281876e-14
7.869804949080778510e-14
7.825122782762788509e-14
7.782686753917411990e-14
7.742535398360752860e-14
7.704707251908913762e-14
7.669240850377996075e-14
7.636174729584101180e-14
7.605547425343334246e-14
7.577397473471794128e-14
7.551763409785584732e-14
7.528683770100808700e-14
7.508197090233568676e-14
7.490341905999966039e-14
7.475156753216102172e-14
7.462680167698080979e-14
7.452950685262003841e-14
7.446006841723973400e-14
7.441887172900092300e-14
7.440630214606461922e-14
7.442274502659184908e-14
7.446858572874363902e-14
7.454420961068100284e-14
6.800225101936805532e-14
6.811553413793102958e-14
6.815037378829859977e-14
6.810676997047076588e-14
6.798472268444756578e-14
6.778423193022896160e-14
6.750529770781499122e-14
6.714792001720560413e-14
6.671209885840085084e-14
6.619783423140068084e-14
6.560512613620515726e-14
6.493397457281420436e-14
6.418437954122789787e-14
6.335634104144621255e-14
6.244985907346909790e-14
6.146493363729662967e-14
6.040156473292873212e-14
5.925975236036550623e-14
5.803949651960681314e-14
5.674079721065280434e-14
5.536365443350333466e-14
5.390806818815855557e-14
5.237403847461830298e-14
5.076156529288274729e-14
4.907064864295171180e-14
4.730128852482537951e-14
4.545348493850366839e-14
4.352723788398645853e-14
4.174762834754611071e-14
4.142387454751068307e-14
4.129369110094354201e-14
4.135707800784466227e-14
4.161403526821404387e-14
4.206456288205171203e-14
4.270866084935761628e-14
4.354632917013183235e-14
4.457756784437426557e-14
4.580237687208502953e-14
4.722075625326399172e-14
4.883270598791130359e-14
4.974605644313119665e-14
