# Supplementary material for: Flow analysis on microcasting with degassed polydimethylsiloxane micro-channels for cell patterning with cross-linked albumin
Source: PLoS One. 2020 May 20;15(5):e0232518. doi: 10.1371/journal.pone.0232518 (PMC7239381; doi:10.1371/journal.pone.0232518)
Supplement: S2 File — (ZIP) [file pone.0232518.s004.zip › Python Data/10 mpas viscosity/Height 0.1mm/width 200um/P]

1.011099200759150990e+05
9.767073008548218058e+04
9.461220174535442493e+04
9.190408188590568898e+04
8.952178149613212736e+04
8.746408117826614762e+04
8.571288828979278333e+04
8.424854158943728544e+04
8.305137983592493401e+04
8.210186434338471736e+04
8.139682375151049928e+04
8.093472276244391105e+04
8.070524204587521672e+04
8.069806227149468032e+04
8.090286410899258044e+04
8.129997752497295733e+04
8.185845703645065078e+04
8.255909375603162334e+04
8.338289353505552572e+04
8.431086222486199404e+04
8.528969983998397947e+04
8.611813466574983613e+04
8.692463298837769253e+04
8.772663546120675164e+04
8.849743020921434800e+04
8.922558620380853245e+04
8.990710454133825260e+04
9.053857587267275085e+04
9.112177818315943296e+04
9.165773518679157132e+04
9.214644688356915140e+04
9.259067309190183005e+04
9.299412622941313020e+04
9.335682600492869096e+04
9.367999910947860917e+04
9.396889274878028664e+04
9.422410403993343061e+04
9.444675855806205072e+04
9.466057473853176634e+04
9.487506017561163753e+04
9.509389083536628459e+04
9.532117474714637501e+04
9.555446354149701074e+04
9.578633728771164897e+04
9.599809662152279634e+04
9.617694330274798267e+04
9.634811058932030573e+04
9.651159848123976553e+04
9.666740697850636207e+04
9.681553608112009533e+04
9.695598578908095078e+04
9.708875610238895752e+04
9.721384702104408643e+04
9.733125854504633753e+04
9.744099067439573992e+04
9.754304340909226448e+04
9.763741674913592578e+04
9.772411069452672382e+04
9.780312524526465859e+04
9.787709821507247398e+04
9.796420978299221315e+04
9.804716182440426201e+04
9.812595433930862055e+04
9.820058732770525967e+04
9.827106078959422302e+04
9.833737472497546696e+04
9.839952913384902058e+04
9.845752401621488389e+04
9.851135937207304232e+04
9.856103520142349589e+04
9.860655150426625914e+04
9.864865951108299487e+04
9.870587349613041442e+04
9.876196918972482672e+04
9.881694659186621720e+04
9.887080570255460043e+04
9.892354652178996184e+04
9.897516904957230145e+04
9.902567328590163379e+04
9.907505923077795887e+04
9.912332688420126215e+04
9.917047624617154361e+04
9.921650731668881781e+04
9.926142009575308475e+04
9.932640752430843713e+04
9.934882370270972024e+04
9.936985178502801864e+04
9.938935402444291685e+04
9.940719267413397029e+04
9.942322998728071980e+04
9.943732821706272080e+04
9.944934961665955780e+04
9.945915643925078621e+04
9.946661093801594689e+04
9.947157536613459524e+04
9.947391197678631579e+04
9.949167947390506743e+04
9.951208681229874492e+04
9.953278345461812569e+04
9.955378973152067920e+04
9.957512597366394766e+04
9.959681251170541509e+04
9.961886967630260915e+04
9.964131779811299930e+04
9.966417720779412775e+04
9.968746823600349308e+04
9.971121121339859383e+04
9.973542647063692857e+04
9.976013433837602497e+04
9.978535514727338159e+04
9.981110922798648244e+04
9.983741691117286973e+04
9.986429852749001293e+04
9.989177440759545425e+04
9.991986488214667770e+04
9.994109932311598095e+04
9.995812845625774935e+04
9.997407017968235596e+04
9.998886037580507400e+04
1.000024349270411767e+05
1.000147297158059373e+05
1.000256806245146581e+05
1.000352235355825833e+05
1.000432943314250151e+05
1.000498288944572414e+05
1.000547631070945063e+05
1.000580328517521120e+05
1.000595740108453319e+05
1.000593224667894392e+05
1.000572141019997071e+05
1.000531847988914378e+05
1.000471704398798756e+05
1.000391069073803228e+05
1.000289300838080671e+05
1.000265237079768121e+05
1.000344013595431752e+05
1.000432383138085570e+05
1.000531282915116171e+05
1.000641650133910007e+05
1.000764422001853818e+05
1.000900535726334056e+05
1.001050928514737461e+05
1.001216537574450340e+05
1.001398300112859579e+05
1.001597153337351483e+05
1.001814034455312940e+05
1.002049880674130254e+05
1.002305629201190022e+05
1.002582217243879131e+05
1.002880582009583741e+05
1.003201660705690738e+05
1.003546390539586573e+05
1.003915708718657843e+05
1.004241520600693329e+05
1.004411591680936253e+05
1.004571897671240731e+05
1.004721562329536246e+05
1.004859709413752862e+05
1.004985462681820500e+05
1.005097945891668787e+05
1.005196282801227790e+05
1.005279597168427281e+05
1.005347012751197180e+05
1.005397653307467262e+05
1.005430642595167446e+05
1.005445104372227506e+05
1.005440162396577507e+05
1.005414940426146932e+05
1.005368562218865991e+05
1.005300151532664313e+05
1.005208832125471963e+05
1.005093727755218715e+05
1.004979533135925303e+05
1.005056762490841211e+05
1.005132274211797194e+05
1.005206019272618432e+05
1.005277948647130543e+05
1.005348013309158559e+05
1.005416164232527808e+05
1.005482352391063905e+05
1.005546528758591739e+05
1.005608644308936928e+05
1.005668650015924650e+05
1.005726496853380377e+05
1.005782135795129143e+05
1.005835517814996419e+05
1.005886593886807532e+05
1.005935314984387805e+05
1.005981632081562420e+05
1.006025496152156848e+05
1.006066858169996412e+05
1.006105669108906295e+05
1.006141879942711821e+05
1.006175441645238316e+05
1.006206305190311250e+05
1.006234421551755659e+05
1.006259741703397012e+05
1.006282216619060637e+05
1.006301797272571857e+05
1.006318434637755854e+05
1.006332079688438098e+05
1.006352455054478487e+05
1.006388360316657345e+05
1.006423968611433083e+05
1.006459325308996340e+05
1.006494475779537897e+05
1.006529465393248538e+05
1.006564339520319190e+05
1.006599143530940637e+05
1.006633922795303515e+05
1.006668722683598899e+05
1.006703588566017279e+05
1.006738565812749730e+05
1.006773699793987034e+05
1.006809035879919829e+05
1.006844619440738898e+05
1.006880495846635313e+05
1.006916710467799712e+05
1.006953308674422879e+05
1.006990335836695594e+05
1.007027837324808788e+05
1.007065858508953243e+05
1.007104444759319595e+05
1.007143641446098918e+05
1.007183493939481705e+05
1.007224047609659028e+05
1.007265347826821671e+05
1.007307439961160271e+05
1.007350369382865611e+05
1.007394181462128763e+05
1.007427787244733045e+05
1.007454213419325970e+05
1.007479759234028606e+05
1.007504407523482660e+05
1.007528141122329835e+05
1.007550942865211691e+05
1.007572795586770371e+05
1.007593682121647144e+05
1.007613585304484004e+05
1.007632487969922513e+05
1.007650372952604521e+05
1.007667223087171587e+05
1.007683021208265709e+05
1.007697750150528300e+05
1.007711392748601211e+05
1.007723931837126147e+05
1.007735350250744814e+05
1.007745630824098916e+05
1.007754756391830306e+05
1.007762709788580541e+05
1.007769473848991329e+05
1.007775031407704519e+05
1.007779365299361816e+05
1.007782458358604781e+05
1.007784293420075264e+05
1.007784853318414971e+05
1.007784120888265606e+05
1.007782078964269022e+05
1.007778710381066630e+05
1.008070114779473079e+05
1.008065068706717575e+05
1.008063516812554153e+05
1.008065459096982377e+05
1.008070895560002537e+05
1.008079826201614342e+05
1.008092251021818083e+05
1.008108170020613761e+05
1.008127583198001230e+05
1.008150490553980344e+05
1.008176892088551540e+05
1.008206787801714381e+05
1.008240177693469159e+05
1.008277061763815582e+05
1.008317440012754087e+05
1.008361312440284237e+05
1.008408679046406323e+05
1.008459539831120201e+05
1.008513894794425869e+05
1.008571743936323328e+05
1.008633087256812723e+05
1.008697924755893910e+05
1.008766256433566887e+05
1.008838082289831655e+05
1.008913402324688359e+05
1.008992216538136854e+05
1.009074524930177140e+05
1.009160327500809362e+05
1.009239598263399239e+05
1.009254019522722956e+05
1.009259818402125820e+05
1.009256994901607686e+05
1.009245549021168554e+05
1.009225480760808423e+05
1.009196790120527148e+05
1.009159477100325021e+05
1.009113541700201895e+05
1.009058983920157771e+05
1.008995803760192648e+05
1.008924001220306527e+05
1.008883317022107658e+05
