# Supplementary material for: Flow analysis on microcasting with degassed polydimethylsiloxane micro-channels for cell patterning with cross-linked albumin
Source: PLoS One. 2020 May 20;15(5):e0232518. doi: 10.1371/journal.pone.0232518 (PMC7239381; doi:10.1371/journal.pone.0232518)
Supplement: S2 File — (ZIP) [file pone.0232518.s004.zip › Python Data/10 mpas viscosity/Height 0.1mm/width 200um/viscosity P]

0.000000000000000000e+00
7.357562322232842789e+00
1.390076375611835502e+01
1.969432581503283330e+01
2.479085250788711647e+01
2.919295252890732328e+01
3.293933201100504249e+01
3.607205283747656921e+01
3.863317689161817015e+01
4.066450387027422408e+01
4.217281835968847759e+01
4.316140486862830272e+01
4.365233985000521955e+01
4.366769975673073390e+01
4.322956104171634450e+01
4.238000439750706505e+01
4.118523242421748165e+01
3.968633927091631364e+01
3.792395968965711717e+01
3.593872843249344129e+01
3.384467175733453814e+01
3.207237628152884668e+01
3.034701022498139622e+01
2.863126227478401375e+01
2.698227794652892442e+01
2.542451198261374401e+01
2.396651935758628937e+01
2.261559379432245009e+01
2.136793159542898835e+01
2.022134269884864821e+01
1.917582710458144390e+01
1.822548065030911957e+01
1.736236124963706828e+01
1.658642673888335395e+01
1.589505282112657270e+01
1.527701399175933084e+01
1.473103282025667227e+01
1.425470132998857231e+01
1.379727796062427814e+01
1.333842283051619937e+01
1.287027183518329032e+01
1.238403654419479594e+01
1.188495482777664769e+01
1.138890036628729341e+01
1.093587727068510063e+01
1.055326520013960945e+01
1.018708188895683087e+01
9.837327337136770211e+00
9.504001544679427482e+00
9.187104511584799127e+00
8.886636237852888698e+00
8.602596723483694419e+00
8.334985968477219842e+00
8.083803972833459639e+00
7.849050736552414698e+00
7.630726259634087683e+00
7.428830542078479482e+00
7.243363583885584767e+00
7.074325385055407978e+00
6.916072791556459265e+00
6.729712400958708152e+00
6.552250610204671588e+00
6.383687419294350462e+00
6.224022828227744775e+00
6.073256837004853637e+00
5.931389445625677936e+00
5.798420654090216786e+00
5.674350462398471073e+00
5.559178870550441687e+00
5.452905878546125962e+00
5.355531486385526563e+00
5.265448564162261924e+00
5.143048969530760850e+00
5.023041769353437935e+00
4.905426963630294068e+00
4.790204552361329249e+00
4.677374535546540812e+00
4.566936913185930536e+00
4.458891685279497530e+00
4.353238851827242684e+00
4.249978412829166885e+00
4.149110368285267469e+00
4.050634718195548878e+00
3.954551462560005781e+00
3.815521907028684101e+00
3.767566304089473572e+00
3.722580296743445594e+00
3.680858570895974236e+00
3.642695812452434012e+00
3.608386707318199882e+00
3.578225941398645027e+00
3.552508200599145738e+00
3.531528170825075641e+00
3.515580537981808806e+00
3.504959987974720637e+00
3.499961206709185646e+00
3.461950667098120160e+00
3.418292635852365535e+00
3.374015688039269545e+00
3.329076329673307466e+00
3.283431066768957240e+00
3.237036405340695921e+00
3.189848851403001007e+00
3.141824910970350881e+00
3.092921090057222600e+00
3.043093894678091438e+00
2.992299830847437114e+00
2.940495404579734906e+00
2.887637121889464087e+00
2.833681488791099934e+00
2.778585011299122165e+00
2.722304195428006501e+00
2.664795547192230885e+00
2.606015572606271480e+00
2.545920777684606229e+00
2.500493301085747966e+00
2.464062365681559008e+00
2.429957758507599319e+00
2.398316648236392457e+00
2.369276203540461978e+00
2.342973593092328777e+00
2.319545985564518187e+00
2.299130549629553766e+00
2.281864453959956407e+00
2.267884867228252332e+00
2.257328958106961547e+00
2.250333895268609385e+00
2.247036847385718072e+00
2.247574983130811166e+00
2.252085471176411779e+00
2.260705480195041694e+00
2.273572178859226689e+00
2.290822735841488100e+00
2.312594319814350374e+00
2.317742351821428848e+00
2.300889455495947367e+00
2.281984294127382906e+00
2.260826368127899499e+00
2.237215177909665176e+00
2.210950223884847521e+00
2.181831006465611011e+00
2.149657026064123677e+00
2.114227783092552215e+00
2.075342777963061547e+00
2.032801511087819701e+00
1.986403482878992710e+00
1.935948193748747492e+00
1.881235144109249857e+00
1.822063834372667168e+00
1.758233764951165456e+00
1.689544436256913418e+00
1.615795348702073975e+00
1.536786002698815157e+00
1.467084089339324215e+00
1.430700272929699590e+00
1.396405531505918063e+00
1.364387322162771365e+00
1.334833101995051896e+00
1.307930328097551165e+00
1.283866457565061125e+00
1.262828947492373288e+00
1.245005254974280273e+00
1.230582837105573368e+00
1.219749150981044750e+00
1.212691653695486371e+00
1.209597802343689521e+00
1.210655054020446819e+00
1.216050865820549776e+00
1.225972694838789678e+00
1.240607998169959814e+00
1.260144232908851025e+00
1.284768856150255489e+00
1.309198853639532034e+00
1.292676946054315712e+00
1.276522497055048611e+00
1.260745994958360150e+00
1.245357928080880194e+00
1.230368784739237942e+00
1.215789053250063700e+00
1.201629221929986224e+00
1.187899779095635378e+00
1.174611213063640580e+00
1.161774012150631918e+00
1.149398664673238812e+00
1.137495658948090682e+00
1.126075483291817392e+00
1.115148626021048361e+00
1.104725575452413455e+00
1.094816819902541871e+00
1.085432847688063474e+00
1.076584147125607682e+00
1.068281206531804139e+00
1.060534514223282931e+00
1.053354558516672812e+00
1.046751827728604090e+00
1.040736810175705740e+00
1.035319994174608071e+00
1.030511868041940060e+00
1.026322920094331792e+00
1.022763638648412465e+00
1.019844512020811944e+00
1.015485548837716356e+00
1.007804228383983869e+00
1.000186439057735965e+00
9.926224746779432895e-01
9.851026290635762628e-01
9.776171960336057509e-01
9.701564694070020645e-01
9.627107430027356250e-01
9.552703106397768540e-01
9.478254661370968392e-01
9.403665033136653362e-01
9.328837159884534325e-01
9.253673979804313277e-01
9.178078431085697764e-01
9.101953451918394222e-01
9.025201980492103537e-01
8.947726954996533255e-01
8.869431313621389812e-01
8.790217994556377423e-01
8.709989935991200305e-01
8.628650076115568224e-01
8.546101353119178734e-01
8.462246705191742713e-01
8.376989070522963265e-01
8.290231387302545718e-01
8.201876593720195396e-01
8.111827627965620957e-01
8.019987428228522175e-01
7.926258932698607707e-01
7.854365073799693953e-01
7.797830765707813860e-01
7.743179837940071808e-01
7.690449012862402567e-01
7.639675012840736468e-01
7.590894560241009392e-01
7.544144377429150561e-01
7.499461186771095855e-01
7.456881710632775606e-01
7.416442671380122365e-01
7.378180791379069792e-01
7.342132792995553769e-01
7.308335398595502408e-01
7.276825330544849368e-01
7.247639311209531643e-01
7.220814062955474011e-01
7.196386308148616795e-01
7.174392769154888105e-01
7.154870168340224934e-01
7.137855228070556501e-01
7.123384670711815359e-01
7.111495218629936277e-01
7.102223594190851808e-01
7.095606519760492281e-01
7.091680717704794690e-01
7.090482910389688254e-01
7.092049820181106634e-01
7.096418169444983493e-01
7.103624680547249159e-01
6.480214508904486026e-01
6.491009723732251713e-01
6.494329737473161224e-01
6.490174550127215669e-01
6.478544161694416159e-01
6.459438572174760473e-01
6.432857781568251943e-01
6.398801789874887236e-01
6.357270597094669684e-01
6.308264203227594846e-01
6.251782608273669384e-01
6.187825812232883305e-01
6.116393815105246601e-01
6.037486616890757052e-01
5.951104217589409107e-01
5.857246617201209427e-01
5.755913815726150240e-01
5.647105813164242649e-01
5.530822609515472221e-01
5.407064204779855610e-01
5.275830598957377271e-01
5.137121792048050528e-01
4.990937784051862613e-01
4.837278574968826850e-01
4.676144164798928249e-01
4.507534553542184019e-01
4.331449741198585279e-01
4.147889727768121482e-01
3.978303407236746803e-01
3.947451574527489071e-01
3.935045857854619911e-01
3.941086257218138766e-01
3.965572772618044528e-01
4.008505404054339971e-01
4.069884151527020100e-01
4.149709015036092130e-01
4.247979994581547736e-01
4.364697090163396909e-01
4.499860301781627991e-01
4.653469629436253752e-01
4.740506555168972902e-01
