# Supplementary material for: Flow analysis on microcasting with degassed polydimethylsiloxane micro-channels for cell patterning with cross-linked albumin
Source: PLoS One. 2020 May 20;15(5):e0232518. doi: 10.1371/journal.pone.0232518 (PMC7239381; doi:10.1371/journal.pone.0232518)
Supplement: S2 File — (ZIP) [file pone.0232518.s004.zip › Python Data/10 mpas viscosity/Height 0.1mm/width 400um/Flow rate width = 400 um]

0.000000000000000000e+00
7.670569975104185464e-13
1.374025977492369959e-12
1.853325292461567291e-12
2.230750513048078095e-12
2.530241639086683136e-12
2.758139119610935372e-12
2.924462329423659296e-12
3.050837127713929416e-12
3.138517748948500116e-12
3.200173329052760087e-12
3.241245158476581971e-12
3.263822956849094455e-12
3.274289466866286463e-12
3.273119069416258601e-12
3.263343712880081241e-12
3.246965731171065247e-12
3.224449368657276504e-12
3.198204825364475450e-12
3.168577141755040273e-12
3.136509548926131424e-12
3.103090786016771365e-12
3.068553649752428208e-12
3.033328184657778460e-12
2.997548327722760435e-12
2.961577097266766984e-12
2.925508629250425709e-12
2.889667492940155154e-12
2.854096962598653798e-12
2.818882862398909317e-12
2.784104461002424208e-12
2.749816655291770207e-12
2.716058795358338753e-12
2.682843820829158344e-12
2.650195328803926850e-12
2.618119178748980934e-12
2.586619911312727723e-12
2.555690630807811932e-12
2.525321172608575470e-12
2.495511463984164141e-12
2.466261504934577945e-12
2.437571295459817286e-12
2.409440835559881759e-12
2.381870125234771770e-12
2.354863838820089097e-12
2.328481632685032471e-12
2.302741651249878472e-12
2.277643894514626697e-12
2.253188362479277953e-12
2.229375055143831432e-12
2.206203972508287135e-12
2.183675114572645869e-12
2.162061359492879554e-12
2.141997295276162986e-12
2.123508759900208694e-12
2.106595753365017484e-12
2.091258275670589356e-12
2.077496326816923503e-12
2.065309906804020733e-12
2.052281496721739317e-12
2.029977041430965538e-12
2.008033525380021124e-12
1.986450948568905268e-12
1.965229310997618778e-12
1.944368612666161249e-12
1.923868853574532682e-12
1.903730033722733076e-12
1.883952153110762432e-12
1.864535211738620750e-12
1.845479209606308433e-12
1.826784146713824673e-12
1.808450023061169876e-12
1.790476838648344241e-12
1.772864593475347569e-12
1.755613287542179858e-12
1.738722920848841310e-12
1.722193493395331523e-12
1.706025005181650696e-12
1.690217456207799034e-12
1.674770846473776332e-12
1.658420352893154580e-12
1.641818126449631291e-12
1.625413018505521240e-12
1.609205029060823823e-12
1.593194158115539240e-12
1.577380405669667492e-12
1.561763771723208579e-12
1.546344256276162501e-12
1.531121859328529459e-12
1.516096580880309253e-12
1.501268420931501881e-12
1.486637379482107345e-12
1.472203456532125643e-12
1.457966652081556776e-12
1.443926966130400743e-12
1.430084398678657546e-12
1.416438949726327588e-12
1.402990619273410262e-12
1.389739407319905569e-12
1.376685313865813913e-12
1.364322896043589319e-12
1.351505719051177063e-12
1.338885185893392513e-12
1.326460921204556595e-12
1.314232549618990233e-12
1.302199695771014353e-12
1.290361984294949678e-12
1.278719039825117539e-12
1.267270486995838657e-12
1.256015950441434161e-12
1.244955054796224976e-12
1.234087424694532028e-12
1.223412684770676241e-12
1.212930459658978541e-12
1.202640373993759854e-12
1.192542052409341307e-12
1.182635119540043623e-12
1.172919200020188131e-12
1.163393918484095556e-12
1.154058899566086620e-12
1.144913767900482653e-12
1.135642899426945643e-12
1.126445074238493909e-12
1.117393003045432096e-12
1.108484868534193225e-12
1.099718853391209509e-12
1.091093140302913564e-12
1.082605911955737807e-12
1.074255351036114854e-12
1.066039640230477322e-12
1.057956962225257625e-12
1.050005499706888382e-12
1.042183435361802006e-12
1.034488951876431116e-12
1.026920231937208327e-12
1.019475458230565853e-12
1.012152813442936715e-12
1.004950480260753127e-12
9.978666413704475016e-13
9.908994794584524575e-13
9.840471772112006114e-13
9.773079173151245800e-13
9.706798824566567786e-13
9.641612553222296221e-13
9.577502185982757274e-13
9.514449549712277116e-13
9.452436471275181916e-13
9.391444777535793806e-13
9.331456295358440973e-13
9.271202243788692705e-13
9.211400741306098448e-13
9.152371670825418433e-13
9.094090944530809441e-13
9.036534474606427248e-13
8.979678173236428638e-13
8.923497952604970394e-13
8.867969724896207281e-13
8.813069402294296082e-13
8.758772896983392572e-13
8.705056121147653534e-13
8.651894986971234743e-13
8.599265406638292983e-13
8.547143292332983017e-13
8.495504556239461631e-13
8.444325110541886616e-13
8.393580867424410719e-13
8.343247739071192742e-13
8.293301637666386440e-13
8.243718475394150617e-13
8.194474164438640037e-13
8.145544616984011483e-13
8.096905745214419721e-13
8.048533461314021533e-13
8.000403677466973705e-13
7.952492305857432009e-13
7.904775258669553230e-13
7.857228448087492132e-13
7.812583502162984424e-13
7.769320374968446243e-13
7.726556896468480182e-13
7.684282469132682974e-13
7.642486495430646300e-13
7.601158377831966894e-13
7.560287518806236438e-13
7.519863320823049644e-13
7.479875186352001224e-13
7.440312517862682862e-13
7.401164717824690278e-13
7.362421188707616167e-13
7.324071332981056249e-13
7.286104553114602209e-13
7.248510251577848757e-13
7.211277830840391616e-13
7.174396693371821460e-13
7.137856241641734009e-13
7.101645878119722968e-13
7.065755005275382037e-13
7.030173025578304919e-13
6.994889341498085318e-13
6.959893355504317945e-13
6.925174470066596502e-13
6.890722087654513682e-13
6.856525610737665208e-13
6.822574441785643772e-13
6.788857983268043076e-13
6.665987292363898341e-13
6.637442097285219320e-13
6.607986400541846861e-13
6.577620202133778943e-13
6.546343502061015567e-13
6.514156300323557742e-13
6.481058596921403449e-13
6.447050391854555717e-13
6.412131685123011517e-13
6.376302476726773878e-13
6.339562766665839770e-13
6.301912554940211214e-13
6.263351841549888209e-13
6.223880626494869745e-13
6.183498909775155823e-13
6.142206691390747453e-13
6.100003971341645643e-13
6.056890749627846356e-13
6.012867026249353629e-13
5.967932801206164434e-13
5.922088074498280791e-13
5.875332846125702698e-13
5.827667116088429148e-13
5.779090884386460138e-13
5.729604151019796680e-13
5.679206915988437764e-13
5.627899179292384399e-13
5.575680940931635575e-13
5.540830167405080081e-13
5.513824836734636388e-13
5.486964749067947177e-13
5.460249904405011438e-13
5.433680302745830181e-13
5.407255944090401387e-13
5.380976828438728084e-13
5.354842955790808254e-13
5.328854326146641895e-13
5.303010939506230019e-13
5.277312795869571615e-13
5.251759895236667692e-13
5.226352237607517242e-13
5.201089822982121274e-13
5.175972651360478778e-13
5.151000722742590764e-13
5.126174037128456223e-13
5.101492594518076163e-13
5.076956394911449575e-13
5.052565438308577469e-13
5.028319724709458836e-13
5.004219254114093674e-13
4.980264026522482995e-13
4.956454041934625788e-13
4.932789300350524072e-13
4.909269801770173809e-13
4.885895546193580048e-13
4.862666533620737739e-13
4.839582764051651932e-13
4.816644237486317577e-13
4.793850953924739724e-13
4.771202913366913323e-13
4.748700115812842415e-13
4.726342561262524978e-13
4.704130249715962023e-13
4.682063181173151531e-13
4.660141355634096531e-13
4.638364773098793993e-13
4.616733433567246946e-13
4.595247337039454382e-13
4.573906483515414280e-13
4.552710872995128659e-13
4.531660505478596007e-13
4.510755380965818846e-13
4.489995499456794147e-13
4.469380860951524940e-13
4.448911465450008195e-13
4.428587312952246438e-13
4.408408403458237647e-13
4.387847991826687826e-13
4.367341786926432913e-13
4.346956872723982456e-13
4.326693249219334941e-13
4.306550916412488853e-13
4.286529874303446717e-13
4.266630122892206512e-13
4.246851662178770260e-13
4.227194492163135434e-13
4.207658612845305065e-13
4.188244024225276123e-13
4.168950726303051133e-13
4.149778719078627570e-13
4.130728002552008464e-13
4.111798576723190784e-13
4.092990441592177562e-13
4.074303597158965261e-13
4.055738043423557417e-13
