# Supplementary material for: Flow analysis on microcasting with degassed polydimethylsiloxane micro-channels for cell patterning with cross-linked albumin
Source: PLoS One. 2020 May 20;15(5):e0232518. doi: 10.1371/journal.pone.0232518 (PMC7239381; doi:10.1371/journal.pone.0232518)
Supplement: S2 File — (ZIP) [file pone.0232518.s004.zip › Python Data/10 mpas viscosity/Height 0.1mm/width 400um/P]

1.011273793509177340e+05
1.005593188544757286e+05
1.001098149698719499e+05
9.975485959147190442e+04
9.947534925668327196e+04
9.925355468562839087e+04
9.908478032290871488e+04
9.896160610581313085e+04
9.886801654090787633e+04
9.880308277798215568e+04
9.875742241694494442e+04
9.872700579355450463e+04
9.871028532115976850e+04
9.870253412288418622e+04
9.870340088579575240e+04
9.871064023555054155e+04
9.872276930086190987e+04
9.873944427561498014e+04
9.875888023453352798e+04
9.878082165050943149e+04
9.880456999354157597e+04
9.882931897453045531e+04
9.885489619087250321e+04
9.888098316387974774e+04
9.890748070364419254e+04
9.893411996917045326e+04
9.896083124605570629e+04
9.898737416757462779e+04
9.901371668604467413e+04
9.903979524253545969e+04
9.906555113294108014e+04
9.909094370219879784e+04
9.911594380875521165e+04
9.914054186989225855e+04
9.916472041027208616e+04
9.918847509054133843e+04
9.921180254802556010e+04
9.923470788947377878e+04
9.925719864251732361e+04
9.927927486101860995e+04
9.930093654497760872e+04
9.932218369439434900e+04
9.934301630926881626e+04
9.936343438960101048e+04
9.938343447371154616e+04
9.940297238179785199e+04
9.942203467662067851e+04
9.944062135818004026e+04
9.945873242647593725e+04
9.947636788150835491e+04
9.949352772327730781e+04
9.951021195178279595e+04
9.952621848125901306e+04
9.954107735395892814e+04
9.955476943501448841e+04
9.956729472442569386e+04
9.957865322219254449e+04
9.958884492831502575e+04
9.959786984279315220e+04
9.960751831105980091e+04
9.962403635337800370e+04
9.964028709440772946e+04
9.965627053414899274e+04
9.967198667260177899e+04
9.968743550976610277e+04
9.970261704564196407e+04
9.971753128022934834e+04
9.973217821352828469e+04
9.974655784553872945e+04
9.976067017626072629e+04
9.977451520569423155e+04
9.978809293383928889e+04
9.980140336069586920e+04
9.981444648626398703e+04
9.982722231054364238e+04
9.983973083353482070e+04
9.985197205523753655e+04
9.986394597565177537e+04
9.987565259477755171e+04
9.988709191261486558e+04
9.989920062100372161e+04
9.991149575555846968e+04
9.992364490978450340e+04
9.993564808368183731e+04
9.994750527725045686e+04
9.995921649049036205e+04
9.997078172340156743e+04
9.998220097598407301e+04
9.999347424823786423e+04
1.000046015401629411e+05
1.000155828517593181e+05
1.000264181830269808e+05
1.000371075339659437e+05
1.000476509045761923e+05
1.000580482948577410e+05
1.000682997048105608e+05
1.000784051344346954e+05
1.000883645837301156e+05
1.000981780526968214e+05
1.001078455413348274e+05
1.001170007947620179e+05
1.001264928298375453e+05
1.001358392361075385e+05
1.001450402915571030e+05
1.001540962741713302e+05
1.001630074619353109e+05
1.001717741328341654e+05
1.001803965648529556e+05
1.001888750359768164e+05
1.001972098241908243e+05
1.002054012074800703e+05
1.002134494638296746e+05
1.002213548712247139e+05
1.002291177076502790e+05
1.002367382510915049e+05
1.002442167795334390e+05
1.002515535709612159e+05
1.002587489033599268e+05
1.002658030547146482e+05
1.002727163030105003e+05
1.002794889262325742e+05
1.002863546665421163e+05
1.002931663130816887e+05
1.002998700183766632e+05
1.003064671282775525e+05
1.003129589886348695e+05
1.003193469452991121e+05
1.003256323441207933e+05
1.003318165309504111e+05
1.003379008516384783e+05
1.003438866520354932e+05
1.003497752779919538e+05
1.003555680753583583e+05
1.003612663899852487e+05
1.003668715677230939e+05
1.003723849544224067e+05
1.003778078959337145e+05
1.003831417381074862e+05
1.003883878267942491e+05
1.003935475078445015e+05
1.003986221271087561e+05
1.004036130304375110e+05
1.004085215636812645e+05
1.004133490726905293e+05
1.004180969033158035e+05
1.004227664014076145e+05
1.004273589128164458e+05
1.004318757833927957e+05
1.004363183589871915e+05
1.004407806018920091e+05
1.004452093303044385e+05
1.004495808546097542e+05
1.004538969586827734e+05
1.004581594263983134e+05
1.004623700416311913e+05
1.004665305882562388e+05
1.004706428501482733e+05
1.004747086111821118e+05
1.004787296552325570e+05
1.004827077661744552e+05
1.004866447278826090e+05
1.004905423242318357e+05
1.004944023390969669e+05
1.004982265563528053e+05
1.005020167598741682e+05
1.005057747335359018e+05
1.005095022612128087e+05
1.005132011267796915e+05
1.005168731141113967e+05
1.005205200070827414e+05
1.005241435895685136e+05
1.005277456454435742e+05
1.005313279585827113e+05
1.005348923128607566e+05
1.005384404921525274e+05
1.005419742803328409e+05
1.005454954612765141e+05
1.005488017384146951e+05
1.005520056820057798e+05
1.005551726230421191e+05
1.005583033463465399e+05
1.005613986367418402e+05
1.005644592790508614e+05
1.005674860580964305e+05
1.005704797587013454e+05
1.005734411656884622e+05
1.005763710638805933e+05
1.005792702381005511e+05
1.005821394731711625e+05
1.005849795539152547e+05
1.005877912651556398e+05
1.005905753917151742e+05
1.005933327184166410e+05
1.005960640300828818e+05
1.005987701115367236e+05
1.006014517476009787e+05
1.006041097230984888e+05
1.006067448228520516e+05
1.006093578316845087e+05
1.006119495344186726e+05
1.006145207158773701e+05
1.006170721608834283e+05
1.006196046542596741e+05
1.006221189808289200e+05
1.006246159254139930e+05
1.006337153777232452e+05
1.006358293533130636e+05
1.006380107580547483e+05
1.006402595919482847e+05
1.006425758549936727e+05
1.006449595471909124e+05
1.006474106685400184e+05
1.006499292190409615e+05
1.006525151986937708e+05
1.006551686074984318e+05
1.006578894454549445e+05
1.006606777125633089e+05
1.006635334088235250e+05
1.006664565342355927e+05
1.006694470887995267e+05
1.006725050725153123e+05
1.006756304853829497e+05
1.006788233274024387e+05
1.006820835985737795e+05
1.006854112988969864e+05
1.006888064283720305e+05
1.006922689869989408e+05
1.006957989747777028e+05
1.006993963917083165e+05
1.007030612377907819e+05
1.007067935130250989e+05
1.007105932174112822e+05
1.007144603509493172e+05
1.007170412996630475e+05
1.007190412372944120e+05
1.007210304186439025e+05
1.007230088437115046e+05
1.007249765124972473e+05
1.007269334250011016e+05
1.007288795812230674e+05
1.007308149811631738e+05
1.007327396248213918e+05
1.007346535121977358e+05
1.007365566432921914e+05
1.007384490181047731e+05
1.007403306366354809e+05
1.007422014988843148e+05
1.007440616048512602e+05
1.007459109545363463e+05
1.007477495479395293e+05
1.007495773850608530e+05
1.007513944659002882e+05
1.007532007904578495e+05
1.007549963587335369e+05
1.007567811707273358e+05
1.007585552264392754e+05
1.007603185258693120e+05
1.007620710690174892e+05
1.007638128558837780e+05
1.007655438864681928e+05
1.007672641607707337e+05
1.007689736787914007e+05
1.007706724405301793e+05
1.007723604459870839e+05
1.007740376951621001e+05
1.007757041880552570e+05
1.007773599246665253e+05
1.007790049049959052e+05
1.007806391290434258e+05
1.007822625968090579e+05
1.007838753082928160e+05
1.007854772634947003e+05
1.007870684624146961e+05
1.007886489050528180e+05
1.007902185914090660e+05
1.007917775214834401e+05
1.007933256952759257e+05
1.007948631127865374e+05
1.007963897740152606e+05
1.007979056789621245e+05
1.007994108276270999e+05
1.008009052200102014e+05
1.008024278653515939e+05
1.008039464962973580e+05
1.008054561448005697e+05
1.008069568108612584e+05
1.008084484944794094e+05
1.008099311956550373e+05
1.008114049143881130e+05
1.008128696506786655e+05
1.008143254045266804e+05
1.008157721759321576e+05
1.008172099648951116e+05
1.008186387714155135e+05
1.008200585954933922e+05
1.008214694371287333e+05
1.008228712963215512e+05
1.008242641730718169e+05
1.008256480673795595e+05
1.008270229792447644e+05
