# Supplementary material for: Flow analysis on microcasting with degassed polydimethylsiloxane micro-channels for cell patterning with cross-linked albumin
Source: PLoS One. 2020 May 20;15(5):e0232518. doi: 10.1371/journal.pone.0232518 (PMC7239381; doi:10.1371/journal.pone.0232518)
Supplement: S2 File — (ZIP) [file pone.0232518.s004.zip › Python Data/10 mpas viscosity/Height 0.1mm/width 400um/viscosity P]

0.000000000000000000e+00
2.726690382921606925e+00
4.884309029019735071e+00
6.588094845339954375e+00
7.929744452325420134e+00
8.994358393388823814e+00
9.804475334443262469e+00
1.039571157650211575e+01
1.084494148804732205e+01
1.115662355009076201e+01
1.137579328306937754e+01
1.152179307534349917e+01
1.160205134283819994e+01
1.163925709456102808e+01
1.163509663258552429e+01
1.160034775376252014e+01
1.154212824026798145e+01
1.146208836145325094e+01
1.136879575864418968e+01
1.126347696195986181e+01
1.114948491540553199e+01
1.103068980665893406e+01
1.090791916821709151e+01
1.078270169778234866e+01
1.065551350691299959e+01
1.052764503238691773e+01
1.039943090333774300e+01
1.027202488004692604e+01
1.014558079139069058e+01
1.002040372023493475e+01
9.896775446287932709e+00
9.774891113850884494e+00
9.654890602380088893e+00
9.536819908922302247e+00
9.420762915099127000e+00
9.306740449806664373e+00
9.194768653882411158e+00
9.084823014930993423e+00
8.976867400321959067e+00
8.870901551515823158e+00
8.766925468512585695e+00
8.664939151312248455e+00
8.564942599914807886e+00
8.466935814320269316e+00
8.370935410589721570e+00
8.277153451775458137e+00
8.185654436625855013e+00
8.096438365140908644e+00
8.009505237320626136e+00
7.924855053164999497e+00
7.842487812674031389e+00
7.762403515847724478e+00
7.685572174361889886e+00
7.614249585402260934e+00
7.548527596335554257e+00
7.488406207161773409e+00
7.433885417880916613e+00
7.384965228492982092e+00
7.341645638997973400e+00
7.295332991318056237e+00
7.216046388190715533e+00
7.138042831248021081e+00
7.061322320489970217e+00
6.985884855916564717e+00
6.911730437527803694e+00
6.838859065323688036e+00
6.767270739304216853e+00
6.696965459469390147e+00
6.627943225819207917e+00
6.560204038353671052e+00
6.493747897072778663e+00
6.428574801976530750e+00
6.364684753064926426e+00
6.302077750337968354e+00
6.240753793795652982e+00
6.180712883437985639e+00
6.121955019264960107e+00
6.064480201276579940e+00
6.008288429472845138e+00
5.953379703853753924e+00
5.895257903587278747e+00
5.836241257724496201e+00
5.777925317439512654e+00
5.720310082732328993e+00
5.663395553602941668e+00
5.607181730051354229e+00
5.551668612077564013e+00
5.496856199681572797e+00
5.442744492863382355e+00
5.389333491622988248e+00
5.336623195960393140e+00
5.284613605875597031e+00
5.233304721368599033e+00
5.182696542439400034e+00
5.132789069087998257e+00
5.083582301314397256e+00
5.035076239118594366e+00
4.987270882500589586e+00
4.940166231460382917e+00
4.893762285997975248e+00
4.849817069547406767e+00
4.804255301184893412e+00
4.759392551088924783e+00
4.715227484931032720e+00
4.671758768382751725e+00
4.628985067115615415e+00
4.586905046801156516e+00
4.545517373110910420e+00
4.504820711716408077e+00
4.464813728289185768e+00
4.425495088500776220e+00
4.386863458022712159e+00
4.348917502526528089e+00
4.311655887683756738e+00
4.275077279165932609e+00
4.239180342644589317e+00
4.203963743791259589e+00
4.169426148277478816e+00
4.135566221774778839e+00
4.102382629954693272e+00
4.069874038488756618e+00
4.036918485002940038e+00
4.004222581613042564e+00
3.972044796197157446e+00
3.940378668672862794e+00
3.909217738957735833e+00
3.878555546969352008e+00
3.848385632625288100e+00
3.818701535843122663e+00
3.789496796540431145e+00
3.760764954634790325e+00
3.732499550043778314e+00
3.704694122684970559e+00
3.677342212475944727e+00
3.650437359334278042e+00
3.623973103177545951e+00
3.597942983923326565e+00
3.572340541489196664e+00
3.547159315792731693e+00
3.522392846751509321e+00
3.498034674283107215e+00
3.474078338305101266e+00
3.450517378735069585e+00
3.427345335490586731e+00
3.404555748489231259e+00
3.382142157648579506e+00
3.360098102886209137e+00
3.338417124119695600e+00
3.317092761266617007e+00
3.295673995323469274e+00
3.274416098943827791e+00
3.253432782278330215e+00
3.232715482727843703e+00
3.212255637693238075e+00
3.192044684575381819e+00
3.172074060775143423e+00
3.152335203693390486e+00
3.132819550730992386e+00
3.113518539288817166e+00
3.094423606767732871e+00
3.075526190568609319e+00
3.056817728092314557e+00
3.038289656739716182e+00
3.019933413911682685e+00
3.001740437009084328e+00
2.983702163432787824e+00
2.965810030583662105e+00
2.948055475862575214e+00
2.930429936670396529e+00
2.912924850407994093e+00
2.895531654476236838e+00
2.878241786275992364e+00
2.861046683208130048e+00
2.843937782673517489e+00
2.826906522073024064e+00
2.809944338807517816e+00
2.793042670277867234e+00
2.777172540014599900e+00
2.761793610777355301e+00
2.746592293802921692e+00
2.731564821941748544e+00
2.716707428044284001e+00
2.702016344960977534e+00
2.687487805542276842e+00
2.673118042638630509e+00
2.658903289100488010e+00
2.644839777778296153e+00
2.630923741522504855e+00
2.617151413183562703e+00
2.603519025611917836e+00
2.590022811658018398e+00
2.576659004172313416e+00
2.563423836005251921e+00
2.550313540007282054e+00
2.537324349028851955e+00
2.524452495920410211e+00
2.511694213532405850e+00
2.499045734715287459e+00
2.486503292319502734e+00
2.474063119195501148e+00
2.461721448193731288e+00
2.449474512164640405e+00
2.437318543958678418e+00
2.425249776426293469e+00
2.413264442417934141e+00
2.369587071333562722e+00
2.359439988502394225e+00
2.348969245742327239e+00
2.338174843053361318e+00
2.327056780435495575e+00
2.315615057888730899e+00
2.303849675413067288e+00
2.291760633008504300e+00
2.279347930675041933e+00
2.266611568412681077e+00
2.253551546221420399e+00
2.240167864101261230e+00
2.226460522052202684e+00
2.212429520074245204e+00
2.198074858167388346e+00
2.183396536331632554e+00
2.168394554566977828e+00
2.153068912873423280e+00
2.137419611250970686e+00
2.121446649699617826e+00
2.105150028219366476e+00
2.088529746810215748e+00
2.071585805472166086e+00
2.054318204205217047e+00
2.036726943009369073e+00
2.018812021884621721e+00
2.000573440830975436e+00
1.982011199848429994e+00
1.969622646022487267e+00
1.960022945391933114e+00
1.950474874914393864e+00
1.940978434589868629e+00
1.931533624418357853e+00
1.922140444399861314e+00
1.912798894534379679e+00
1.903508974821912503e+00
1.894270685262459120e+00
1.885084025856020640e+00
1.875948996602596397e+00
1.866865597502186835e+00
1.857833828554791289e+00
1.848853689760410646e+00
1.839925181119044240e+00
1.831048302630692293e+00
1.822223054295354583e+00
1.813449436113031554e+00
1.804727448083722985e+00
1.796057090207428875e+00
1.787438362484149001e+00
1.778871264913883365e+00
1.770355797496632411e+00
1.761891960232395693e+00
1.753479753121173879e+00
1.745119176162965857e+00
1.736810229357772961e+00
1.728552912705593636e+00
1.720347226206429658e+00
1.712193169860279474e+00
1.704090743667144192e+00
1.696039947627022926e+00
1.688040781739916341e+00
1.680093246005823993e+00
1.672197340424746326e+00
1.664353064996682674e+00
1.656560419721633926e+00
1.648819404599599192e+00
1.641130019630579140e+00
1.633492264814573991e+00
1.625906140151582635e+00
1.618371645641605960e+00
1.610888781284643079e+00
1.603457547080695544e+00
1.596077943029761803e+00
1.588749969131842965e+00
1.581473625386938142e+00
1.574248911795047778e+00
1.567075828356171874e+00
1.559767130717455208e+00
1.552477702177825991e+00
1.545231389362363039e+00
1.538028192271065242e+00
1.530868110903932378e+00
1.523751145260964890e+00
1.516677295342162557e+00
1.509646561147525601e+00
1.502658942677053577e+00
1.495714439930747375e+00
1.488813052908605661e+00
1.481954781610629990e+00
1.475139626036818807e+00
1.468367586187173446e+00
1.461638662061693017e+00
1.454952853660378187e+00
1.448310160983228290e+00
1.441710584030243769e+00
