# Supplementary material for: Flow analysis on microcasting with degassed polydimethylsiloxane micro-channels for cell patterning with cross-linked albumin
Source: PLoS One. 2020 May 20;15(5):e0232518. doi: 10.1371/journal.pone.0232518 (PMC7239381; doi:10.1371/journal.pone.0232518)
Supplement: S2 File — (ZIP) [file pone.0232518.s004.zip › Python Data/10 mpas viscosity/Height 0.2mm/width 200 um/Flow rate width = 200 um]

0.000000000000000000e+00
1.868911954185168550e-13
3.692202121867329467e-13
5.470756311957961730e-13
7.205376363136062370e-13
8.895407223733353002e-13
1.054119511165547723e-12
1.214333786611946187e-12
1.370243332634231755e-12
1.521907933154105896e-12
1.669387372093270483e-12
1.812741433373427185e-12
1.952029900916277069e-12
2.087312558643522207e-12
2.218649190476864271e-12
2.346099580338004527e-12
2.469719568105350497e-12
2.589269139906661231e-12
2.704567519516899459e-12
2.815599249899128202e-12
2.922348874016413710e-12
3.024800934831819813e-12
3.122939975308411550e-12
3.216750538409253558e-12
3.306217167097410875e-12
3.391324404335948544e-12
3.472056793087929987e-12
3.548398876316421456e-12
3.620335196984486780e-12
3.687780480160994448e-12
3.750610107548346981e-12
3.808782634041518036e-12
3.862257068106242920e-12
3.910992418208258557e-12
3.954947692813302681e-12
3.994081900387111406e-12
4.028354049395422466e-12
4.057723148303971169e-12
4.082148205578496054e-12
4.101588229684733239e-12
4.116002229088419647e-12
4.128561136933519999e-12
4.132490977551936656e-12
4.131818676884279571e-12
4.126544234930547934e-12
4.116667651690741747e-12
4.102188927164861816e-12
4.083108061352906527e-12
4.059425054254878303e-12
4.031139905870774720e-12
3.998252616200597394e-12
3.960763185244345517e-12
3.918671613002019089e-12
3.872118804733501855e-12
3.821892192301911123e-12
3.768088726279678723e-12
3.711290748131335645e-12
3.652085977354591970e-12
3.590476046070132367e-12
3.526460954277956433e-12
3.460040701978064572e-12
3.391215289170455572e-12
3.319984715855131049e-12
3.246348982032090195e-12
3.170477873086521643e-12
3.093984490649402815e-12
3.017269226642293681e-12
2.940332081065195051e-12
2.863173053918107327e-12
2.785792145201028086e-12
2.708189354913959348e-12
2.630364683056900306e-12
2.552318129629851362e-12
2.474721254682872704e-12
2.398763765777723696e-12
2.324468495639646277e-12
2.251835444268637216e-12
2.180864611664698130e-12
2.111555997827829017e-12
2.043909602758029879e-12
1.977925426455300714e-12
1.913793857687613320e-12
1.854626950464310857e-12
1.800818803135300388e-12
1.749455055370558651e-12
1.700160814032634572e-12
1.652853982807354352e-12
1.607484268291149397e-12
1.564027802787090858e-12
1.522484586295179140e-12
1.482834267944160177e-12
1.444915787862930197e-12
1.408694559294104356e-12
1.374170582237682452e-12
1.341282958358096050e-12
1.309833268834586238e-12
1.279806189106353242e-12
1.251201719173396054e-12
1.223965413016593540e-12
1.198017323811364532e-12
1.173356745818214770e-12
1.149983679037144457e-12
1.127898123468153390e-12
1.107100079111241772e-12
1.087589545966409603e-12
1.069366524033656680e-12
1.052431013312982801e-12
1.036783013804388371e-12
1.022384617141066836e-12
1.007320084896336378e-12
9.905177966934222885e-13
9.722314674868615075e-13
9.541573990166171119e-13
9.366094399711421649e-13
9.197112799742205786e-13
9.037281559839115604e-13
8.886003340813504396e-13
8.736698362853317785e-13
8.594214500266614451e-13
8.458551753053390355e-13
8.329710121213647518e-13
8.207689604747386949e-13
8.087043198343545651e-13
7.969135214476446869e-13
7.855616573943383241e-13
7.746487276744353756e-13
7.641747322879357405e-13
7.539882127186619227e-13
7.438773051326816647e-13
7.340602859843354851e-13
7.245371552736234848e-13
7.153079130005456639e-13
7.063725591651019213e-13
6.969645389610064291e-13
6.877629264352952453e-13
6.787717456356834563e-13
6.699909965621714657e-13
6.614206792147586679e-13
6.530607935934453657e-13
6.449113396982315592e-13
6.369723175291172482e-13
6.292437270861024329e-13
6.217255683691871133e-13
6.144178413783712892e-13
6.073205461136548598e-13
6.004336825750380270e-13
5.937572507625205889e-13
5.872912506761026464e-13
5.810356823157843005e-13
5.749905456815653492e-13
5.687053826203809590e-13
5.621361680837127571e-13
5.556805246911212588e-13
5.493384524426064641e-13
5.431099513381682720e-13
5.369950213778066824e-13
5.309936625615218974e-13
5.251058748893137150e-13
5.193316583611821352e-13
5.136710129771272590e-13
5.081239387371490863e-13
5.026904356412475163e-13
4.973705036894226498e-13
4.921641428816744868e-13
4.870713532180030275e-13
4.820921346984081707e-13
4.772264873228899165e-13
4.735397289155680399e-13
4.685302751196670248e-13
4.636331311474963527e-13
4.588470833731965739e-13
4.541709181709078347e-13
4.496034219147705339e-13
4.451433809789250197e-13
4.407895817375115900e-13
4.365408105646705426e-13
4.323958538345422761e-13
4.283534979212670380e-13
4.244125291989853280e-13
4.205717340418372419e-13
4.168298988239631785e-13
4.131858099195034861e-13
4.096382537025985130e-13
4.061860165473886074e-13
4.028278848280140166e-13
3.993902910671673101e-13
3.958894169148744262e-13
3.924521600826497762e-13
3.890765720676311334e-13
3.857607043669561702e-13
3.825026084777626095e-13
3.793003358971881237e-13
3.761519381223705872e-13
3.730554666504475209e-13
3.700089729785566477e-13
3.670105086038357914e-13
3.640581250234225740e-13
3.611498737344546679e-13
3.582838062340698970e-13
3.554579740194059336e-13
3.526704285876004501e-13
3.499192214357911695e-13
3.472024040611158651e-13
3.445180279607121589e-13
3.418641446317178242e-13
3.392388055712705334e-13
3.366400622765080094e-13
3.340659662445680761e-13
3.315145689725882040e-13
3.289839219577062673e-13
3.264720766970598881e-13
3.239770846877868901e-13
3.214969974270248953e-13
3.190298664119116265e-13
3.165737431395848573e-13
3.141266791071822094e-13
3.116867258118414562e-13
3.092519347507002703e-13
3.068203574208963743e-13
3.043900453195674913e-13
3.021513429177110505e-13
3.000655037889080458e-13
2.980035672834633835e-13
2.959643639349629546e-13
2.939467242769927510e-13
2.919494788431386134e-13
2.899714581669864832e-13
2.880114927821222010e-13
2.860684132221316578e-13
2.841410500206008455e-13
2.822282337111155543e-13
2.803287948272617762e-13
2.784415639026253516e-13
2.765653714707921716e-13
2.746990480653481777e-13
2.728414242198793114e-13
2.709913304679713123e-13
2.691475973432101724e-13
2.673090553791817826e-13
2.654745351094720846e-13
2.636428670676669188e-13
2.618128817873521763e-13
2.599834098021137985e-13
2.581532816455376766e-13
2.563213278512097014e-13
2.544863789527157641e-13
2.526472654836417557e-13
2.508028179775735672e-13
2.489518669680971400e-13
2.470932429887984158e-13
2.452257765732631340e-13
2.433482982550772867e-13
2.414596385678267649e-13
2.395586280450975101e-13
2.376440972204753123e-13
2.360575660425210440e-13
2.347041712769232085e-13
2.333821309470420508e-13
2.320915978751664106e-13
2.308327248835854812e-13
2.296056647945881022e-13
2.284105704304634165e-13
2.272475946135003395e-13
2.261168901659879382e-13
2.250186099102151534e-13
2.239529066684710772e-13
2.229199332630446253e-13
2.219198425162249149e-13
2.209527872503008113e-13
2.200189202875614822e-13
2.191183944502957928e-13
2.182513625607928605e-13
2.174179774413416261e-13
2.166183919142310808e-13
2.158527588017503167e-13
2.151212309261882495e-13
2.144239611098339714e-13
2.137611021749763977e-13
2.131328069439046209e-13
2.125392282389075816e-13
2.119805188822743468e-13
2.114568316962938572e-13
2.109683195032552051e-13
2.105151351254473060e-13
2.100974313851592521e-13
2.097153611046799841e-13
2.093690771062985438e-13
2.090587322123039477e-13
2.087844792449851365e-13
2.085464710266312024e-13
1.982974512363589173e-13
1.982401690745384042e-13
1.981141717496984557e-13
1.979194592618390716e-13
1.976560316109602521e-13
1.973238887970620224e-13
1.969230308201443320e-13
1.964534576802072061e-13
1.959151693772506447e-13
1.953081659112746732e-13
