# Supplementary material for: Flow analysis on microcasting with degassed polydimethylsiloxane micro-channels for cell patterning with cross-linked albumin
Source: PLoS One. 2020 May 20;15(5):e0232518. doi: 10.1371/journal.pone.0232518 (PMC7239381; doi:10.1371/journal.pone.0232518)
Supplement: S2 File — (ZIP) [file pone.0232518.s004.zip › Python Data/10 mpas viscosity/Height 0.2mm/width 200 um/ODE parameter fitting new200um 10viscosity.py]

# ODEs parameter fitting.py
#
# Copyright (C) 2019, RIKEN,
#
# Written by Shen yigang, RIKEN, yigang.shen@riken.jp
#

import math
import numpy as np
from scipy.integrate import odeint
import matplotlib.pyplot as plt
from lmfit import minimize, Parameters, Parameter, report_fit

# set parameters for the model#
L = 9e-3
W =2e-4
H = 24e-5
Th = 2.8e-3
t1 = 20
n1 =10e-2
D = 3.4e-9
P = 101000
R = 8.31472
T = 298
C = P/R/T
Dc = 93
Db = 72.4
r = 55.6/1000
Cp =  r*(2/W+1/H)*math.cos(math.radians(Dc))+r/H*math.cos(math.radians(Db))


# ordinary differential equations
aa = (W+2*H)/W/H
a0 = L*(W+2*H)+W*H
b0 = W*H*L
cc = D*C/Th
c1 = math.pi*math.pi*D/4/Th/Th
c0 = (P+Cp)*W*H*L/R/T
dd = (W*W*W*H*H*H*(1+5*H/6/W)/12/n1/L/(W+H)/(W+H))*R*T
d0 = 0


def f(xs,t,paras):
  
   
    A,V,N,Q = xs
    try: 
        a = paras['k0'].value
        b = paras['k1'].value
        c = paras['k2'].value
        d = paras['k3'].value

    except KeyError:
        a, b, c, d = paras    
    return np.array([-a*aa*Q,-b*Q,-c*cc*A*math.exp(-c1*(t+t1)),-d*dd*(c*math.exp(-c1*(t+t1))*A/V+Q*N/V/V)])


def g(t, x0, paras):
      x = odeint(f, x0, t, args = (paras,)) 
      return x

def residual(paras, t, data):
    x0 = [a0, b0, c0, d0]
    model = g(t,x0,paras)
    x2_model = model[:, 3]
    return (x2_model - data).ravel()


x10 =a0
x20 =b0
x30 =c0
x40 =d0
y0 = [x10,x20,x30,x40]


# measured data
t_measured = np.linspace(0, 300, 11)
x2_measured = np.array([0, 4.665E-12, 3.2128E-12, 2.3264E-12, 1.5744E-12, 1.2448E-12, 1.016E-12, 0.7872E-12, 0.5952E-12, 0.512E-12,0.4E-12])

plt.figure()
plt.scatter(t_measured, x2_measured, marker='o', color='black', label='measured data', s=20)

# set parameters including bounds; you can also fix parameters (use vary=False)
params = Parameters()
params.add('x10', value=x10, vary=False)
params.add('x20', value=x20, vary=False)
params.add('x30', value=x30, vary=False)
params.add('x40', value=x40, vary=False)
params.add('k0', value=1, vary=False)
params.add('k1', value=1, vary=False)
params.add('k2', value=0.003, min=-100, max=100.)
params.add('k3', value=0.04, min=-100, max=100.)

# fit model
result = minimize(residual, params, args=(t_measured, x2_measured), method='leastsq')  # leastsq nelder

# check results of the fit
data_fitted = g(np.linspace(0, 300, 300), y0, result.params)
x2_model =b0 - data_fitted[:, 1]

# plot fitted data
plt.plot(np.linspace(0, 300, 300), data_fitted[:, 3], '-', linewidth=2, label='fitted data')
plt.legend()
plt.xlim([0, max(t_measured)])
plt.ylim([0, 1.6 * max(data_fitted[:, 3])])
print('Mean flow rate =', x2_model[299]/300)

# display fitted statistics
report_fit(result)
plt.show()
