# Supplementary material for: Flow analysis on microcasting with degassed polydimethylsiloxane micro-channels for cell patterning with cross-linked albumin
Source: PLoS One. 2020 May 20;15(5):e0232518. doi: 10.1371/journal.pone.0232518 (PMC7239381; doi:10.1371/journal.pone.0232518)
Supplement: S2 File — (ZIP) [file pone.0232518.s004.zip › Python Data/10 mpas viscosity/Height 0.2mm/width 200 um/P]

1.010288257364898309e+05
9.916768565717471938e+04
9.735197764605337579e+04
9.558081957785283157e+04
9.385341294834215660e+04
9.217041008515570138e+04
9.053146621013581171e+04
8.893598597018128203e+04
8.738337401219093590e+04
8.587303498306358233e+04
8.440437352969803032e+04
8.297679429899307434e+04
8.158970193784753792e+04
8.024250109316024464e+04
7.893459641182998894e+04
7.766539254075557983e+04
7.643433340325564495e+04
7.524380915706991800e+04
7.409562004686509317e+04
7.298992000022929278e+04
7.192686294475058094e+04
7.090660280801707995e+04
6.992929351761689759e+04
6.899508900113811251e+04
6.810414318616883247e+04
6.725661000029716524e+04
6.645264337111118948e+04
6.569239722619901295e+04
6.497602549314873613e+04
6.430437737511160958e+04
6.367869387280869705e+04
6.309938771379456011e+04
6.256686710877791484e+04
6.208154026846744091e+04
6.164381540357183258e+04
6.125410072479977680e+04
6.091280444285996055e+04
6.062033476846108533e+04
6.037709991231183085e+04
6.018350808512089134e+04
6.003996749759695376e+04
5.991490068163166143e+04
5.987576569796441618e+04
5.988246074700150348e+04
5.993498582874293061e+04
6.003334094318870484e+04
6.017752609033880435e+04
6.036754127019326552e+04
6.060338648275204469e+04
6.088506172801517096e+04
6.121256700598263706e+04
6.158590231665444298e+04
6.200506766003058874e+04
6.246865984306087194e+04
6.296883729248714371e+04
6.350463453427697823e+04
6.407025237046890834e+04
6.465983804641533789e+04
6.527337530878118559e+04
6.591086415756646602e+04
6.657230459277116461e+04
6.725769661439530319e+04
6.796704022243886720e+04
6.870033541690184211e+04
6.945589140446171223e+04
7.021764424967892410e+04
7.098160668364558660e+04
7.174777870636171428e+04
7.251616031782729260e+04
7.328675151804235065e+04
7.405955230700684479e+04
7.483456268472081865e+04
7.561178265118424315e+04
7.638452453273741412e+04
7.714094072778036934e+04
7.788080385856016073e+04
7.860411392507677374e+04
7.931087092733022291e+04
8.000107486532050825e+04
8.067472573904761521e+04
8.133182354851155833e+04
8.197047232335411536e+04
8.255968093832291197e+04
8.309552479850826785e+04
8.360702631346578710e+04
8.409791882462981448e+04
8.456901988116487337e+04
8.502083032565427129e+04
8.545358784252851910e+04
8.586729243178763136e+04
8.626214675585266377e+04
8.663975471575604752e+04
8.700046074078045785e+04
8.734426483092593844e+04
8.767177343708937406e+04
8.798496249622694449e+04
8.828398461667441006e+04
8.856883979843175621e+04
8.884007023755120463e+04
8.909847207768792578e+04
8.934405234688866767e+04
8.957681104515341576e+04
8.979674817248219915e+04
9.000386372887500329e+04
9.019815771433181362e+04
9.037963012885265925e+04
9.054828097243752563e+04
9.070411024508641276e+04
9.084749545404703531e+04
9.099751431755753583e+04
9.116483847602641617e+04
9.134694133065082133e+04
9.152693040477990871e+04
9.170168026293443108e+04
9.186995915251251427e+04
9.202912573381890252e+04
9.217977486200573912e+04
9.232845895485489746e+04
9.247035029795530136e+04
9.260544889130696538e+04
9.273375473490988952e+04
9.285526782876405923e+04
9.297541252679582976e+04
9.309283019002756919e+04
9.320587676302013278e+04
9.331455224577349145e+04
9.341885663828765973e+04
9.352029822731837339e+04
9.362098684084229171e+04
9.371874879134765069e+04
9.381358407883442123e+04
9.390549270330263244e+04
9.399447466475226975e+04
9.408816363404606818e+04
9.417979711002431577e+04
9.426933501954998064e+04
9.435677736262304825e+04
9.444212413924353314e+04
9.452537534941143531e+04
9.460653099312674021e+04
9.468559107038946240e+04
9.476255558119958732e+04
9.483742452555712953e+04
9.491019790346208902e+04
9.498087571491445124e+04
9.504945795991423074e+04
9.511594463846141298e+04
9.518033575055601250e+04
9.524263129619802930e+04
9.530283127538744884e+04
9.536542153734176827e+04
9.543084050176346500e+04
9.549512847760316799e+04
9.555828546486086270e+04
9.562031146353656368e+04
9.568120647363025637e+04
9.574097049514195533e+04
9.579960352807164600e+04
9.585710557241934293e+04
9.591347662818504614e+04
9.596871669536874106e+04
9.602282577397042769e+04
9.607580386399012059e+04
9.612765096542781976e+04
9.617836707828351064e+04
9.622795220255720778e+04
9.627640633824889665e+04
9.631312060838480829e+04
9.636300682808685815e+04
9.641177461995834892e+04
9.645943606978919706e+04
9.650600326336933358e+04
9.655148828648870403e+04
9.659590322493725398e+04
9.663926016450489988e+04
9.668157119098158728e+04
9.672284839015726175e+04
9.676310384782183974e+04
9.680234964976526680e+04
9.684059788177748851e+04
9.687786062964842131e+04
9.691414997916801076e+04
9.694947801612620242e+04
9.698385682631292730e+04
9.701729849551810184e+04
9.705153148070709722e+04
9.708639463829394663e+04
9.712062426820790279e+04
9.715423977444905904e+04
9.718726056101747963e+04
9.721970603191327245e+04
9.725159559113650175e+04
9.728294864268726087e+04
9.731378459056562860e+04
9.734412283877169830e+04
9.737398279130554874e+04
9.740338385216725874e+04
9.743234542535693618e+04
9.746088691487463075e+04
9.748902772472045035e+04
9.751678725889448833e+04
9.754418492139679438e+04
9.757124011622749094e+04
9.759797224738662771e+04
9.762440071887431259e+04
9.765054493469062436e+04
9.767642429883564182e+04
9.770205821530945832e+04
9.772746608811215265e+04
9.775266732124380360e+04
9.777768131870450452e+04
9.780252748449434876e+04
9.782722522261340055e+04
9.785179393706175324e+04
9.787625303183948563e+04
9.790062191094669106e+04
9.792491997838344832e+04
9.794916663814985077e+04
9.797338129424596264e+04
9.799758335067189182e+04
9.801987727819707652e+04
9.804064892981460434e+04
9.806118254918973253e+04
9.808148978235429968e+04
9.810158227534014441e+04
9.812147167417914898e+04
9.814116962490312289e+04
9.816068777354396298e+04
9.818003776613349328e+04
9.819923124870356696e+04
9.821827986728603719e+04
9.823719526791277167e+04
9.825598909661560901e+04
9.827467299942640238e+04
9.829325862237700494e+04
9.831175761149926984e+04
9.833018161282503570e+04
9.834854227238618478e+04
9.836685123621454113e+04
9.838512015034195792e+04
9.840336066080030287e+04
9.842158441362142912e+04
9.843980305483717530e+04
9.845802823047939455e+04
9.847627158657994005e+04
9.849454476917066495e+04
9.851285942428342241e+04
9.853122719795008015e+04
9.854965973620246223e+04
9.856816868507242179e+04
9.858676569059184112e+04
9.860546239879254426e+04
9.862427045570639893e+04
9.864320150736524374e+04
9.866226719980093185e+04
9.867806653564317094e+04
9.869154420234516147e+04
9.870470962856496044e+04
9.871756129243479518e+04
9.873009767208687845e+04
9.874231724565345212e+04
9.875421849126674351e+04
9.876579988705896540e+04
9.877705991116235964e+04
9.878799704170915356e+04
9.879860975683157449e+04
9.880889653466186428e+04
9.881885585333222116e+04
9.882848619097490155e+04
9.883778602572211821e+04
9.884675383570611302e+04
9.885538809905909875e+04
9.886368729391331726e+04
9.887164989840098133e+04
9.887927439065434737e+04
9.888655924880561361e+04
9.889350295098702190e+04
9.890010397533079959e+04
9.890636079996917397e+04
9.891227190303437237e+04
9.891783576265863667e+04
9.892305085697417962e+04
9.892791566411322856e+04
9.893242866220802534e+04
9.893658832939079730e+04
9.894039314379375719e+04
9.894384158354914689e+04
9.894693212678917916e+04
9.894966325164611044e+04
9.895203343625215348e+04
9.905409742841964180e+04
9.905466786795777443e+04
9.905592260160436854e+04
9.905786162935946777e+04
9.906048495122304303e+04
9.906379256719509431e+04
9.906778447727562161e+04
9.907246068146463949e+04
9.907782117976214795e+04
9.908386597216813243e+04
