# Supplementary material for: Flow analysis on microcasting with degassed polydimethylsiloxane micro-channels for cell patterning with cross-linked albumin
Source: PLoS One. 2020 May 20;15(5):e0232518. doi: 10.1371/journal.pone.0232518 (PMC7239381; doi:10.1371/journal.pone.0232518)
Supplement: S2 File — (ZIP) [file pone.0232518.s004.zip › Python Data/10 mpas viscosity/Height 0.2mm/width 200 um/viscosity P]

0.000000000000000000e+00
1.766705831690666695e-01
3.490284818327708538e-01
5.171574326147758693e-01
6.811332343277057833e-01
8.408939641185433356e-01
9.964723503986815389e-01
1.147924907656604931e+00
1.295308150380796830e+00
1.438678593059740329e+00
1.578092750181919302e+00
1.713607136235817618e+00
1.845278265709917820e+00
1.973162653092704000e+00
2.097316812872660474e+00
2.217797259538269117e+00
2.334656779224588252e+00
2.447668483818015162e+00
2.556661483293318327e+00
2.661621165920268872e+00
2.762532919968640144e+00
2.859382133708203710e+00
2.952154195408732029e+00
3.040834493339996669e+00
3.125408415771770532e+00
3.205861350973825186e+00
3.282178687215933088e+00
3.354345812767866253e+00
3.422348115899397136e+00
3.486104985152189251e+00
3.545498617291795718e+00
3.600489833742371637e+00
3.651039884694181392e+00
3.697110020337493808e+00
3.738661490862574155e+00
3.775655546459690370e+00
3.808053437319109502e+00
3.835816413631096822e+00
3.858905725585921154e+00
3.877282623373848214e+00
3.890908357185145494e+00
3.902780449757466741e+00
3.906495377217063858e+00
3.905859842992169373e+00
3.900873847082782397e+00
3.891537389488902932e+00
3.877850470210532752e+00
3.859813089247667861e+00
3.837425246600313145e+00
3.810686942268465938e+00
3.779598176252126240e+00
3.744158948551294053e+00
3.704369259165970263e+00
3.660362307599637433e+00
3.612882463035399283e+00
3.562021374061257628e+00
3.508329535342902261e+00
3.452362525468011700e+00
3.394121887300670881e+00
3.333607620840879360e+00
3.270819726088638468e+00
3.205758203043945542e+00
3.138423051706802802e+00
3.068814272077209360e+00
2.997092364402101694e+00
2.924782213817012533e+00
2.852262315810292659e+00
2.779532670381941628e+00
2.706593277531959885e+00
2.633444137260346096e+00
2.560085249567101595e+00
2.486516614452225493e+00
2.412738231915718234e+00
2.339384936067402609e+00
2.267581372336753720e+00
2.197349124784352181e+00
2.128688193410195773e+00
2.061598578214284494e+00
1.996080279196618790e+00
1.932133296357199548e+00
1.869757629696025880e+00
1.809133256095321274e+00
1.753202039110793420e+00
1.702336524838838239e+00
1.653781732029980800e+00
1.607183269515224389e+00
1.562463530622576702e+00
1.519574972368976873e+00
1.478495032322171499e+00
1.439223710482161023e+00
1.401741768915963471e+00
1.365896955714175798e+00
1.331656575582707669e+00
1.299020628521558862e+00
1.267931546572887314e+00
1.238201761945194379e+00
1.209816788139599142e+00
1.182776625156100714e+00
1.157029804492248237e+00
1.132500751415430162e+00
1.109188798781280738e+00
1.087093946589800186e+00
1.066216194840988507e+00
1.046555543534845256e+00
1.028111992671371322e+00
1.010885542250565816e+00
9.948761922724288498e-01
9.800839427369605339e-01
9.664729583911645383e-01
9.522322677535678404e-01
9.363488546867505535e-01
9.190625591086735158e-01
9.019769162578955557e-01
8.853886112227200567e-01
8.694145693506301065e-01
8.543055224535410774e-01
8.400050033112764769e-01
8.258910171134773437e-01
8.124218394783281338e-01
7.995974704058280702e-01
7.874179098959773748e-01
7.758831579487762697e-01
7.644783023434130742e-01
7.533323132434764924e-01
7.426012542555852081e-01
7.322851253797394433e-01
7.223839266159390871e-01
7.127544823356098957e-01
7.031965150082378768e-01
6.939163640945669176e-01
6.849140295945970180e-01
6.761895115083281782e-01
6.677428098357601760e-01
6.588492907365762763e-01
6.501508913958647939e-01
6.416514157962318610e-01
6.333508639376775884e-01
6.252492358202014211e-01
6.173465314438036922e-01
6.096427508084844016e-01
6.021378939142434383e-01
5.948319607610810245e-01
5.877249513489970489e-01
5.808168656779915118e-01
5.741077037480641909e-01
5.675974655592154194e-01
5.612861511114450863e-01
5.551737604047531915e-01
5.492602934391396241e-01
5.435457502146046060e-01
5.376043070083287301e-01
5.313943463916345200e-01
5.252917459970753988e-01
5.192965058246512555e-01
5.134086258743620901e-01
5.076281061462077915e-01
5.019549466401885818e-01
4.963891473563042389e-01
4.909307082945548184e-01
4.855796294549404313e-01
4.803359108374611330e-01
4.751995524421166461e-01
4.701705542689071926e-01
4.652489163178327725e-01
4.604346385888933302e-01
4.557277210820888103e-01
4.511281637974192127e-01
4.476430249904977399e-01
4.429075256990601117e-01
4.382781942878674619e-01
4.337538835012247351e-01
4.293334460834361543e-01
4.250157347788063866e-01
4.207996023316399326e-01
4.166839014862413482e-01
4.126674849869150230e-01
4.087492055779656797e-01
4.049279160036976521e-01
4.012024690084157186e-01
3.975717173364241575e-01
3.940345137320275803e-01
3.905897109395305433e-01
3.872361617032375469e-01
3.839727187674531472e-01
3.807982348764819003e-01
3.775486345244314923e-01
3.742392144273421484e-01
3.709899325781297885e-01
3.677989470326824550e-01
3.646644158468881347e-01
3.615844970766348698e-01
3.585573487778105362e-01
3.555811290063033425e-01
3.526539958180010537e-01
3.497741072687917119e-01
3.469396214145634150e-01
3.441486963112040942e-01
3.413994900146015699e-01
3.386901605806441062e-01
3.360188660652195791e-01
3.333837645242159198e-01
3.307830140135212815e-01
3.282147725890234846e-01
3.256771983066105713e-01
3.231684492221706395e-01
3.206866833915915649e-01
3.182300588707613898e-01
3.157967337155681564e-01
3.133848659818996851e-01
3.109926137256441292e-01
3.086181350026893644e-01
3.062595878689234330e-01
3.039151303802343773e-01
3.015829205925101286e-01
2.992611165616387292e-01
2.969478763435081103e-01
2.946413579940062588e-01
2.923397195690212724e-01
2.900411191244410269e-01
2.877437147161535647e-01
2.856274413518986588e-01
2.836556715504520709e-01
2.817064971976488974e-01
2.797788127822695703e-01
2.778715127930946327e-01
2.759834917189044057e-01
2.741136440484793213e-01
2.722608642705998117e-01
2.704240468740462533e-01
2.686020863475991893e-01
2.667938771800388853e-01
2.649983138601458288e-01
2.632142908767004519e-01
2.614407027184831867e-01
2.596764438742744097e-01
2.579204088328545530e-01
2.561714920830040487e-01
2.544285881135032734e-01
2.526905914131327147e-01
2.509563964706727490e-01
2.492248977749038086e-01
2.474949898146062699e-01
2.457655670785606483e-01
2.440355240555472649e-01
2.423037552343466072e-01
2.405691551037390241e-01
2.388306181525050309e-01
2.370870388694249487e-01
2.353373117432792372e-01
2.335803312628484396e-01
2.318149919169127104e-01
2.300401881942526761e-01
2.282548145836486853e-01
2.264577655738811701e-01
2.246479356537304795e-01
2.231481678995706208e-01
2.218687869102164145e-01
2.206190456608756179e-01
2.193990886163681986e-01
2.182090602415143188e-01
2.170491050011340295e-01
2.159193673600473540e-01
2.148199917830744821e-01
2.137511227350354093e-01
2.127129046807501866e-01
2.117054820850390040e-01
2.107289994127218291e-01
2.097836011286187963e-01
2.088694316975499288e-01
2.079866355843353887e-01
2.071353572537951715e-01
2.063157411707494393e-01
2.055279318000181876e-01
2.047720736064214953e-01
2.040483110547795520e-01
2.033567886099122701e-01
2.026976507366398672e-01
2.020710418997823110e-01
2.014771065641597636e-01
2.009159891945922760e-01
2.003878342558998993e-01
1.998927862129027122e-01
1.994309895304208768e-01
1.990025886732743332e-01
1.986077281062832989e-01
1.982465522942677139e-01
1.979192057020477680e-01
1.976258327944435123e-01
1.973665780362749700e-01
1.971415858923622477e-01
1.874530593718704841e-01
1.873989098282745347e-01
1.872798029821367560e-01
1.870957388334571758e-01
1.868467173822357941e-01
1.865327386284726385e-01
1.861538025721676259e-01
1.857099092133208118e-01
1.852010585519321961e-01
1.846272505880018067e-01
