# Supplementary material for: Flow analysis on microcasting with degassed polydimethylsiloxane micro-channels for cell patterning with cross-linked albumin
Source: PLoS One. 2020 May 20;15(5):e0232518. doi: 10.1371/journal.pone.0232518 (PMC7239381; doi:10.1371/journal.pone.0232518)
Supplement: S2 File — (ZIP) [file pone.0232518.s004.zip › Python Data/10 mpas viscosity/Height 0.2mm/width 400 um/10 viscosity ODE solve 400 um.py]

# ODEs  sovling.py
#
# Copyright (C) 2019, RIKEN,
#
# Written by Shen yigang, RIKEN, yigang.shen@riken.jp
#

import math
import numpy as np
from scipy.integrate import odeint
import matplotlib.pyplot as plt

# set parameters for the model#
L = 9e-3
W =4e-4
H = 24e-5
Th = 2.8e-3
t1 = 20
n1 =10e-3
D = 3.4e-9
P = 101000
R = 8.31472
T = 298
C = P/R/T
Dc = 93
Db = 72.4
r = 55.6/1000
Cp =  r*(2/W+1/H)*math.cos(math.radians(Dc))+r/H*math.cos(math.radians(Db))


# ordinary differential equations
aa = (W+2*H)/W/H
a0 = L*(W+2*H)+W*H
b0 = W*H*L
cc = D*C/Th
c1 = math.pi*math.pi*D/4/Th/Th
c0 = (P+Cp)*W*H*L/R/T
dd = (W*W*W*H*H*H*(1+5*H/6/W)/12/n1/L/(W+H)/(W+H))*R*T
d0 = 0


def f(xs,t,paras):
  
   
    A,V,N,Q = xs
    try: 
        a = k0
        b = k1
        c = k2
        d = k3
    except KeyError:
        a, b, c, d = paras    
    return np.array([-a*aa*Q,-b*Q,-c*cc*A*math.exp(-c1*(t+t1)),-d*dd*(c*math.exp(-c1*(t+t1))*A/V+Q*N/V/V)])


def g(t, x0, paras):
      x = odeint(f, x0, t, args = (paras,)) 
      return x


x10 =a0
x20 =b0
x30 =c0
x40 =d0
y0 = [x10,x20,x30,x40]

# k2, k3 is from the result of ODE parameter fitting#

k0=1
k1=1
k2=-3.1881e-05 
k3=0.00088138
paras=[k0, k1, k2, k3]


d1 = 12*n1*L*(W+H)*(W+H)/W/W/W/H/H/H/(1+5*H/6/W)/k3
model = g(np.linspace(0, 300, 300), y0, paras)
x2_model =b0-model[:, 1]
x3_model =model[:, 3]
x4_model =R*T*model[:, 2]/model[:, 1]
x5_model =model[:, 2]
x6_model =P+Cp-model[:, 3]*d1
x7_model =model[:, 3]*d1*k3
# calculate the meaning flow rate#

t_measured = np.linspace(0, 300, 11)
x2_measured = np.array([0, 5.2384E-12, 3.7872E-12, 2.4752E-12, 1.8832E-12, 1.4256E-12, 1.1008E-12, 0.9384E-12, 0.812E-12, 0.71326E-12,0.69184E-12])
plt.plot(np.linspace(0, 300, 300),x3_model,label='Q')

plt.scatter(t_measured ,x2_measured)
plt.legend()
plt.xlim([0, max(t_measured)])
plt.ylim([0, 1.2 * max(x2_measured)])
print('Mean flow rate =', x2_model[299]/300)

np.savetxt('Flow rate width = 200 um',x3_model)
np.savetxt('P',x6_model)
np.savetxt('viscosity P',x7_model)
plt.legend()
