# Supplementary material for: Flow analysis on microcasting with degassed polydimethylsiloxane micro-channels for cell patterning with cross-linked albumin
Source: PLoS One. 2020 May 20;15(5):e0232518. doi: 10.1371/journal.pone.0232518 (PMC7239381; doi:10.1371/journal.pone.0232518)
Supplement: S2 File — (ZIP) [file pone.0232518.s004.zip › Python Data/10 mpas viscosity/Height 0.2mm/width 400 um/Flow rate width = 200 um]

0.000000000000000000e+00
1.651884684286569226e-12
2.848589968898593086e-12
3.712004856967320397e-12
4.331640992057856934e-12
4.774044810277172705e-12
5.063945290578085827e-12
5.256710900027075866e-12
5.370069187152428131e-12
5.434506171736646717e-12
5.458477121449136115e-12
5.455967767190732587e-12
5.431671246555944190e-12
5.392522098703085539e-12
5.341993213347823956e-12
5.283817262398728164e-12
5.220663622931576075e-12
5.154539751010047126e-12
5.086659617576659284e-12
5.017739067778997853e-12
4.948475009054704984e-12
4.879562987073037043e-12
4.811265688914375339e-12
4.743834670514120238e-12
4.677454313368933535e-12
4.612239126524090017e-12
4.548243164530054525e-12
4.485510670921409411e-12
4.424055738019173768e-12
4.363848971896761294e-12
4.304879137175017415e-12
4.247146233853941322e-12
4.190650261933533823e-12
4.135391221413794918e-12
4.081381366736018677e-12
4.028648372049556287e-12
3.977193290085169857e-12
3.927016120842858577e-12
3.878116864322622449e-12
3.830522172020802964e-12
3.784770397991224665e-12
3.741072976902822807e-12
3.699429908755598199e-12
3.659841193549551647e-12
3.622306831284681536e-12
3.578777370808310232e-12
3.533523738022204421e-12
3.489061859935096232e-12
3.445391736546986472e-12
3.402513367857874334e-12
3.360426753867759817e-12
3.319131894576643326e-12
3.278628789984524456e-12
3.238917440091404016e-12
3.199997844897280793e-12
3.161870004402155595e-12
3.124533918606028423e-12
3.087989587508898872e-12
3.052237011110766943e-12
3.017276189411633443e-12
2.983107122411497161e-12
2.949070251066063565e-12
2.915091143601513311e-12
2.881751213669499502e-12
2.849050461270021735e-12
2.816988886403080414e-12
2.785566489068675538e-12
2.754783269266807109e-12
2.724639226997475124e-12
2.695134362260679586e-12
2.666268675056420089e-12
2.638042165384697038e-12
2.610454833245510029e-12
2.583506678638859870e-12
2.557197701564745752e-12
2.531527902023168484e-12
2.506497280014127257e-12
2.491321545945885649e-12
2.463762673816108981e-12
2.436824493748500412e-12
2.410492581750486515e-12
2.384752513829494267e-12
2.359589865992950241e-12
2.334990214248280607e-12
2.310939134602912746e-12
2.287422203064272827e-12
2.264424995639787423e-12
2.241933088336883511e-12
2.219932057162987665e-12
2.198407478125526861e-12
2.177344927231927270e-12
2.156729980489615463e-12
2.136548213906018822e-12
2.116786495617956087e-12
2.097456837206714817e-12
2.078520100972785373e-12
2.059961965651211551e-12
2.041768109977038763e-12
2.023924212685311612e-12
2.006415952511075105e-12
1.989229008189373443e-12
1.972349058455251631e-12
1.955761782043755081e-12
1.939452857689927590e-12
1.923407964128815375e-12
1.907612780095461425e-12
1.892052984324911959e-12
1.876714255552210772e-12
1.861582272512403276e-12
1.846642713940534477e-12
1.831881258571648172e-12
1.817283585140790378e-12
1.802835372383004889e-12
1.788522299033336916e-12
1.774330043826831264e-12
1.760244285498532738e-12
1.746250702783485941e-12
1.732334974416735679e-12
1.718482779133327161e-12
1.704679795668304789e-12
1.690911702756713165e-12
1.677164179133597500e-12
1.664511578963433122e-12
1.652338252127395045e-12
1.640298743704856931e-12
1.628383931379188226e-12
1.616584692833757569e-12
1.604891905751934409e-12
1.593296447817087990e-12
1.581789196712587559e-12
1.570361030121802157e-12
1.559002825728101234e-12
1.547705461214853832e-12
1.536459814265429196e-12
1.525256762563196573e-12
1.514087183791525006e-12
1.502941955633784143e-12
1.491811955773342625e-12
1.480688061893569898e-12
1.469561151677835209e-12
1.458422102809507803e-12
1.447261792971956521e-12
1.436071099848551013e-12
1.424840901122660523e-12
1.413562074477653894e-12
1.402225497596900573e-12
1.390822048163769604e-12
1.379342603861630231e-12
1.367778042373851902e-12
1.356119241383803459e-12
1.345702044057628772e-12
1.336965842435467563e-12
1.328425081591133054e-12
1.320081294697026386e-12
1.311936014925547690e-12
1.303990775449098108e-12
1.296247109440077973e-12
1.288706550070888224e-12
1.281370630513929599e-12
1.274240883941602632e-12
1.267318843526308264e-12
1.260606042440446828e-12
1.254104013856419262e-12
1.247814290946626305e-12
1.241738406883468491e-12
1.235877894839346760e-12
1.230234287986661445e-12
1.224809119497813284e-12
1.219603922545203417e-12
1.214620230301231977e-12
1.209859575938300103e-12
1.205323492628808333e-12
1.201013513545157201e-12
1.196931171859747646e-12
1.193078000744980405e-12
1.189455533373255813e-12
1.186065302916975010e-12
1.182908842548538330e-12
1.141123268805289590e-12
1.138988223754160542e-12
1.136461434657281752e-12
1.133542901514653219e-12
1.130232624326274944e-12
1.126530603092146927e-12
1.122436837812269167e-12
1.117951328486641462e-12
1.113074075115264217e-12
1.107805077698137230e-12
1.102144336235260500e-12
1.096091850726634027e-12
1.089647621172257813e-12
1.082811647572131855e-12
1.075583929926256358e-12
1.067964468234630915e-12
1.059953262497255731e-12
1.051550312714130803e-12
1.042755618885256134e-12
1.033569181010631722e-12
1.023990999090257567e-12
1.014021073124133670e-12
1.003659403112260031e-12
9.929059890546366486e-13
9.817608309512635241e-13
9.702239288021406572e-13
9.582952826072680478e-13
9.459748923666456960e-13
9.332627580802736016e-13
9.275554788456619767e-13
9.228590922594189706e-13
9.181537319712958533e-13
9.134393979812930289e-13
9.087160902894102954e-13
9.039838088956476527e-13
8.992425538000051009e-13
8.944923250024825390e-13
8.897331225030800679e-13
8.849649463017977887e-13
8.801877963986354994e-13
8.754016727935933010e-13
8.706065754866711934e-13
8.658025044778691767e-13
8.609894597671873519e-13
8.561674413546255169e-13
8.513364492401837728e-13
8.464964834238620186e-13
8.416475439056604563e-13
8.367896306855789848e-13
8.319227437636175032e-13
8.270468831397761125e-13
8.221620488140548126e-13
8.172682407864537046e-13
8.123654590569725865e-13
8.074537036256115593e-13
8.025329744923706229e-13
7.976032716572497774e-13
7.926645951202491237e-13
7.877169448813684600e-13
7.827603209406077861e-13
7.777947232979673041e-13
7.728201519534468120e-13
7.678366069070465117e-13
7.628440881587662013e-13
7.578425957086059818e-13
7.528321295565658531e-13
7.478126897026458153e-13
7.427842761468458684e-13
7.377468888891660124e-13
7.327005279296062472e-13
7.276451932681665729e-13
7.225808849048470904e-13
7.180762803780047975e-13
7.138983822326963151e-13
7.097512371678311326e-13
7.056348451834092498e-13
7.015492062794305659e-13
6.974943204558951818e-13
6.934701877128030974e-13
6.894768080501544138e-13
6.855141814679487271e-13
6.815823079661864411e-13
6.776811875448673540e-13
6.738108202039916676e-13
6.699712059435590790e-13
6.661623447635699922e-13
6.623842366640239023e-13
6.586368816449213140e-13
6.549202797062618237e-13
6.512344308480457341e-13
6.475793350702727423e-13
6.439549923729432523e-13
6.403614027560567591e-13
6.367985662196137677e-13
6.332664827636140760e-13
6.297651523880573813e-13
6.262945750929442892e-13
6.228547508782740930e-13
6.194456797440474996e-13
6.160673616902639030e-13
6.127197967169238081e-13
6.094029848240267101e-13
6.061169260115732148e-13
6.028616202795627164e-13
5.996370676279956188e-13
5.964432680568716190e-13
5.932802215661911209e-13
5.901479281559539226e-13
5.870463878261597212e-13
5.839756005768090215e-13
5.809355664079014197e-13
5.779262853194372186e-13
5.749477573114161153e-13
5.719999823838385138e-13
5.690829605367040102e-13
5.670452993384478710e-13
5.640645022441326153e-13
5.611143624549468417e-13
5.581948129315622175e-13
5.553057866346508136e-13
5.524472165248838934e-13
5.496190355629337299e-13
