# Supplementary material for: Flow analysis on microcasting with degassed polydimethylsiloxane micro-channels for cell patterning with cross-linked albumin
Source: PLoS One. 2020 May 20;15(5):e0232518. doi: 10.1371/journal.pone.0232518 (PMC7239381; doi:10.1371/journal.pone.0232518)
Supplement: S2 File — (ZIP) [file pone.0232518.s004.zip › Python Data/10 mpas viscosity/Height 0.2mm/width 400 um/Flow rate width = 400 um]

0.000000000000000000e+00
7.729921259127892984e-13
1.462671558598792432e-12
2.077494511663789917e-12
2.625182761657655797e-12
3.117502055435686903e-12
3.557757393964424651e-12
3.945948777243868637e-12
4.282076205274019670e-12
4.566261598797692664e-12
4.810845293834954188e-12
5.024042498417607422e-12
5.205853212545651558e-12
5.356277436219087403e-12
5.475315169437914958e-12
5.568216929772593551e-12
5.643207949415574048e-12
5.700386703799998083e-12
5.739753192925864850e-12
5.761307416793175154e-12
5.766718356065202226e-12
5.761723645925138158e-12
5.746805077139986735e-12
5.721962649709748766e-12
5.687196363634423443e-12
5.642506218914011573e-12
5.590782874181791325e-12
5.534990629555500509e-12
5.475129601917394651e-12
5.411199791267472136e-12
5.343201197605734581e-12
5.271335888606095658e-12
5.198180105406360423e-12
5.124516899316577447e-12
5.050346270336747540e-12
4.975668218466869086e-12
4.900482743706942891e-12
4.825492296688539922e-12
4.752876787904008262e-12
4.682791708760342968e-12
4.614628459703791891e-12
4.547069839261946644e-12
4.480070650787143824e-12
4.413612266558579351e-12
4.347666729025087841e-12
4.282233763098166463e-12
4.217561485071566656e-12
4.153900556396055558e-12
4.091299078782952220e-12
4.029887053513320224e-12
3.969675921150517690e-12
3.910697568147290576e-12
3.852959156173146006e-12
3.796470985561530147e-12
3.741205372852558477e-12
3.687154138261255429e-12
3.634317281787619792e-12
3.582672902738316974e-12
3.532181802779081521e-12
3.482843203183075371e-12
3.434645055080972343e-12
3.387519064260028250e-12
3.341454489809101569e-12
3.296466356332338100e-12
3.253112948519015251e-12
3.211676877436280070e-12
3.172158143084132556e-12
3.134556745462572711e-12
3.098872684571600532e-12
3.065105960411215618e-12
3.033256572981418372e-12
3.003324522282208389e-12
2.975309808313586074e-12
2.949212431075551023e-12
2.925032390568104044e-12
2.902769686791244328e-12
2.882424319744972281e-12
2.863996289429287497e-12
2.847485595844190381e-12
2.832892238989680932e-12
2.820216218865758748e-12
2.809277492296513900e-12
2.794662752779799115e-12
2.773839648454876722e-12
2.746808179321746719e-12
2.713568345380409511e-12
2.674321977508758208e-12
2.629622327229091794e-12
2.579501056459363198e-12
2.523958165199574036e-12
2.469170281738303568e-12
2.434287022132499667e-12
2.400021461493171896e-12
2.366373599820319449e-12
2.333343437113942728e-12
2.300930973374041331e-12
2.269136208600616063e-12
2.237959142793666119e-12
2.207399775953191902e-12
2.177906591788692779e-12
2.150758858414675483e-12
2.124645100143850503e-12
2.099565316976218646e-12
2.075519508911779104e-12
2.052507675950532686e-12
2.030529818092478583e-12
2.009585935337617199e-12
1.989676027685948534e-12
1.970176499266080761e-12
1.949448598527716998e-12
1.929203860996131632e-12
1.909442286671324664e-12
1.890163875553295287e-12
1.871368627642043902e-12
1.853056542937570916e-12
1.835227621439875923e-12
1.817881863148958925e-12
1.800662227105675688e-12
1.782803149523633670e-12
1.765285210714574376e-12
1.748108410678498009e-12
1.731272749415404365e-12
1.714778226925293850e-12
1.698624843208166058e-12
1.682812598264021193e-12
1.667341492092859456e-12
1.652211524694680443e-12
1.637422696069484356e-12
1.622975006217271196e-12
1.608868455138040961e-12
1.595103042831793451e-12
1.581678769298528867e-12
1.568595634538247411e-12
1.555853638550948679e-12
1.543452781336632873e-12
1.531393062895299993e-12
1.519674483226950242e-12
1.506526173827896035e-12
1.493412583787350145e-12
1.480452910752407364e-12
1.467647154723067489e-12
1.454995315699330521e-12
1.442497393681196660e-12
1.430153388668665505e-12
1.417963300661737457e-12
1.405927129660412316e-12
1.394044875664690081e-12
1.382316538674570753e-12
1.370742118690054533e-12
1.359321615711141219e-12
1.348055029737831014e-12
1.336942360770123715e-12
1.325983608808019120e-12
1.315178773851517634e-12
1.304527855900619054e-12
1.294030854955323380e-12
1.283391608469190445e-12
1.273316139173354333e-12
1.263395076578398775e-12
1.253628724661234453e-12
1.244017387398772653e-12
1.234561368767924257e-12
1.225260972745599746e-12
1.216116503308710607e-12
1.207128264434167723e-12
1.198296560098881573e-12
1.189621694279763241e-12
1.181103970953723813e-12
1.172743694097674170e-12
1.164541167688524994e-12
1.156496695703187572e-12
1.148610582118572785e-12
1.140883130911591315e-12
1.133314646059154247e-12
1.125905431538172261e-12
1.118366727645662001e-12
1.110232057283209959e-12
1.102192281379230690e-12
1.094246350311144937e-12
1.086393214456372839e-12
1.078631824192335339e-12
1.070961129896452778e-12
1.063380081946145899e-12
1.055887630718834838e-12
1.048482726591940744e-12
1.041164319942883752e-12
1.033931361149084406e-12
1.026782800587963447e-12
1.019717588636941215e-12
1.012734675673438251e-12
1.005833012074875501e-12
9.990115482186731015e-13
9.922692344822517960e-13
9.856050212430319237e-13
9.790178588784342279e-13
9.725066977658790478e-13
9.660704882827871266e-13
9.597081808065790055e-13
9.534187257146752259e-13
9.472010733844961269e-13
9.410541741934624518e-13
9.349769785189947418e-13
9.289684367385135381e-13
9.230274992294391801e-13
9.171531163691926128e-13
9.113442385351939737e-13
9.055998161048640059e-13
8.999187994556234526e-13
8.943001389648924511e-13
8.887427850100917446e-13
8.832456879686418744e-13
8.778077982179634827e-13
8.724280661354769087e-13
8.671054420986027947e-13
8.618388764847617830e-13
8.566273196713743137e-13
8.514697220358609280e-13
8.463650339556421674e-13
8.413122058081386739e-13
8.363101879707708878e-13
8.313579308209593503e-13
8.264543847361249057e-13
8.216014616328745903e-13
8.168012590911169383e-13
8.120472945621530380e-13
8.073385351389745355e-13
8.026739479145729756e-13
7.980524999819400043e-13
7.934731584340671664e-13
7.889348903639462090e-13
7.844366628645686768e-13
7.799774430289261150e-13
7.755561979500102703e-13
7.711718947208126877e-13
7.668235004343250131e-13
7.625099821835388924e-13
7.582303070614457697e-13
7.539834421610373917e-13
7.497683545753053035e-13
7.455840113972412519e-13
7.414293797198366809e-13
7.373034266360832364e-13
7.332051192389726652e-13
7.291334246214964115e-13
7.250873098766462219e-13
7.210657420974136416e-13
7.170676883767903164e-13
7.130921158077678922e-13
7.091379914833379140e-13
7.052042824964920276e-13
7.012899559402217781e-13
6.973939789075189122e-13
6.935153184913748741e-13
6.896529417847814105e-13
6.858058158807300664e-13
6.819729078722124877e-13
6.781531848522202194e-13
6.743456139137451094e-13
6.705491621497783995e-13
6.667627966533121398e-13
6.629854845173374711e-13
6.593024288235135528e-13
6.558926909349554236e-13
6.525152890713976313e-13
6.491698442471738782e-13
6.458559774766184726e-13
6.425733097740652180e-13
6.393214621538484227e-13
6.361000556303016880e-13
6.329087112177594233e-13
6.297470499305553310e-13
6.266146927830238204e-13
6.235112607894986948e-13
6.204363749643137577e-13
6.173896563218034183e-13
6.143707258763012781e-13
6.113792046421419483e-13
6.084147136336588284e-13
6.054768738651863277e-13
6.025653063510582496e-13
5.996796321056089024e-13
5.968194721431719885e-13
5.939844474780818161e-13
5.911741791246719868e-13
5.883882880972771118e-13
5.856263954102307925e-13
5.828881220778670343e-13
5.801730891145201455e-13
5.774809175345237274e-13
5.748112283522122905e-13
5.721636425819195371e-13
5.695377812379795734e-13
5.669332653347264050e-13
5.643497158864941381e-13
5.617867539076165762e-13
5.592440004124280275e-13
5.567210764152622954e-13
5.542176029304534863e-13
5.517332009723356055e-13
5.492674915552427594e-13
