# Supplementary material for: Flow analysis on microcasting with degassed polydimethylsiloxane micro-channels for cell patterning with cross-linked albumin
Source: PLoS One. 2020 May 20;15(5):e0232518. doi: 10.1371/journal.pone.0232518 (PMC7239381; doi:10.1371/journal.pone.0232518)
Supplement: S2 File — (ZIP) [file pone.0232518.s004.zip › Python Data/10 mpas viscosity/Height 0.2mm/width 400 um/P]

1.010433751323253673e+05
1.004186409335739445e+05
9.996605321710961289e+04
9.963951419570048165e+04
9.940517103115907230e+04
9.923785620735272823e+04
9.912821735301788431e+04
9.905531440179405035e+04
9.901244288700082689e+04
9.898807315446615394e+04
9.897900746591997449e+04
9.897995649065331963e+04
9.898914530842952081e+04
9.900395131259453774e+04
9.902306107431488635e+04
9.904506291648250772e+04
9.906894729456656205e+04
9.909395499912135710e+04
9.911962691264839668e+04
9.914569230623485055e+04
9.917188761311129201e+04
9.919794978152206750e+04
9.922377946457918733e+04
9.924928152513584064e+04
9.927438623106865271e+04
9.929905027565208729e+04
9.932325321573621477e+04
9.934697831864628824e+04
9.937022025473977556e+04
9.939299014064687071e+04
9.941529222552958527e+04
9.943712650938787556e+04
9.945849299222177069e+04
9.947939167403125612e+04
9.949981792025035247e+04
9.951976126465968264e+04
9.953922130912191642e+04
9.955819805363708292e+04
9.957669149820515304e+04
9.959469156336880405e+04
9.961199464642400562e+04
9.962852078387829533e+04
9.964426997573168774e+04
9.965924222198418283e+04
9.967343752263576607e+04
9.968990013825987990e+04
9.970701482688685064e+04
9.972383007800331688e+04
9.974034589160929318e+04
9.975656226770477952e+04
9.977247920628977590e+04
9.978809670736426779e+04
9.980341477092826972e+04
9.981843339698178170e+04
9.983315258552478917e+04
9.984757233655730670e+04
9.986169265007933427e+04
9.987551352609085734e+04
9.988903496459190501e+04
9.990225696558244817e+04
9.991517952906248684e+04
9.992805209683327121e+04
9.994090281860464893e+04
9.995351180675656360e+04
9.996587906128902978e+04
9.997800458220204746e+04
9.998988836949561664e+04
1.000015304231697228e+05
1.000129307432243804e+05
1.000240893296595896e+05
1.000350061824753502e+05
1.000456813016716624e+05
1.000561146872485115e+05
1.000663063392059121e+05
1.000762562575438642e+05
1.000859644422623678e+05
1.000954308933614229e+05
1.001011702770809788e+05
1.001115928992302506e+05
1.001217807788688515e+05
1.001317393710757751e+05
1.001414741309300152e+05
1.001509905135105801e+05
1.001602939738964342e+05
1.001693899671666004e+05
1.001782839484000579e+05
1.001869813726758002e+05
1.001954876950728503e+05
1.002038083706701582e+05
1.002119488545467611e+05
1.002199146017816238e+05
1.002277110674537544e+05
1.002353437066421466e+05
1.002428174857491831e+05
1.002501278620572557e+05
1.002572896372408431e+05
1.002643082275278866e+05
1.002711890491463273e+05
1.002779375183241063e+05
1.002845590512891649e+05
1.002910590642694442e+05
1.002974429734929145e+05
1.003037161951874878e+05
1.003098841455811198e+05
1.003159522409017663e+05
1.003219258973773394e+05
1.003278105312358239e+05
1.003336115587051318e+05
1.003393343960132188e+05
1.003449844593880262e+05
1.003505671650575096e+05
1.003560879292495956e+05
1.003615521681922255e+05
1.003669652981133549e+05
1.003723327352409397e+05
1.003776598958028917e+05
1.003829521960271813e+05
1.003882150521417352e+05
1.003934538803745090e+05
1.003986740969534440e+05
1.004038811181064812e+05
1.004090803600615764e+05
1.004138655076597206e+05
1.004184693965748447e+05
1.004230226760617661e+05
1.004275287961331924e+05
1.004319912068018457e+05
1.004364133580804628e+05
1.004407986999817367e+05
1.004451506825184042e+05
1.004494727557031729e+05
1.004537683695487794e+05
1.004580409740679170e+05
1.004622940192733222e+05
1.004665309551777173e+05
1.004707552317938098e+05
1.004749702991343220e+05
1.004791796072119614e+05
1.004833866060394794e+05
1.004875947456295689e+05
1.004918074759949523e+05
1.004960282471483515e+05
1.005002605091024889e+05
1.005045077118700719e+05
1.005087733054638375e+05
1.005130607398964930e+05
1.005173734651807463e+05
1.005217149313293485e+05
1.005260885883549781e+05
1.005304978862703865e+05
1.005344376161357504e+05
1.005377416021660465e+05
1.005409716735103575e+05
1.005441272503308282e+05
1.005472077527896618e+05
1.005502126010490028e+05
1.005531412152710254e+05
1.005559930156179034e+05
1.005587674222517962e+05
1.005614638553348923e+05
1.005640817350293364e+05
1.005666204814973316e+05
1.005690795149010228e+05
1.005714582554025837e+05
1.005737561231641739e+05
1.005759725383479818e+05
1.005781069211161812e+05
1.005801586916309170e+05
1.005821272700543777e+05
1.005840120765487372e+05
1.005858125312761404e+05
1.005875280543987756e+05
1.005891580660788168e+05
1.005907019864784234e+05
1.005921592357597547e+05
1.005935292340850137e+05
1.005948114016163308e+05
1.005960051585159090e+05
1.006118082452447707e+05
1.006126157081821002e+05
1.006135713266806997e+05
1.006146751007405546e+05
1.006159270303616795e+05
1.006173271155440452e+05
1.006188753562876809e+05
1.006205717525925866e+05
1.006224163044587331e+05
1.006244090118861495e+05
1.006265498748748360e+05
1.006288388934247632e+05
1.006312760675359605e+05
1.006338613972084131e+05
1.006365948824421357e+05
1.006394765232371137e+05
1.006425063195933471e+05
1.006456842715108360e+05
1.006490103789895948e+05
1.006524846420296089e+05
1.006561070606308786e+05
1.006598776347934181e+05
1.006637963645172131e+05
1.006678632498022635e+05
1.006720782906485838e+05
1.006764414870561595e+05
1.006809528390249907e+05
1.006856123465550772e+05
1.006904200096464338e+05
1.006925784729784064e+05
1.006943546219668351e+05
1.006961341647626396e+05
1.006979171013658488e+05
1.006997034317764483e+05
1.007014931559944380e+05
1.007032862740198325e+05
1.007050827858526027e+05
1.007068826914927777e+05
1.007086859909403429e+05
1.007104926841952984e+05
1.007123027712576441e+05
1.007141162521273945e+05
1.007159331268045353e+05
1.007177533952890517e+05
1.007195770575809729e+05
1.007214041136802989e+05
1.007232345635870006e+05
1.007250684073011071e+05
1.007269056448225892e+05
1.007287462761514762e+05
1.007305903012877679e+05
1.007324377202314354e+05
1.007342885329824931e+05
1.007361427395409555e+05
1.007380003399068082e+05
1.007398613340800512e+05
1.007417257220606843e+05
1.007435935038487223e+05
1.007454646794441360e+05
1.007473392488469544e+05
1.007492172120571631e+05
1.007510985690747621e+05
1.007529833198997658e+05
1.007548714645321452e+05
1.007567630029719294e+05
1.007586579352191038e+05
1.007605562612736685e+05
1.007624579811356234e+05
1.007643630948049831e+05
1.007662716022817185e+05
1.007681835035658587e+05
1.007700987986573891e+05
1.007718024166680989e+05
1.007733824760239950e+05
1.007749509047247702e+05
1.007765077027704247e+05
1.007780528701609437e+05
1.007795864068963419e+05
1.007811083129766193e+05
1.007826185884017614e+05
1.007841172331717826e+05
1.007856042472866829e+05
1.007870796307464479e+05
1.007885433835511067e+05
1.007899955057006155e+05
1.007914359971950180e+05
1.007928648580342851e+05
1.007942820882184315e+05
1.007956876877474424e+05
1.007970816566213471e+05
1.007984639948401018e+05
1.007998347024037503e+05
1.008011937793122634e+05
1.008025412255656556e+05
1.008038770411639271e+05
1.008052012261070631e+05
1.008065137803950784e+05
1.008078147040279728e+05
1.008091039970057318e+05
1.008103816593283700e+05
1.008116476909958874e+05
1.008129020920082839e+05
1.008141448623655451e+05
1.008153760020676855e+05
1.008165955111146905e+05
1.008178033895065746e+05
1.008189996372433379e+05
1.008201842543249804e+05
1.008213572407514876e+05
1.008225185965228738e+05
1.008236683216391393e+05
1.008248064161002694e+05
1.008259328799062787e+05
1.008270477130571526e+05
1.008281509155529202e+05
1.008289215484234446e+05
1.008300488703860901e+05
1.008311645979153400e+05
1.008322687563651125e+05
1.008333613710893260e+05
1.008344424674419279e+05
1.008355120707768365e+05
