# Supplementary material for: Flow analysis on microcasting with degassed polydimethylsiloxane micro-channels for cell patterning with cross-linked albumin
Source: PLoS One. 2020 May 20;15(5):e0232518. doi: 10.1371/journal.pone.0232518 (PMC7239381; doi:10.1371/journal.pone.0232518)
Supplement: S2 File — (ZIP) [file pone.0232518.s004.zip › Python Data/10 mpas viscosity/Height 0.2mm/width 400 um/viscosity P]

0.000000000000000000e+00
5.506282280955230313e-01
9.495299896328641687e-01
1.237334952322440174e+00
1.443880330685952007e+00
1.591348270092390882e+00
1.687981763526028578e+00
1.752236966675691621e+00
1.790023062384142660e+00
1.811502057245548691e+00
1.819492373816378628e+00
1.818655922396910540e+00
1.810557082185314748e+00
1.797507366234361692e+00
1.780664404449274318e+00
1.761272420799575800e+00
1.740221207643858570e+00
1.718179917003348933e+00
1.695553205858886248e+00
1.672579689259665825e+00
1.649491669684901352e+00
1.626520995691012050e+00
1.603755229638124780e+00
1.581278223504706482e+00
1.559151437789644268e+00
1.537413042174696542e+00
1.516081054843351428e+00
1.495170223640469587e+00
1.474685246006391059e+00
1.454616323965586933e+00
1.434959712391672415e+00
1.415715411284647063e+00
1.396883420644511098e+00
1.378463740471264964e+00
1.360460455578672789e+00
1.342882790683185279e+00
1.325731096695056399e+00
1.309005373614286150e+00
1.292705621440874086e+00
1.276840724006934158e+00
1.261590132663741315e+00
1.247024325634274122e+00
1.233143302918532580e+00
1.219947064516517132e+00
1.207435610428227113e+00
1.192925790269436570e+00
1.177841246007401477e+00
1.163020619978365255e+00
1.148463912182328794e+00
1.134171122619291205e+00
1.120142251289253155e+00
1.106377298192214198e+00
1.092876263328174558e+00
1.079639146697134455e+00
1.066665948299093447e+00
1.053956668134051755e+00
1.041511306202009379e+00
1.029329862502966098e+00
1.017412337036922132e+00
1.005758729803877705e+00
9.943690408038323714e-01
9.830234170220210066e-01
9.716970478671709266e-01
9.605837378898329781e-01
9.496834870900071612e-01
9.389962954676933649e-01
9.285221630228918110e-01
9.182610897556023888e-01
9.082130756658249870e-01
8.983781207535597169e-01
8.887562250188065782e-01
8.793473884615655711e-01
8.701516110818365846e-01
8.611688928796199516e-01
8.523992338549151171e-01
8.438426340077227472e-01
8.354990933380423979e-01
8.304405153152951691e-01
8.212542246053695649e-01
8.122748312495000622e-01
8.034975272501621024e-01
7.949175046098313491e-01
7.865299553309833547e-01
7.783300714160934497e-01
7.703130448676374087e-01
7.624740676880907841e-01
7.548083318799291286e-01
7.473110294456277725e-01
7.399773523876624903e-01
7.328024927085088347e-01
7.257816424106423581e-01
7.189099934965383909e-01
7.121827379686728188e-01
7.055954985393185774e-01
6.991522790689048694e-01
6.928400336575950558e-01
6.866539885504038265e-01
6.805893699923462048e-01
6.746414042284372137e-01
6.688053175036916542e-01
6.630763360631243275e-01
6.574496861517504787e-01
6.519205940145849087e-01
6.464842858966424188e-01
6.411359880429383651e-01
6.358709266984871045e-01
6.306843281083038821e-01
6.255714185174034991e-01
6.205274241708009786e-01
6.155475713135114546e-01
6.106270861905493952e-01
6.057611950469300455e-01
6.009451241276682065e-01
5.961740996777789015e-01
5.914433479422770423e-01
5.867480951661775412e-01
5.820835675944951992e-01
5.774449914722451505e-01
5.728275930444423070e-01
5.682265985561015809e-01
5.636372342522376622e-01
5.590547263778657960e-01
5.548371929878109787e-01
5.507794173757982747e-01
5.467662479016188737e-01
5.427946437930627477e-01
5.388615642779192028e-01
5.349639685839779890e-01
5.310988159390293006e-01
5.272630655708624436e-01
5.234536767072672792e-01
5.196676085760336683e-01
5.159018204049512502e-01
5.121532714218096638e-01
5.084189208543987704e-01
5.046957279305082089e-01
5.009806518779280626e-01
4.972706519244474710e-01
4.935626872978565727e-01
4.898537172259450623e-01
4.861407009365025234e-01
4.824205976573187615e-01
4.786903666161835824e-01
4.749469670408867916e-01
4.711873581592178617e-01
4.674084991989668203e-01
4.636073493879231400e-01
4.597808679538766818e-01
4.559260141246173070e-01
4.520397471279344326e-01
4.485673480192095552e-01
4.456552808118224296e-01
4.428083605303776427e-01
4.400270982323420399e-01
4.373120049751825222e-01
4.346635918163659906e-01
4.320823698133592905e-01
4.295688500236293228e-01
4.271235435046431550e-01
4.247469613138675215e-01
4.224396145087693788e-01
4.202020141468155723e-01
4.180346712854730029e-01
4.159380969822087382e-01
4.139128022944894569e-01
4.119592982797821712e-01
4.100780959955537264e-01
4.082697064992710789e-01
4.065346408484011298e-01
4.048734101004106134e-01
4.032865253127666527e-01
4.017744975429360377e-01
4.003378378483856692e-01
3.989770572865825038e-01
3.976926669149934424e-01
3.964851777910852193e-01
3.953551009723249576e-01
3.943029475161793918e-01
3.803744229350964901e-01
3.796627412513867705e-01
3.788204782190938702e-01
3.778476338382176780e-01
3.767442081087582495e-01
3.755102010307155846e-01
3.741456126040896835e-01
3.726504428288804349e-01
3.710246917050880056e-01
3.692683592327123954e-01
3.673814454117534933e-01
3.653639502422112995e-01
3.632158737240858692e-01
3.609372158573772582e-01
3.585279766420854108e-01
3.559881560782102716e-01
3.533177541657518961e-01
3.505167709047102287e-01
3.475852062950853250e-01
3.445230603368771849e-01
3.413303330300858085e-01
3.380070243747111958e-01
3.345531343707532912e-01
3.309686630182121503e-01
3.272536103170878286e-01
3.234079762673802150e-01
3.194317608690893096e-01
3.153249641222151678e-01
3.110875860267578452e-01
3.091851596152206394e-01
3.076196974198063261e-01
3.060512439904319315e-01
3.044797993270976777e-01
3.029053634298033981e-01
3.013279362985491483e-01
2.997475179333350392e-01
2.981641083341607934e-01
2.965777075010266328e-01
2.949883154339325575e-01
2.933959321328784564e-01
2.918005575978643851e-01
2.902021918288903435e-01
2.886008348259563872e-01
2.869964865890624051e-01
2.853891471182084527e-01
2.837788164133945856e-01
2.821654944746206373e-01
2.805491813018867742e-01
2.789298768951929408e-01
2.773075812545391372e-01
2.756822943799253078e-01
2.740540162713515637e-01
2.724227469288179049e-01
2.707884863523241648e-01
2.691512345418705099e-01
2.675109914974568293e-01
2.658677572190832339e-01
2.642215317067496683e-01
2.625723149604561324e-01
2.609201069802025708e-01
2.592649077659890944e-01
2.576067173178155922e-01
2.559455356356821198e-01
2.542813627195886772e-01
2.526141985695353198e-01
2.509440431855218812e-01
2.492708965675485833e-01
2.475947587156152596e-01
2.459156296297219657e-01
2.442335093098687016e-01
2.425483977560554949e-01
2.408602949682823458e-01
2.393587601260015740e-01
2.379661274108987312e-01
2.365837457226103446e-01
2.352116150611363865e-01
2.338497354264768568e-01
2.324981068186317001e-01
2.311567292376010274e-01
2.298256026833847832e-01
2.285047271559828841e-01
2.271941026553954690e-01
2.258937291816224269e-01
2.246036067346638687e-01
2.233237353145196558e-01
2.220541149211899823e-01
2.207947455546746263e-01
2.195456272149737542e-01
2.183067599020872274e-01
2.170781436160152122e-01
2.158597783567575701e-01
2.146516641243143841e-01
2.134538009186855712e-01
2.122661887398712421e-01
2.110888275878713416e-01
2.099217174626857862e-01
2.087648583643147426e-01
2.076182502927580165e-01
2.064818932480158020e-01
2.053557872300879328e-01
2.042399322389745753e-01
2.031343282746755630e-01
2.020389753371910346e-01
2.009538734265208793e-01
1.998790225426651801e-01
1.988144226856238539e-01
1.977600738553970117e-01
1.967159760519845979e-01
1.956821292753865571e-01
1.946585335256029725e-01
1.936451888026337609e-01
1.926420951064790610e-01
1.916492524371386785e-01
1.906666607946128356e-01
1.896943201789013100e-01
1.890150997794825816e-01
1.880215007480441902e-01
1.870381208183155841e-01
1.860649376438540670e-01
1.851019288782169148e-01
1.841490721749612647e-01
1.832063451876445592e-01
