# Supplementary material for: Flow analysis on microcasting with degassed polydimethylsiloxane micro-channels for cell patterning with cross-linked albumin
Source: PLoS One. 2020 May 20;15(5):e0232518. doi: 10.1371/journal.pone.0232518 (PMC7239381; doi:10.1371/journal.pone.0232518)
Supplement: S2 File — (ZIP) [file pone.0232518.s004.zip › Python Data/10 mpas viscosity/Height 0.2mm/width 60 um/Flow rate width = 200 um]

0.000000000000000000e+00
1.701319852740762469e-13
3.367532098567357602e-13
4.998993632644378281e-13
6.595673071782322008e-13
8.155077406666215978e-13
9.676128787459821151e-13
1.115843297161036879e-12
1.260159571656508409e-12
1.400522277977118419e-12
1.536891991867589833e-12
1.669229289072644565e-12
1.797494745337004933e-12
1.921648936405394267e-12
2.041652438022533873e-12
2.157465825933146678e-12
2.269044871958105679e-12
2.375825370334934536e-12
2.477002473239374200e-12
2.572284744252282943e-12
2.661249437428842144e-12
2.743624067757038844e-12
2.818740127786982151e-12
2.886248610832718270e-12
2.945666983300018497e-12
2.996276318278933493e-12
3.037765956201428360e-12
3.069408084362909500e-12
3.090563507023133078e-12
3.100593028441855663e-12
3.098857452878833826e-12
3.084717584593823326e-12
3.057534227846580735e-12
3.017076855209122352e-12
2.964129354117163707e-12
2.898556115587498385e-12
2.820147160749232078e-12
2.728692510731471689e-12
2.623982186663322909e-12
2.505806209673891027e-12
2.374027392982920888e-12
2.231914105844149645e-12
2.083956453705169669e-12
1.933154899386681622e-12
1.782406487990350554e-12
1.634513107758723159e-12
1.493011186845258268e-12
1.357514512321341628e-12
1.232565817480359021e-12
1.118303361111393077e-12
1.015322589651716128e-12
9.236544262088383716e-13
8.423425286087715817e-13
7.712187626943493888e-13
7.102831284655723988e-13
6.595356259224404097e-13
6.189762550649539264e-13
5.882108406019970234e-13
5.582026070056603618e-13
5.266202549355786826e-13
4.978884275989889755e-13
4.729259116729295992e-13
4.509159248893286781e-13
4.312023791707671586e-13
4.144764283052334617e-13
3.997232861386233980e-13
3.857060751867858898e-13
3.733686681711030124e-13
3.623091838264133854e-13
3.515549355030245680e-13
3.417323014546028767e-13
3.325496852389133097e-13
3.228353686477141170e-13
3.136919529726254106e-13
3.051194382136472915e-13
2.971178243707797596e-13
2.896871114440226636e-13
2.828272994333761044e-13
2.765383883388400314e-13
2.708203781604144953e-13
2.643722286902670661e-13
2.579322484899151275e-13
2.517251302523867035e-13
2.457508739776814913e-13
2.400094796657996928e-13
2.345009473167412575e-13
2.292252769305061854e-13
2.241824685070945017e-13
2.193791021457254979e-13
2.147946968696612386e-13
2.104429987565708598e-13
2.063239036369040641e-13
2.024373073411105540e-13
1.987831056996399818e-13
1.953611945429420753e-13
1.921714697014664613e-13
1.891203752231213127e-13
1.856386718936021180e-13
1.822779478171883112e-13
1.790327738544242279e-13
1.758977208658542034e-13
1.728673597120225731e-13
1.699362612534736218e-13
1.670989963507517103e-13
1.643501358644011992e-13
1.616842506549663229e-13
1.590959115829914673e-13
1.565796895090209677e-13
1.541301552935991092e-13
1.517418797972702522e-13
1.494094338805787323e-13
1.471273884040688595e-13
1.448903142282849693e-13
1.426927822137713466e-13
1.405293632210723772e-13
1.383946281107323460e-13
1.363713459723806302e-13
1.344984178596435726e-13
1.326693403991998898e-13
1.308801727444883129e-13
1.291269740489476233e-13
1.274058034660166277e-13
1.257127201491341330e-13
1.240437832517388952e-13
1.223950519272697213e-13
1.207625853291653926e-13
1.191424426108646654e-13
1.175306829258063717e-13
1.159233654274292677e-13
1.143165492691721602e-13
1.127062936044738054e-13
1.110886575867730100e-13
1.094597003695085808e-13
1.078154811061192613e-13
1.061520589500438710e-13
1.044654930547211787e-13
1.032304839306282602e-13
1.022055811076324670e-13
1.012454607330462646e-13
1.003508336756861909e-13
9.952241080436873358e-14
9.876090298791039283e-14
9.806702109512769407e-14
9.744147599483711226e-14
9.688497855585517281e-14
9.639823964699836332e-14
9.598197013708320921e-14
9.563688089492619805e-14
9.536368278934384266e-14
9.516308668915264323e-14
9.503580346316911257e-14
9.498254398020972564e-14
9.500401910909102049e-14
9.510093971862949731e-14
9.527401667764164368e-14
8.796838044171018511e-14
8.844902553949789306e-14
8.875882727838551252e-14
8.889778565837304347e-14
8.886590067946047332e-14
8.866317234164781466e-14
8.828960064493505489e-14
8.774518558932220661e-14
8.702992717480926985e-14
8.614382540139625721e-14
8.508688026908313083e-14
8.385909177786991595e-14
8.246045992775659995e-14
8.089098471874320808e-14
7.915066615082970247e-14
7.723950422401610837e-14
7.515749893830242576e-14
7.290465029368864204e-14
7.048095829017476982e-14
6.788642292776079649e-14
6.570145924505184889e-14
6.450438175402315714e-14
6.338825733918754582e-14
6.235308600054506542e-14
6.139886773809562758e-14
6.052560255183927019e-14
5.973329044177600584e-14
5.902193140790582194e-14
5.839152545022871846e-14
5.784207256874470804e-14
5.737357276345377806e-14
5.698602603435592851e-14
5.655920956713018986e-14
5.588719809169607006e-14
5.523082386830419528e-14
5.459008689695456551e-14
5.396498717764718076e-14
5.335552471038206626e-14
5.276169949515917785e-14
5.218351153197854077e-14
5.162096082084014239e-14
5.107404736174399534e-14
5.054277115469009330e-14
5.002713219967844259e-14
4.944922926632514038e-14
4.900853785341862082e-14
4.858384988200575223e-14
4.817546436094386150e-14
4.778368029909026923e-14
4.740879670530230862e-14
4.705111258843730026e-14
4.671092695735257105e-14
4.638853882090546050e-14
4.608424718795327659e-14
4.579835106735334622e-14
4.553114946796300259e-14
4.526416901463771941e-14
4.490263867688413325e-14
4.454474968011740336e-14
4.419017053006151682e-14
4.383856973244045439e-14
4.348961579297819684e-14
4.314297721739873127e-14
4.279832251142603843e-14
4.245532018078409909e-14
4.211363873119689403e-14
4.177294666838842295e-14
4.143291249808264768e-14
4.109320472600355530e-14
4.075349185787513290e-14
4.041344239942136124e-14
4.007272485636622741e-14
3.973100773443371216e-14
3.938795953934779628e-14
3.904324877683246685e-14
3.869654395261169831e-14
3.834751357240948407e-14
3.799582614194979858e-14
3.764115016695662892e-14
3.728315415315396217e-14
3.692194836259038399e-14
3.663520522285831209e-14
3.635374555107817123e-14
3.607761945592361373e-14
3.580687704606830453e-14
3.554156843018591488e-14
3.528174371695009709e-14
3.502745301503451611e-14
3.477874643311283686e-14
3.453567407985871799e-14
3.429828606394583074e-14
3.406663249404783373e-14
3.384076347883839191e-14
3.362072912699115759e-14
3.340657954717981465e-14
3.319836484807800277e-14
3.299613513835939953e-14
3.279994052669765723e-14
3.260983112176644713e-14
3.242585703223943416e-14
3.224806836679027064e-14
3.207651523409262783e-14
3.191124774282017066e-14
3.175231600164654513e-14
3.159977011924544143e-14
3.138619480389115703e-14
3.115921379146172241e-14
3.092881138312834774e-14
3.069465479138286315e-14
3.045641122871704829e-14
3.021374790762272695e-14
2.996633204059168510e-14
2.971383084011574654e-14
2.945591151868668460e-14
2.919224128879634202e-14
2.892248736293648583e-14
2.864631695359894613e-14
2.836339727327552152e-14
2.807339553445799477e-14
2.777597894963820232e-14
2.747081473130791118e-14
2.715757009195896727e-14
2.683591224408313127e-14
2.650550840017224279e-14
2.616602577271807515e-14
2.581713157421246794e-14
2.545849301714718186e-14
2.508977731401406282e-14
2.471065167730487467e-14
2.448499398887260928e-14
2.433815045312699453e-14
2.420917625445683392e-14
2.409887075831719967e-14
2.400803333016314821e-14
2.393746333544974859e-14
2.388796013963205725e-14
2.386032310816514325e-14
2.385535160650406617e-14
2.387384500010388876e-14
2.391660265441968007e-14
2.398442393490649338e-14
2.407810820701940407e-14
2.419845483621345908e-14
2.434626318794374012e-14
2.452233262766529097e-14
