# Supplementary material for: Flow analysis on microcasting with degassed polydimethylsiloxane micro-channels for cell patterning with cross-linked albumin
Source: PLoS One. 2020 May 20;15(5):e0232518. doi: 10.1371/journal.pone.0232518 (PMC7239381; doi:10.1371/journal.pone.0232518)
Supplement: S2 File — (ZIP) [file pone.0232518.s004.zip › Python Data/10 mpas viscosity/Height 0.2mm/width 60 um/P]

1.009609285559239797e+05
9.487130805024283472e+04
8.890734998400567565e+04
8.306777690423437161e+04
7.735270114237205416e+04
7.177104605320170231e+04
6.632666963935241802e+04
6.102098303320453851e+04
5.585539736713846651e+04
5.083132377353460470e+04
4.595017338477331941e+04
4.121335733323502063e+04
3.662228675130009651e+04
3.217837277134890610e+04
2.788302652576185938e+04
2.373765914691932267e+04
1.974385371648645378e+04
1.592180513770300604e+04
1.230032173727289774e+04
8.889835046875770786e+03
5.705476626694813604e+03
2.756999671074838261e+03
6.833240649540675804e+01
-2.348032993581917253e+03
-4.474824959291174309e+03
-6.286310574826682569e+03
-7.771370244583027670e+03
-8.903952998996493989e+03
-9.661179780489183031e+03
-1.002017153148315265e+04
-9.958049194400504348e+03
-9.451933711663281429e+03
-8.478946025693585398e+03
-7.030834751248883549e+03
-5.135657969206731650e+03
-2.788561758397889207e+03
1.796976148610701784e+01
3.291452470753632952e+03
7.039402249713151832e+03
1.126933497867309779e+04
1.598616105369337311e+04
2.107289407509355806e+04
2.636881741946931288e+04
3.176653399808365793e+04
3.716234840511059883e+04
4.245597123248288699e+04
4.752082131225920602e+04
5.237072255983005016e+04
5.684307461659338151e+04
6.093292871553321311e+04
6.461897174007945432e+04
6.790009684374881908e+04
7.081053486740164226e+04
7.335630392226805270e+04
7.553740400834803586e+04
7.735383512564160628e+04
7.880559727414873487e+04
7.990679937014254392e+04
8.098089930704233120e+04
8.211134246547479415e+04
8.313975534523237729e+04
8.403325134841976978e+04
8.482106597734603565e+04
8.552668292558797111e+04
8.612536337479148642e+04
8.665343008086258487e+04
8.715515522741428867e+04
8.759675429903274926e+04
8.799261203583153838e+04
8.837754430478610448e+04
8.872913083112158347e+04
8.905780887430541043e+04
8.940551833891400020e+04
8.973279325725042145e+04
9.003963362931467418e+04
9.032603945510675840e+04
9.059201073462667409e+04
9.083754746787442127e+04
9.106264965485001449e+04
9.126731729555342463e+04
9.149811918253457407e+04
9.172862866269533697e+04
9.195080319642306131e+04
9.216464278371777618e+04
9.237014742457946704e+04
9.256731711900814844e+04
9.275615186700380582e+04
9.293665166856645374e+04
9.310858099886475247e+04
9.327267294389495510e+04
9.342843548332173668e+04
9.357587234573866590e+04
9.371498725973935507e+04
9.384578395391737286e+04
9.396826615686631703e+04
9.408243759717978537e+04
9.419164697053877171e+04
9.431626934507922851e+04
9.443656144780581235e+04
9.455271760666280170e+04
9.466493214959450415e+04
9.477339940454519819e+04
9.487831369945920596e+04
9.497986936228082050e+04
9.507826072095432028e+04
9.517368210342401289e+04
9.526632783763420593e+04
9.535639225152917788e+04
9.544406967305325088e+04
9.552955443015068886e+04
9.561304085076579941e+04
9.569472326284290466e+04
9.577479599432626856e+04
9.585345337316021323e+04
9.593088972728900262e+04
9.600729938465697342e+04
9.607971974922649679e+04
9.614675841583946021e+04
9.621222751379686815e+04
9.627626809982002305e+04
9.633902123063018371e+04
9.640062796294866712e+04
9.646122935349674663e+04
9.652096645899571013e+04
9.657998033616684552e+04
9.663841204173145525e+04
9.669640263241079811e+04
9.675409316492619109e+04
9.681162469599889300e+04
9.686913828235022083e+04
9.692677498070143338e+04
9.698467584777384764e+04
9.704298194028872240e+04
9.710183431496737467e+04
9.716137402853106323e+04
9.722174213770109054e+04
9.726594744615419768e+04
9.730263231312493735e+04
9.733699838903702039e+04
9.736902022940207098e+04
9.739867238973172789e+04
9.742592942553761532e+04
9.745076589233134291e+04
9.747315634562453488e+04
9.749307534092882997e+04
9.751049743375582329e+04
9.752539717961716815e+04
9.753774913402447419e+04
9.754752785248935106e+04
9.755470789052345208e+04
9.755926380363837234e+04
9.756117014734576514e+04
9.756040147715721105e+04
9.755693234858437791e+04
9.755073731713886082e+04
9.781223166317676078e+04
9.779502768922249379e+04
9.778393879833118990e+04
9.777896499050284910e+04
9.778010626573745685e+04
9.778736262403502769e+04
9.780073406539557618e+04
9.782022058981907321e+04
9.784582219730553334e+04
9.787753888785495656e+04
9.791537066146732832e+04
9.795931751814267773e+04
9.800937945788097568e+04
9.806555648068223672e+04
9.812784858654646087e+04
9.819625577547364810e+04
9.827077804746379843e+04
9.835141540251691185e+04
9.843816784063298837e+04
9.853103536181201343e+04
9.860924287596614158e+04
9.865209047822338471e+04
9.869204048593371408e+04
9.872909289909715881e+04
9.876324771771368978e+04
9.879450494178333611e+04
9.882286457130606868e+04
9.884832660628191661e+04
9.887089104671085079e+04
9.889055789259288576e+04
9.890732714392802154e+04
9.892119880071627267e+04
9.893647605917412147e+04
9.896052970701856248e+04
9.898402364276337903e+04
9.900695786640858569e+04
9.902933237795418245e+04
9.905114717740015476e+04
9.907240226474653173e+04
9.909309763999328425e+04
9.911323330314042687e+04
9.913280925418795960e+04
9.915182549313588243e+04
9.917028201998419536e+04
9.919096719301366829e+04
9.920674108444500598e+04
9.922194215657183668e+04
9.923655970681834151e+04
9.925058303260873072e+04
9.926400143136718543e+04
9.927680420051790134e+04
9.928898063748508866e+04
9.930052003969292855e+04
9.931141170456563123e+04
9.932164492952739238e+04
9.933120901200239314e+04
9.934076517888404487e+04
9.935370561777132389e+04
9.936651572029235831e+04
9.937920735179004259e+04
9.939179237760725664e+04
9.940428266308686580e+04
9.941669007357177907e+04
9.942902647440487635e+04
9.944130373092902300e+04
9.945353370848712802e+04
9.946572827242205676e+04
9.947789928807670367e+04
9.949005862079394865e+04
9.950221813591667160e+04
9.951438969878775242e+04
9.952658517475008557e+04
9.953881642914655095e+04
9.955109532732002845e+04
9.956343373461339797e+04
9.957584351636955398e+04
9.958833653793139092e+04
9.960092466464175959e+04
9.961361976184356899e+04
9.962643369487968448e+04
9.963936251708466443e+04
9.964962605983215326e+04
9.965970048872941697e+04
9.966958401021127065e+04
9.967927483071251481e+04
9.968877115666797908e+04
9.969807119451244944e+04
9.970717315068074095e+04
9.971607523160765413e+04
9.972477564372801862e+04
9.973327259347663494e+04
9.974156428728831816e+04
9.974964893159785424e+04
9.975752473284008738e+04
9.976518989744978899e+04
9.977264263186178869e+04
9.977988114251090155e+04
9.978690363583192811e+04
9.979370831825966889e+04
9.980029339622895350e+04
9.980665707617456792e+04
9.981279756453132723e+04
9.981871306773406104e+04
9.982440179221755534e+04
9.982986194441662519e+04
9.983750655408714374e+04
9.984563100067761843e+04
9.985387791102833580e+04
9.986225919677149795e+04
9.987078676953930699e+04
9.987947254096395045e+04
9.988832842267764499e+04
9.989736632631257817e+04
9.990659816350096662e+04
9.991603584587498335e+04
9.992569128506684501e+04
9.993557639270873915e+04
9.994570308043288242e+04
9.995608325987144781e+04
9.996672884265666653e+04
9.997765174042072613e+04
9.998886386479581415e+04
1.000003771274141473e+05
1.000122034399079130e+05
1.000243547139093134e+05
1.000368428610505362e+05
1.000496797929638124e+05
1.000628774212813150e+05
1.000764476576352463e+05
1.000845247378181957e+05
1.000897807830289821e+05
1.000943972219876014e+05
1.000983454426005483e+05
1.001015968327743612e+05
1.001041227804155351e+05
1.001058946734306228e+05
1.001068838997261046e+05
1.001070618472085334e+05
1.001063999037844042e+05
1.001048694573602552e+05
1.001024418958425958e+05
1.000990886071379500e+05
1.000947809791528416e+05
1.000894903997937799e+05
1.000831882569672744e+05
