# Supplementary material for: Flow analysis on microcasting with degassed polydimethylsiloxane micro-channels for cell patterning with cross-linked albumin
Source: PLoS One. 2020 May 20;15(5):e0232518. doi: 10.1371/journal.pone.0232518 (PMC7239381; doi:10.1371/journal.pone.0232518)
Supplement: S2 File — (ZIP) [file pone.0232518.s004.zip › Python Data/10 mpas viscosity/Height 0.2mm/width 60 um/viscosity P]

0.000000000000000000e+00
1.420038605719786684e+00
2.810773987185627654e+00
4.172504033657499889e+00
5.505202550566172803e+00
6.806788700809807580e+00
8.076362836755324182e+00
9.313595896442947719e+00
1.051815881791289442e+01
1.168972253920537874e+01
1.282795799836062223e+01
1.393253613341883934e+01
1.500312788242024453e+01
1.603940418340506113e+01
1.704103597441350715e+01
1.800769419348579703e+01
1.893900968180843591e+01
1.983027318989494958e+01
2.067476690404124540e+01
2.147005829537495103e+01
2.221261883537695070e+01
2.290017417665797339e+01
2.352714449608524916e+01
2.409061674372928152e+01
2.458656336221302396e+01
2.500898369289974710e+01
2.535528475729023157e+01
2.561939172979190715e+01
2.579596944296818606e+01
2.587968272938246983e+01
2.586519642159816712e+01
2.574717535217867592e+01
2.552028435368740134e+01
2.518259928559963967e+01
2.474066301179523109e+01
2.419334364639671620e+01
2.353888856127496965e+01
2.277554512830087319e+01
2.190156071934530502e+01
2.091518270627913267e+01
1.981526603384515539e+01
1.862909076058484814e+01
1.739413439590986599e+01
1.613544086694278690e+01
1.487719090536817212e+01
1.364277099825322814e+01
1.246169860815018993e+01
1.133075013622914362e+01
1.028784236011250286e+01
9.334129282780724068e+00
8.474580909886785918e+00
7.709455346962124089e+00
7.030770304226524381e+00
6.437122418322226203e+00
5.928511689249233996e+00
5.504938117007547760e+00
5.166401701597170160e+00
4.909612384832372278e+00
4.659143020546710368e+00
4.395534980431845540e+00
4.155719381001175883e+00
3.947365048017907885e+00
3.763654554698589116e+00
3.599111738538053107e+00
3.459505444588285794e+00
3.336365569399566855e+00
3.219368282475175480e+00
3.116391794964467277e+00
3.024081729320356793e+00
2.934319373522841001e+00
2.852332911446671115e+00
2.775688478556634475e+00
2.694606108504557618e+00
2.618288870297687421e+00
2.546736763936024328e+00
2.479949789419568784e+00
2.417927946748319012e+00
2.360671235922275901e+00
2.308179656941439450e+00
2.260453209805809216e+00
2.206632517780674263e+00
2.152880012101988427e+00
2.101071132582020162e+00
2.051205879220765027e+00
2.003284252018226130e+00
1.957306250974402362e+00
1.913271876089294166e+00
1.871181127362901098e+00
1.831088926830640951e+00
1.792824326169047078e+00
1.756502059600116850e+00
1.722121257653111748e+00
1.689681050857292366e+00
1.659180569741919964e+00
1.630618944836254913e+00
1.603995306669558030e+00
1.578528772895977594e+00
1.549468081376886852e+00
1.521417165942076100e+00
1.494330711258214706e+00
1.468163401991972039e+00
1.442869922810017025e+00
1.418404958379019476e+00
1.394723193365648983e+00
1.371779312436574916e+00
1.349528000258465754e+00
1.327923941497991978e+00
1.306921820821822511e+00
1.286476322896626723e+00
1.266542132389074427e+00
1.247073933965834325e+00
1.228026412293576675e+00
1.209354252038970179e+00
1.191012137868684206e+00
1.172954754449388570e+00
1.155136786447752417e+00
1.138249081633785575e+00
1.122616334966308971e+00
1.107349596013620596e+00
1.092415971758883275e+00
1.077782569185259609e+00
1.063416495275913087e+00
1.049284857014006533e+00
1.035354761382702771e+00
1.021593315365165067e+00
1.007967625944556023e+00
9.944448001040384622e-01
9.809919448267756525e-01
9.675761670959306393e-01
9.541645738946659128e-01
9.407242722061446294e-01
9.272223690135298346e-01
9.136259712999846849e-01
8.999021860486715596e-01
8.860181202427538372e-01
8.719408808653943410e-01
8.616326449872149240e-01
8.530781008583102620e-01
8.450642756163715408e-01
8.375971026616434445e-01
8.306825153943703244e-01
8.243264472147967536e-01
8.185348315231676386e-01
8.133136017197273304e-01
8.086686912047205134e-01
8.046060333783915386e-01
8.011315616409854234e-01
7.982512093927466301e-01
7.959709100339195098e-01
7.942965969647487467e-01
7.932342035854792472e-01
7.927896632963550294e-01
7.929689094976212216e-01
7.937778755895221749e-01
7.952224949723025738e-01
7.342446284197229334e-01
7.382564231061187199e-01
7.408422415730626653e-01
7.420020838205547697e-01
7.417359498485949221e-01
7.400438396571831223e-01
7.369257532463193705e-01
7.323816906160037776e-01
7.264116517662363437e-01
7.190156366970172908e-01
7.101936454083459527e-01
6.999456779002227735e-01
6.882717341726477533e-01
6.751718142256208921e-01
6.606459180591419678e-01
6.446940456732113134e-01
6.273161970678285959e-01
6.085123722429939264e-01
5.882825711987075268e-01
5.666267939349691751e-01
5.483895837093669678e-01
5.383979513390019234e-01
5.290820090410284227e-01
5.204417568154467988e-01
5.124771946622563856e-01
5.051883225814574052e-01
4.985751405730501906e-01
4.926376486370342977e-01
4.873758467734100042e-01
4.827897349821773099e-01
4.788793132633360483e-01
4.756445816168863305e-01
4.720820777170988136e-01
4.664730075762558159e-01
4.609944566999213955e-01
4.556464250880955524e-01
4.504289127407783422e-01
4.453419196579698758e-01
4.403854458396698757e-01
4.355594912858784529e-01
4.308640559965956629e-01
4.262991399718214502e-01
4.218647432115558704e-01
4.175608657157988679e-01
4.127372902170566848e-01
4.090589764741804357e-01
4.055142384649250142e-01
4.021055719229421621e-01
3.988354725818831215e-01
3.957064361753998005e-01
3.927209584371434969e-01
3.898815351007658969e-01
3.871906618999186311e-01
3.846508345682531083e-01
3.822645488394208479e-01
3.800343004470735919e-01
3.778058978919413557e-01
3.747883169478175014e-01
3.718011291409371033e-01
3.688415675919931025e-01
3.659068654216783845e-01
3.629942557506860012e-01
3.601009716997088939e-01
3.572242463894400033e-01
3.543613129405723261e-01
3.515094044737987478e-01
3.486657541098124868e-01
3.458275949693062068e-01
3.429921601729729597e-01
3.401566828415057975e-01
3.373183960955975502e-01
3.344745330559413254e-01
3.316223268432300086e-01
3.287590105781566518e-01
3.258818173814140851e-01
3.229879803736953603e-01
3.200747326756933631e-01
3.171393074081012009e-01
3.141789376916117593e-01
3.111908566469179793e-01
3.081759845969415657e-01
3.057826290636543876e-01
3.034333729891005582e-01
3.011286346147469817e-01
2.988688321820604510e-01
2.966543839325079257e-01
2.944857081075561989e-01
2.923632229486721190e-01
2.902873466973225902e-01
2.882584975949745165e-01
2.862770938830948020e-01
2.843435538031502396e-01
2.824582955966077891e-01
2.806217375049341323e-01
2.788342977695963953e-01
2.770963946320612603e-01
2.754084463337956312e-01
2.737708711162664121e-01
2.721840872209405071e-01
2.706485128892847647e-01
2.691645663627659224e-01
2.677326658828510508e-01
2.663532296910069985e-01
2.650266760287004475e-01
2.637534231373984683e-01
2.619707766083329004e-01
2.600762369079002712e-01
2.581531398832159763e-01
2.561987078607677049e-01
2.542101631670425910e-01
2.521847281285283238e-01
2.501196250717120373e-01
2.480120763230814207e-01
2.458593042091236081e-01
2.436585310563262607e-01
2.414069791911765128e-01
2.391018709401620534e-01
2.367404286297702665e-01
2.343198745864882859e-01
2.318374311368038565e-01
2.292903206072040567e-01
2.266757653241767145e-01
2.239909876142087697e-01
2.212332098037880501e-01
2.183996542194016344e-01
2.154875431875372671e-01
2.124940990346819714e-01
2.094165440873235196e-01
2.062521006719490180e-01
2.043686063440889045e-01
2.031429491613831184e-01
2.020664417606238827e-01
2.011457561958900353e-01
2.003875645212601919e-01
1.997985387908131627e-01
1.993853510586275912e-01
1.991546733787822043e-01
1.991131778053557566e-01
1.992675363924269194e-01
1.996244211940744750e-01
2.001905042643770671e-01
2.009724576574135058e-01
2.019769534272624067e-01
2.032106636280026080e-01
2.046802603137126420e-01
