# Supplementary material for: Flow analysis on microcasting with degassed polydimethylsiloxane micro-channels for cell patterning with cross-linked albumin
Source: PLoS One. 2020 May 20;15(5):e0232518. doi: 10.1371/journal.pone.0232518 (PMC7239381; doi:10.1371/journal.pone.0232518)
Supplement: S2 File — (ZIP) [file pone.0232518.s004.zip › Python Data/10 mpas viscosity/Height 0.2mm/width 800 um/Flow rate width = 200 um]

0.000000000000000000e+00
1.411849506220673261e-12
2.583587607411096959e-12
3.554773414940252842e-12
4.358539492677673867e-12
5.030841314487705267e-12
5.581414412152302492e-12
6.010881657138099029e-12
6.353148016423961769e-12
6.627596886523964008e-12
6.834228267438104939e-12
6.987943773297879159e-12
7.105736741870972715e-12
7.187625208877935438e-12
7.238337254286910842e-12
7.268284797182213836e-12
7.277840696506963712e-12
7.268259764882836971e-12
7.246357812021039587e-12
7.213159712449550635e-12
7.168872649349312429e-12
7.117464003266144594e-12
7.060451182389201728e-12
6.997834555011206040e-12
6.931454966129098985e-12
6.863051656123889561e-12
6.792702801986389752e-12
6.721144579492419917e-12
6.648558500036203731e-12
6.575200618740461823e-12
6.501639846834464681e-12
6.427907756570053808e-12
6.354531484446836813e-12
6.281700147994764620e-12
6.209482686752345300e-12
6.138016613905345323e-12
6.067407911175992315e-12
5.997736744163294842e-12
5.929066666909688123e-12
5.861414521021619459e-12
5.794816152845777511e-12
5.729294252066319531e-12
5.664852671130276599e-12
5.601496088572700658e-12
5.539214793870057029e-12
5.477987078958879640e-12
5.417812139844072272e-12
5.358689976525634115e-12
5.300620589003566787e-12
5.243603977277867862e-12
5.187640141348539766e-12
5.132729081215580881e-12
5.078870796878992825e-12
5.026132878028386331e-12
4.974637900903188630e-12
4.924388408702861805e-12
4.875384401427406662e-12
4.827625879076822395e-12
4.781112841651108195e-12
4.735845289150265677e-12
4.691823221574294035e-12
4.649046638923192460e-12
4.608352415113763940e-12
4.570966582156651046e-12
4.536899837062804847e-12
4.506152179832225341e-12
4.478723610464914145e-12
4.454614128960869643e-12
4.433823735320092643e-12
4.416352429542582336e-12
4.402200211628340340e-12
4.362437459112316827e-12
4.313872803542845740e-12
4.257506964019122005e-12
4.193339940541145624e-12
4.132320137603754606e-12
4.081340566370347366e-12
4.031481030442530048e-12
3.982741529820301036e-12
3.935179184361872379e-12
3.890979977507684493e-12
3.848733398799448157e-12
3.808439448237163370e-12
3.770098125820829324e-12
3.732099309571259835e-12
3.694350048954990111e-12
3.657954342399456057e-12
3.622912189904656459e-12
3.589223591470592531e-12
3.556888547097264675e-12
3.525907056784671277e-12
3.496279120532813547e-12
3.468004738341691083e-12
3.438746664648665210e-12
3.408884539247161464e-12
3.379609267915586967e-12
3.350920850653942930e-12
3.322819287462228143e-12
3.295304578340442605e-12
3.268376723288587124e-12
3.242035722306661296e-12
3.216281575394665525e-12
3.190376968345479650e-12
3.164571457287951269e-12
3.139136850430236196e-12
3.114073147772333624e-12
3.089380349314243956e-12
3.065058455055967598e-12
3.041107464997504548e-12
3.017527379138854000e-12
2.994318197480016760e-12
2.970767395137042323e-12
2.947307671945324750e-12
2.924130548972311590e-12
2.901236026218002846e-12
2.878624103682398516e-12
2.856294781365498600e-12
2.834248059267303099e-12
2.812483937387812012e-12
2.791002415727025340e-12
2.769803494284942679e-12
2.748887173061564836e-12
2.728253452056891004e-12
2.707902331270921990e-12
2.687833810703657391e-12
2.668047890355097206e-12
2.648544570225241032e-12
2.629323850314089677e-12
2.610385730621642332e-12
2.591730211147899402e-12
2.573357291892861290e-12
2.554513542772056444e-12
2.535755071000098754e-12
2.517195222864214698e-12
2.498833998364404681e-12
2.480671397500668297e-12
2.462707420273006356e-12
2.444942066681417646e-12
2.427375336725902569e-12
2.410007230406461128e-12
2.392837747723093724e-12
2.375866888675799955e-12
2.359094653264579820e-12
2.342521041489433723e-12
2.326146053350361261e-12
2.309969688847362837e-12
2.293991947980438047e-12
2.278212830749586892e-12
2.262632337154809775e-12
2.247250467196106292e-12
2.232067220873476848e-12
2.218571420177200907e-12
2.203155961939732322e-12
2.187936045632330670e-12
2.172910088687763836e-12
2.158076508538800103e-12
2.143433722618207355e-12
2.128980148358752665e-12
2.114714203193204319e-12
2.100634304554330199e-12
2.086738869874897784e-12
2.073026316587674550e-12
2.059495062125429189e-12
2.046143523920929177e-12
2.032970119406941994e-12
2.019973266016235520e-12
2.007151381181577638e-12
1.994502882335736230e-12
1.982026186911478773e-12
1.969719712341573554e-12
1.957570482051419857e-12
1.945217923521967266e-12
1.933001773464486774e-12
1.920919720437588094e-12
1.908969452999881340e-12
1.897148659709975011e-12
1.885455029126479627e-12
1.873886249808004495e-12
1.862440010313159326e-12
1.851113999200553427e-12
1.839905905028796913e-12
1.828813416356498689e-12
1.817834221742269272e-12
1.806966009744717566e-12
1.796206468922453484e-12
1.785553287834086536e-12
1.775004155038226432e-12
1.764556759093482683e-12
1.754208788558464998e-12
1.743957931991783090e-12
1.733801877952046265e-12
1.723738314997864437e-12
1.713764931687847518e-12
1.703879416580604211e-12
1.694079458234744630e-12
1.684362745208878487e-12
1.674726966061615290e-12
1.665169809351564751e-12
1.655688963637336177e-12
1.646282117477539683e-12
1.636946959430784375e-12
1.627681178055680367e-12
1.618482461910836766e-12
1.609348499554863483e-12
1.600276979546370029e-12
1.591265590443966316e-12
1.582312020806261450e-12
1.573413959191865747e-12
1.564569094159387910e-12
1.555847756243760397e-12
1.547510965161030425e-12
1.539251304784283893e-12
1.531067234784909975e-12
1.522957214834298652e-12
1.514919704603838893e-12
1.506953163764920275e-12
1.499056051988932577e-12
1.491226828947264971e-12
1.483463954311307035e-12
1.475765887752448344e-12
1.468131088942078273e-12
1.460558017551586601e-12
1.453045133252362500e-12
1.445590895715795345e-12
1.438193764613274713e-12
1.430852199616190180e-12
1.423564660395931322e-12
1.416329606623887514e-12
1.409145497971447929e-12
1.402010794110002750e-12
1.394923954710940744e-12
1.387883439445651893e-12
1.380887707985525369e-12
1.373935220001950748e-12
1.367024435166317608e-12
1.360153813150015726e-12
1.353321813624433670e-12
1.346526896260961824e-12
1.339767520730989158e-12
1.333042146705905249e-12
1.326349233857099674e-12
1.319687241855962009e-12
1.313054630373881629e-12
1.306449859082247909e-12
1.299871387652450424e-12
1.293317675755878550e-12
1.286787183063922064e-12
1.280278369247970141e-12
1.273906580551442960e-12
1.267797190061210985e-12
1.261731897533319143e-12
1.255709835512864999e-12
1.249730136544946722e-12
1.243791933174661472e-12
1.237894357947107621e-12
1.232036543407382732e-12
1.226217622100584371e-12
1.220436726571810706e-12
1.214692989366158897e-12
1.208985543028727317e-12
1.203313520104613126e-12
1.197676053138914492e-12
1.192072274676728981e-12
1.186501317263154761e-12
1.180962313443288791e-12
1.175454395762229645e-12
1.169976696765074482e-12
1.164528348996921675e-12
1.159108485002868182e-12
1.153716237328012575e-12
1.148350738517451814e-12
1.143011121116284471e-12
1.137696517669607708e-12
1.132406060722519289e-12
1.127138882820117587e-12
1.121894116507499560e-12
1.116670894329763377e-12
1.111468348832006804e-12
1.106285612559327607e-12
1.101121818056823149e-12
1.095976097869592002e-12
1.090847584542730923e-12
1.085735410621338688e-12
1.080638708650512053e-12
1.075556611175349591e-12
1.070488250740948867e-12
1.065432759892407039e-12
1.060511344504189860e-12
1.055739407857911644e-12
1.050997114097936859e-12
1.046284076068046267e-12
1.041599906612022654e-12
1.036944218573646986e-12
1.032316624796701642e-12
1.027716738124967792e-12
1.023144171402227612e-12
1.018598537472262677e-12
1.014079449178854961e-12
1.009586519365786037e-12
1.005119360876837881e-12
