# Supplementary material for: Flow analysis on microcasting with degassed polydimethylsiloxane micro-channels for cell patterning with cross-linked albumin
Source: PLoS One. 2020 May 20;15(5):e0232518. doi: 10.1371/journal.pone.0232518 (PMC7239381; doi:10.1371/journal.pone.0232518)
Supplement: S2 File — (ZIP) [file pone.0232518.s004.zip › Python Data/10 mpas viscosity/Height 0.2mm/width 800 um/P]

1.010622347358753177e+05
1.005181424329088331e+05
1.000665831986269332e+05
9.969231191808416042e+04
9.938256011071684770e+04
9.912347141542356985e+04
9.891129399613075657e+04
9.874578781339425768e+04
9.861388672136477544e+04
9.850812083263418754e+04
9.842849014720252308e+04
9.836925194708530034e+04
9.832385741511726519e+04
9.829229960077238502e+04
9.827275641755551624e+04
9.826121536625345470e+04
9.825753275613982987e+04
9.826122501309000654e+04
9.826966549057682278e+04
9.828245922699871880e+04
9.829952637901998241e+04
9.831933801511614001e+04
9.834130936324699724e+04
9.836544028148154030e+04
9.839102135313663166e+04
9.841738231746554084e+04
9.844449304696614854e+04
9.847206983748199127e+04
9.850004273895670485e+04
9.852831307400239166e+04
9.855666159813189006e+04
9.858507614417078730e+04
9.861335356659202080e+04
9.864142098412039923e+04
9.866925182914224570e+04
9.869679310743568931e+04
9.872400397623454046e+04
9.875085354167566402e+04
9.877731731158398907e+04
9.880338879561588692e+04
9.882905417946517991e+04
9.885430471908202162e+04
9.887913892982742982e+04
9.890355500870833930e+04
9.892755669792320987e+04
9.895115236322933924e+04
9.897434231446676131e+04
9.899712655163550517e+04
9.901950507473554171e+04
9.904147788376688550e+04
9.906304497872952197e+04
9.908420635962348024e+04
9.910496202644873119e+04
9.912528593179037853e+04
9.914513083776074927e+04
9.916449576427289867e+04
9.918338071132681216e+04
9.920178567892251885e+04
9.921971066706001875e+04
9.923715567573928274e+04
9.925412070496032538e+04
9.927060575472316123e+04
9.928628831426816760e+04
9.930069590081498609e+04
9.931382439199695364e+04
9.932567378781407024e+04
9.933624408826633589e+04
9.934553529335376516e+04
9.935354740307632892e+04
9.936028041743404174e+04
9.936573433642690361e+04
9.938105792969473987e+04
9.939977356133618741e+04
9.942149557866166288e+04
9.944622398167119536e+04
9.946973952278269280e+04
9.948938580391563301e+04
9.950860045080844429e+04
9.952738346346109756e+04
9.954571282927590073e+04
9.956274612364658969e+04
9.957902692283981014e+04
9.959455522685554752e+04
9.960933103569378727e+04
9.962397485102404607e+04
9.963852249371081416e+04
9.965254850973494467e+04
9.966605289909640851e+04
9.967903566179522022e+04
9.969149679783137981e+04
9.970343630720490182e+04
9.971485418991575716e+04
9.972575044596397493e+04
9.973702579268178670e+04
9.974853392616880592e+04
9.975981590043631149e+04
9.977087171548428887e+04
9.978170137131273805e+04
9.979230486792165902e+04
9.980268220531106635e+04
9.981283338348093093e+04
9.982275840243129642e+04
9.983274140504220850e+04
9.984268621847924078e+04
9.985248809450022236e+04
9.986214703310516779e+04
9.987166303429406253e+04
9.988103609806693566e+04
9.989026622442375810e+04
9.989935341336454439e+04
9.990829766488927999e+04
9.991737356867863855e+04
9.992641437278849480e+04
9.993534626967902295e+04
9.994416925935025210e+04
9.995288334180216771e+04
9.996148851703476976e+04
9.996998478504804370e+04
9.997837214584200410e+04
9.998665059941666550e+04
9.999482014577199880e+04
1.000028807849080185e+05
1.000108325168247247e+05
1.000186753415221174e+05
1.000264092590001965e+05
1.000340342692589475e+05
1.000415503722983995e+05
1.000489575681185379e+05
1.000562558567193482e+05
1.000634452381008450e+05
1.000705257122630283e+05
1.000777876327513659e+05
1.000850166894330905e+05
1.000921692014185828e+05
1.000992451687078574e+05
1.001062445913008996e+05
1.001131674691977096e+05
1.001200138023982872e+05
1.001267835909026326e+05
1.001334768347107602e+05
1.001400935338226554e+05
1.001466336882383184e+05
1.001530972979577491e+05
1.001594843629809475e+05
1.001657948833079281e+05
1.001720288589386764e+05
1.001781862898731924e+05
1.001842671761114761e+05
1.001902715176535421e+05
1.001961993144993758e+05
1.002020505666489771e+05
1.002072515184847434e+05
1.002131922594325297e+05
1.002190576432982780e+05
1.002248482799647318e+05
1.002305647793146491e+05
1.002362077512307587e+05
1.002417778055958188e+05
1.002472755522925581e+05
1.002527016012037202e+05
1.002580565622120630e+05
1.002633410452003154e+05
1.002685556600512209e+05
1.002737010166475375e+05
1.002787777248719940e+05
1.002837863946073339e+05
1.002887276357363007e+05
1.002936020581416524e+05
1.002984102717061178e+05
1.003031528863124549e+05
1.003078349028154189e+05
1.003125952770537551e+05
1.003173030827999610e+05
1.003219592108270590e+05
1.003265645519081008e+05
1.003311199968161236e+05
1.003356264363241353e+05
1.003400847612052021e+05
1.003444958622323466e+05
1.003488606301785912e+05
1.003531799558169878e+05
1.003574547299205733e+05
1.003616858432623558e+05
1.003658741866154014e+05
1.003700206507527328e+05
1.003741261264473724e+05
1.003781915044723864e+05
1.003822176756007684e+05
1.003862055306055845e+05
1.003901559602598572e+05
1.003940698553366237e+05
1.003979481066089211e+05
1.004017916048497718e+05
1.004056012408322276e+05
1.004093779053293256e+05
1.004131224891140737e+05
1.004168358829595381e+05
1.004205189776387269e+05
1.004241726639246917e+05
1.004277978325904551e+05
1.004313953744090686e+05
1.004349661801535549e+05
1.004385111405969510e+05
1.004420311465122941e+05
1.004455270886726212e+05
1.004489998578509549e+05
1.004524503448203468e+05
1.004558794403538195e+05
1.004592880352244101e+05
1.004626490257623955e+05
1.004658618213468872e+05
1.004690448926418758e+05
1.004721988332523906e+05
1.004753242367834173e+05
1.004784216968399996e+05
1.004814918070271087e+05
1.004845351609497884e+05
1.004875523522130243e+05
1.004905439744218456e+05
1.004935106211812526e+05
1.004964528860962600e+05
1.004993713627718680e+05
1.005022666448131058e+05
1.005051393258249591e+05
1.005079899994124717e+05
1.005108192591806292e+05
1.005136276987344463e+05
1.005164159116789378e+05
1.005191844916191039e+05
1.005219340321599739e+05
1.005246651269065478e+05
1.005273783694638405e+05
1.005300743534368521e+05
1.005327536724305974e+05
1.005354169200500910e+05
1.005380646899003332e+05
1.005406975755863532e+05
1.005433161707131512e+05
1.005459210688857420e+05
1.005485128637091257e+05
1.005510921487883170e+05
1.005536595177283307e+05
1.005562155641341669e+05
1.005587608816108550e+05
1.005612960637633951e+05
1.005638217041967873e+05
1.005663383965160610e+05
1.005688467343262164e+05
1.005713022660033748e+05
1.005736566758231929e+05
1.005759940913658065e+05
1.005783148469271255e+05
1.005806192768030887e+05
1.005829077152896207e+05
1.005851804966826458e+05
1.005874379552780738e+05
1.005896804253718292e+05
1.005919082412598655e+05
1.005941217372380634e+05
1.005963212476023909e+05
1.005985071066487435e+05
1.006006796486730454e+05
1.006028392079712357e+05
1.006049861188392388e+05
1.006071207155729644e+05
1.006092433324683370e+05
1.006113543038212956e+05
1.006134539639277646e+05
1.006155426470836392e+05
1.006176206875848875e+05
1.006196884197273903e+05
1.006217461778071010e+05
1.006237942961199442e+05
1.006258331089618150e+05
1.006278629506286670e+05
1.006298841554164246e+05
1.006318970576209831e+05
1.006339019915382960e+05
1.006358992914642731e+05
1.006378892916948535e+05
1.006398723265259468e+05
1.006418487302534777e+05
1.006438188371733704e+05
1.006457829815815494e+05
1.006477414977739536e+05
1.006496947200464783e+05
1.006516429826950771e+05
1.006535395759372332e+05
1.006553785637245601e+05
1.006572061278677866e+05
1.006590224175674666e+05
1.006608275820241543e+05
1.006626217704383744e+05
1.006644051320106955e+05
1.006661778159416572e+05
1.006679399714317988e+05
1.006696917476816743e+05
1.006714332938918378e+05
1.006731647592628142e+05
1.006748862929951720e+05
