# Supplementary material for: Flow analysis on microcasting with degassed polydimethylsiloxane micro-channels for cell patterning with cross-linked albumin
Source: PLoS One. 2020 May 20;15(5):e0232518. doi: 10.1371/journal.pone.0232518 (PMC7239381; doi:10.1371/journal.pone.0232518)
Supplement: S2 File — (ZIP) [file pone.0232518.s004.zip › Python Data/10 mpas viscosity/Height 0.2mm/width 800 um/viscosity P]

0.000000000000000000e+00
3.080813847087135460e-01
5.637677699361496320e-01
7.756913971178888145e-01
9.510821630034790308e-01
1.097785954939396236e+00
1.217927175065561141e+00
1.311641740916448695e+00
1.386328096256305376e+00
1.446215915432221832e+00
1.491305198444197622e+00
1.524847644496572840e+00
1.550551390332835178e+00
1.568420371549333225e+00
1.579486308182218357e+00
1.586021197660988591e+00
1.588106401985624361e+00
1.586015735332730214e+00
1.581236483765366074e+00
1.573992286391199480e+00
1.564328352902192742e+00
1.553110410195467139e+00
1.540669573743332466e+00
1.527005923911388452e+00
1.512521153708126898e+00
1.497594784876171037e+00
1.482243876511037950e+00
1.466629070417256653e+00
1.450789974415226835e+00
1.434782462602309128e+00
1.418730677784459271e+00
1.402641509380856855e+00
1.386629984483279898e+00
1.370737370656184506e+00
1.354978711279471115e+00
1.339384013271370355e+00
1.323976403031398297e+00
1.308773373591666678e+00
1.293788793156477546e+00
1.279026336753100290e+00
1.264493826456108971e+00
1.250196213408867552e+00
1.236134338258491727e+00
1.222309221913762123e+00
1.208718745429618435e+00
1.195358171863332375e+00
1.182227325774163784e+00
1.169326207162112441e+00
1.156654816027178567e+00
1.144213152369361719e+00
1.132001216188662340e+00
1.120019007485080209e+00
1.108266526258615770e+00
1.096758521337012571e+00
1.085521740229412835e+00
1.074556737890440594e+00
1.063863514320096293e+00
1.053442069518379265e+00
1.043292403485289732e+00
1.033414516220827917e+00
1.023808407724993597e+00
1.014474077997786550e+00
1.005594142306612815e+00
9.974361345762082776e-01
9.900023890142429783e-01
9.832929056207166951e-01
9.773076843956299831e-01
9.720467253389823981e-01
9.675100284507739401e-01
9.636975937310048312e-01
9.606094211796750715e-01
9.519327429636246229e-01
9.413353908592950736e-01
9.290357329890859273e-01
9.150337693529972949e-01
9.017185645094395463e-01
8.905942507435289368e-01
8.797143412334179624e-01
8.690788359791060680e-01
8.587001991737917006e-01
8.490554369022690340e-01
8.398367599750945489e-01
8.310441683922684675e-01
8.226776621537904566e-01
8.143858945993316389e-01
8.061485828808029330e-01
7.982066318274670946e-01
7.905600414393239017e-01
7.832088117163734653e-01
7.761529426586160074e-01
7.693924342660511950e-01
7.629272865386793612e-01
7.567574994765000618e-01
7.503730599044765581e-01
7.438568094801183417e-01
7.374686171906315035e-01
7.312084830360162657e-01
7.250764070162725172e-01
7.190723891314000360e-01
7.131964293813992661e-01
7.074485277662699856e-01
7.018286842860123054e-01
6.961760087176285250e-01
6.905449570051830355e-01
6.849948407458216204e-01
6.795256599395443908e-01
6.741374145863513467e-01
6.688301046862424881e-01
6.636037302392180370e-01
6.584582912452775494e-01
6.533937877044213582e-01
6.482547387017787432e-01
6.431355641906550957e-01
6.380780562143241186e-01
6.330822147727859228e-01
6.281480398660402864e-01
6.232755314940875424e-01
6.184646896569272467e-01
6.137155143545599545e-01
6.090280055869852216e-01
6.044021633542031591e-01
5.998379876562139890e-01
5.953354784930173782e-01
5.908946358646135488e-01
5.865154597710025008e-01
5.821979502121841232e-01
5.779421071881584160e-01
5.737479306989254901e-01
5.696154207444852346e-01
5.655445773248376495e-01
5.615354004399828458e-01
5.574234832018762908e-01
5.533301744369825137e-01
5.492802075754344981e-01
5.452735826172323552e-01
5.413102995623760849e-01
5.373903584108657983e-01
5.335137591627012732e-01
5.296805018178825097e-01
5.258905863764096189e-01
5.221440128382824897e-01
5.184407812035012331e-01
5.147808914720658491e-01
5.111643436439763377e-01
5.075911377192326990e-01
5.040612736978348218e-01
5.005747515797828173e-01
4.971315713650766299e-01
4.937317330537162596e-01
4.903752366457018175e-01
4.870620821410331924e-01
4.841171471830634787e-01
4.807533214362020857e-01
4.774321651298994995e-01
4.741533329302499156e-01
4.709164795033478068e-01
4.677212595152874242e-01
4.645673276321629075e-01
4.614543385200685632e-01
4.583819468450987533e-01
4.553498072733475621e-01
4.523575744709093516e-01
4.494049031038784281e-01
4.464914478383490426e-01
4.436168633404154460e-01
4.407808042761718337e-01
4.379829253117125121e-01
4.352228811131318431e-01
4.325003263465239667e-01
4.298149156779832447e-01
4.271638174735046811e-01
4.244683507685325097e-01
4.218026499208603064e-01
4.191662105480725709e-01
4.165585282677540246e-01
4.139790986974889453e-01
4.114274174548619989e-01
4.089029801574576850e-01
4.064052824228605032e-01
4.039338198686550085e-01
4.014880881124258116e-01
3.990675827717573565e-01
3.966717994642341982e-01
3.943002338074408364e-01
3.919523814189618816e-01
3.896277379163818333e-01
3.873257989172851912e-01
3.850460600392565103e-01
3.827880168998803456e-01
3.805511651167412523e-01
3.783350003074236745e-01
3.761390180895122226e-01
3.739627140805915073e-01
3.718055838982459171e-01
3.696671231600598961e-01
3.675468274836182214e-01
3.654441924865052815e-01
3.633587137863056316e-01
3.612898870006038821e-01
3.592372077469845326e-01
3.572001716430319163e-01
3.551782743063308656e-01
3.531710113544658247e-01
3.511778784050212376e-01
3.491983710755816595e-01
3.472319849837317007e-01
3.452782157470557500e-01
3.433365589831385845e-01
3.414065103095645370e-01
3.395034166372428164e-01
3.376842353934358942e-01
3.358818849340703405e-01
3.340960291421811168e-01
3.323263319008031291e-01
3.305724570929711170e-01
3.288340686017200420e-01
3.271108303100848103e-01
3.254024061011001612e-01
3.237084598578011674e-01
3.220286554632226794e-01
3.203626568003994368e-01
3.187101277523665122e-01
3.170707322021586450e-01
3.154441340328107968e-01
3.138299971273577071e-01
3.122279853688343931e-01
3.106377626402757608e-01
3.090589928247166607e-01
3.074913398051918878e-01
3.059344674647364037e-01
3.043880396863850590e-01
3.028517203531728152e-01
3.013251733481344119e-01
2.998080625543048106e-01
2.983000518547189173e-01
2.968008051324116381e-01
2.953099862704177681e-01
2.938272591517722132e-01
2.923522876595098796e-01
2.908847356766655623e-01
2.894242670862742783e-01
2.879705457713708783e-01
2.865232356149901571e-01
2.850820005001670765e-01
2.836465043099364869e-01
2.822164109273332389e-01
2.807913842353922940e-01
2.793710881171485028e-01
2.779806924155894809e-01
2.766475549433136671e-01
2.753240401406217841e-01
2.740099587191325292e-01
2.727051213904650440e-01
2.714093388662379147e-01
2.701224218580701719e-01
2.688441810775806795e-01
2.675744272363881349e-01
2.663129710461115685e-01
2.650596232183696221e-01
2.638141944647813819e-01
2.625764954969655451e-01
2.613463370265409758e-01
2.601235297651265932e-01
2.589078844243412614e-01
2.576992117158037332e-01
2.564973223511329281e-01
2.553020270419477100e-01
2.541131364998669429e-01
2.529304614365093795e-01
2.517538125634939949e-01
2.505830005924394865e-01
2.494178362349649403e-01
2.482581302026890535e-01
2.471036932072306069e-01
2.459543359602087143e-01
2.448098691732419341e-01
2.436701035579493246e-01
2.425348498259496388e-01
2.414039186888617683e-01
2.402771208583044937e-01
2.391542670458968178e-01
2.380351679632574102e-01
2.369196343220053291e-01
2.358074768337592164e-01
2.346985062101381303e-01
2.335925331627608237e-01
2.324893684032460217e-01
2.314154604117438785e-01
2.303741703569256172e-01
2.293393487121035412e-01
2.283109109954517824e-01
2.272887727251449164e-01
2.262728494193571027e-01
2.252630565962629172e-01
2.242593097740364916e-01
2.232615244708523183e-01
2.222696162048847790e-01
2.212835004943081996e-01
2.203030928572969616e-01
2.193283088120253910e-01
