# Supplementary material for: Flow analysis on microcasting with degassed polydimethylsiloxane micro-channels for cell patterning with cross-linked albumin
Source: PLoS One. 2020 May 20;15(5):e0232518. doi: 10.1371/journal.pone.0232518 (PMC7239381; doi:10.1371/journal.pone.0232518)
Supplement: S2 File — (ZIP) [file pone.0232518.s004.zip › Python Data/10 mpas viscosity/Height 0.2mm/width 92 um/Flow rate width = 200 um]

0.000000000000000000e+00
1.598631299885494422e-13
3.171459037631819842e-13
4.718735917121100440e-13
6.240570243937787643e-13
7.736007238600975267e-13
9.204727642086441390e-13
1.064668470496976848e-12
1.206183167782651681e-12
1.345012181123226077e-12
1.481150835576256264e-12
1.614594456199299480e-12
1.745338368049912559e-12
1.873377896185652334e-12
1.998708365664075639e-12
2.121325101542739308e-12
2.241218459471491785e-12
2.358006025888587963e-12
2.471380025363442412e-12
2.581240981002413267e-12
2.687489415911862296e-12
2.790025853198147229e-12
2.888750815967629833e-12
2.983564827326667838e-12
3.074368410381621802e-12
3.161062088238851876e-12
3.243546384004717406e-12
3.321721820785577736e-12
3.395488921687793021e-12
3.464402068944770180e-12
3.527820589534111991e-12
3.585516163767938692e-12
3.637262720656681955e-12
3.682834189210773856e-12
3.722004498440646472e-12
3.754547577356731880e-12
3.780237354969462155e-12
3.798847760289269375e-12
3.810152722326584809e-12
3.813926170091841339e-12
3.809942032595469428e-12
3.758988933180406410e-12
3.748743736678333967e-12
3.728999064237875597e-12
3.699754915859032107e-12
3.661011291541804305e-12
3.612768191286190575e-12
3.555025615092191321e-12
3.487783562959807755e-12
3.411042034889038262e-12
3.324801030879883648e-12
3.229060550932343511e-12
3.123820595046419062e-12
3.007166478631709806e-12
2.880508882337269312e-12
2.749957051879577344e-12
2.615633223380912370e-12
2.478607535365805226e-12
2.341588083346014103e-12
2.204707253433702485e-12
2.069315953977925294e-12
1.937842863240089750e-12
1.810336949764897534e-12
1.688158716197284497e-12
1.572685168888292920e-12
1.464158121962139842e-12
1.363151917541188625e-12
1.269802655361746983e-12
1.184209767952472204e-12
1.105845824847748474e-12
1.034465674306062171e-12
9.700693163274128916e-13
9.126567509118010404e-13
8.615774209926816970e-13
8.157074969634124341e-13
7.750272193982396865e-13
7.395365882971624445e-13
7.089647847694604172e-13
6.816243262809136650e-13
6.572232732260604600e-13
6.357616256049007011e-13
6.172174560842636965e-13
5.999916815372373694e-13
5.830959897875599217e-13
5.665303808352317573e-13
5.503040065560170207e-13
5.344367830071983470e-13
5.189294029048076410e-13
5.043610809645701839e-13
4.910246174811912758e-13
4.782305712122128503e-13
4.659789421576351093e-13
4.542697303174579520e-13
4.431029356916814793e-13
4.324785582803055901e-13
4.223965980833303855e-13
4.128570551007559665e-13
4.038599293325819796e-13
3.954052207788087278e-13
3.874929294394360596e-13
3.801230553144640255e-13
3.732955984038926759e-13
3.661849402034601824e-13
3.582784829531936547e-13
3.506415396889020959e-13
3.432741104105852537e-13
3.361761951182432795e-13
3.293477938118761228e-13
3.227889064914837835e-13
3.164995331570663627e-13
3.104796738086237090e-13
3.047293284461559737e-13
2.992484970696630559e-13
2.940371796791449556e-13
2.890953762746016728e-13
2.844230868560332580e-13
2.823896079105104489e-13
2.770305886317837317e-13
2.719323769472629227e-13
2.670887507483524421e-13
2.624934879264570130e-13
2.581403663729812069e-13
2.540231639793295955e-13
2.501356586369068514e-13
2.464716282371174958e-13
2.430248506713662517e-13
2.397891038310575898e-13
2.367581656075961827e-13
2.339258138923866020e-13
2.312858265768334699e-13
2.286412577533912125e-13
2.258249316049394045e-13
2.231228716799967440e-13
2.205266959881341532e-13
2.180280225389225792e-13
2.156184693419329694e-13
2.132896544067363466e-13
2.110331957429035572e-13
2.088407113600055736e-13
2.067038192676133937e-13
2.046141374752979645e-13
2.025632839926301829e-13
2.005428768291810719e-13
1.985445339945215534e-13
1.965598734982225747e-13
1.945805133498550830e-13
1.925980715589900761e-13
1.906041661351984508e-13
1.885904150880511794e-13
1.865484364271192346e-13
1.844698481619736140e-13
1.823462683021851639e-13
1.801693148573248568e-13
1.779306058369636904e-13
1.756217592506725867e-13
1.732343931080225183e-13
1.710248099975104480e-13
1.696239440775422603e-13
1.682487289159204636e-13
1.668955056315796314e-13
1.655606153434543366e-13
1.642403991704791525e-13
1.629311982315886524e-13
1.616293536457174093e-13
1.603312065318000218e-13
1.590330980087709872e-13
1.577313691955649041e-13
1.564223612111163960e-13
1.551024151743599606e-13
1.537678722042302213e-13
1.524150734196617262e-13
1.510403599395890485e-13
1.496400728829467613e-13
1.482105533686694631e-13
1.467481425156916766e-13
1.452491814429480002e-13
1.437100112693730072e-13
1.421269731139012453e-13
1.404964080954673637e-13
1.388146573330058344e-13
1.370780619454512560e-13
1.352829630517382016e-13
1.335060088029488406e-13
1.323895063506844979e-13
1.312936626909198717e-13
1.302181276785413099e-13
1.291625511684352362e-13
1.281265830154880490e-13
1.271098730745861973e-13
1.261120712006160542e-13
1.251328272484640182e-13
1.241717910730164877e-13
1.232286125291599369e-13
1.223029414717807138e-13
1.213944277557652167e-13
1.205027212359998694e-13
1.196274717673710703e-13
1.187683292047652431e-13
1.179249434030687863e-13
1.170969642171680982e-13
1.162840415019496025e-13
1.154858251122996978e-13
1.147019649031047823e-13
1.139321107292512799e-13
1.131759124456255764e-13
1.124330199071140953e-13
1.117030829686032352e-13
1.109857514849794197e-13
1.102806753111290220e-13
1.079265905965110661e-13
1.073608872244178080e-13
1.067847114227539207e-13
1.061980631915194042e-13
1.056009425307142584e-13
1.049933494403384960e-13
1.043752839203921044e-13
1.037467459708750836e-13
1.031077355917874462e-13
1.024582527831291795e-13
1.017982975449002836e-13
1.011278698771007711e-13
1.004469697797306420e-13
9.975559725278987108e-14
9.905375229627848352e-14
9.834143491019645411e-14
9.761864509454380809e-14
9.688538284932054547e-14
9.614164817452664100e-14
9.538744107016211992e-14
9.462276153622698224e-14
9.384760957272120270e-14
9.306198517964480656e-14
9.226588835699778119e-14
9.145931910478013921e-14
9.064227742299185538e-14
8.994733586218282969e-14
8.927542155629838377e-14
8.860046515085569546e-14
8.792246664585475214e-14
8.724142604129556642e-14
8.655734333717812569e-14
8.587021853350242994e-14
8.518005163026850443e-14
8.448684262747631127e-14
8.379059152512587573e-14
8.309129832321718517e-14
8.238896302175025222e-14
8.168358562072505164e-14
8.097516612014162128e-14
8.026370451999996115e-14
7.954920082030002077e-14
7.883165502104182537e-14
7.811106712222540020e-14
7.738743712385070740e-14
7.666076502591777220e-14
7.593105082842658199e-14
7.519829453137714939e-14
7.446249613476947439e-14
7.372365563860351914e-14
7.298177304287935936e-14
7.223684834759690670e-14
7.148888155275623689e-14
7.073787265835728683e-14
6.998382166440011961e-14
6.922672857088465952e-14
6.846659337781100752e-14
6.770341608517905002e-14
6.693719669298888800e-14
6.616793520124043309e-14
6.539563160993376104e-14
6.462028591906880872e-14
6.384189812864565189e-14
6.306046823866424003e-14
6.227599624912453530e-14
6.148848216002662604e-14
6.069792597137042390e-14
5.990432768315600462e-14
5.934847920475932099e-14
5.886396753191660219e-14
5.839053797168782823e-14
5.792819052407302434e-14
5.747692518907216528e-14
5.703674196668528893e-14
5.660764085691233847e-14
5.618962185975337702e-14
5.578268497520837934e-14
5.538683020327730756e-14
5.500205754396022479e-14
5.462836699725707422e-14
5.426575856316790636e-14
5.391423224169267702e-14
5.357378803283143038e-14
5.324442593658412226e-14
5.292614595295079053e-14
5.261894808193139732e-14
5.232283232352598050e-14
5.203779867773450851e-14
5.176384714455701291e-14
5.150097772399346214e-14
5.124919041604388145e-14
