# Supplementary material for: Flow analysis on microcasting with degassed polydimethylsiloxane micro-channels for cell patterning with cross-linked albumin
Source: PLoS One. 2020 May 20;15(5):e0232518. doi: 10.1371/journal.pone.0232518 (PMC7239381; doi:10.1371/journal.pone.0232518)
Supplement: S2 File — (ZIP) [file pone.0232518.s004.zip › Python Data/10 mpas viscosity/Height 0.2mm/width 92 um/P]

1.009997269448187435e+05
9.654069285817738273e+04
9.215363219226384535e+04
8.783784008459713368e+04
8.359301444032095606e+04
7.942181840900010138e+04
7.532514249419944827e+04
7.130311709326395066e+04
6.735587260353853344e+04
6.348353942236817966e+04
5.968624794709785056e+04
5.596412857507249282e+04
5.231731170363706769e+04
4.874592773013652186e+04
4.525010705191582383e+04
4.182998006631993485e+04
3.848581578150645510e+04
3.522828079149953555e+04
3.206595982209623617e+04
2.900162756474425260e+04
2.603805871089118591e+04
2.317802795198475360e+04
2.042430997947255673e+04
1.777967948480231280e+04
1.524691115942163742e+04
1.282877969477820443e+04
1.052805978231968766e+04
8.347526113493717276e+03
6.289953379747981671e+03
4.367771118843869772e+03
2.598849510387328337e+03
9.895570351592614315e+02
-4.538005486048059538e+02
-1.724917482669319725e+03
-2.817488008798725787e+03
-3.725206368757513701e+03
-4.441766804310143925e+03
-4.960863557221062365e+03
-5.276190869254714926e+03
-5.381442982175591169e+03
-5.270314137748107896e+03
-3.849088323340081843e+03
-3.563320864449764485e+03
-3.012586198814984527e+03
-2.196884326435785624e+03
-1.116215247312153224e+03
2.294210385559272254e+02
1.840024531168455724e+03
3.715595230525403167e+03
5.856133136626798660e+03
8.261638249472642201e+03
1.093211056906293379e+04
1.386755009539762978e+04
1.712136278802710876e+04
2.065420078043613466e+04
2.429565995945991017e+04
2.804233081450081954e+04
3.186436416045502119e+04
3.568622356689184380e+04
3.950421641133617231e+04
4.328066204549347458e+04
4.694781777501092438e+04
5.050431772890867433e+04
5.391221364688950416e+04
5.713309693369283195e+04
6.016022271060528146e+04
6.297757095411550836e+04
6.558134545828521368e+04
6.796877276913136302e+04
7.015456441159837414e+04
7.214555835997013492e+04
7.394175461424667446e+04
7.554315317442797823e+04
7.696789991401995940e+04
7.824734161400925950e+04
7.938202942057310429e+04
8.037196333371150831e+04
8.122469725697379909e+04
8.198729984303329547e+04
8.266791411181013973e+04
8.326654006330434640e+04
8.378378931275228388e+04
8.426426480375193933e+04
8.473553335350818816e+04
8.519759496202100127e+04
8.565019435763399815e+04
8.609277602527436102e+04
8.652532064313601586e+04
8.693167227732043830e+04
8.730366390085422609e+04
8.766052597670328396e+04
8.800225850486759737e+04
8.832886148534718086e+04
8.864033491814201989e+04
8.893667880325211445e+04
8.921789314067747910e+04
8.948397793041808472e+04
8.973493317247397499e+04
8.997075886684510624e+04
9.019145501353150757e+04
9.039702161253316444e+04
9.058745866385009140e+04
9.078579499879146169e+04
9.100632841625949368e+04
9.121934432765608653e+04
9.142484273298122571e+04
9.162282363223494031e+04
9.181328702541721577e+04
9.199623291252803756e+04
9.217166129356743477e+04
9.233957216853537830e+04
9.249996553743188269e+04
9.265284140025696252e+04
9.279819975701058866e+04
9.293604060769277567e+04
9.306636395230352355e+04
9.312308342184725916e+04
9.327256160131568322e+04
9.341476512056254433e+04
9.354986753176542697e+04
9.367804238710182835e+04
9.379946323874930386e+04
9.391430363888540887e+04
9.402273713968765514e+04
9.412493729333359806e+04
9.422107765200076392e+04
9.431133176786670811e+04
9.439587319310895691e+04
9.447487547990505118e+04
9.454851218043253175e+04
9.462227667215143447e+04
9.470083196064068761e+04
9.477620004151292960e+04
9.484861471214870107e+04
9.491830976992855722e+04
9.498551901223303867e+04
9.505047623644267151e+04
9.511341523993802548e+04
9.517456982009964122e+04
9.523417377430805936e+04
9.529246089994382055e+04
9.534966499438746541e+04
9.540601985501954914e+04
9.546175927922062692e+04
9.551711706437121029e+04
9.557232700785188354e+04
9.562762290704315819e+04
9.568323855932560400e+04
9.573940776207974704e+04
9.579636431268614251e+04
9.585434200852533104e+04
9.591357464697786781e+04
9.597429602542429348e+04
9.603673994124513410e+04
9.610114019182095944e+04
9.616773057453229558e+04
9.622936208648722095e+04
9.626843619249526819e+04
9.630679482642529183e+04
9.634454004480144067e+04
9.638177390414789261e+04
9.641859846098881098e+04
9.645511577184838825e+04
9.649142789325077320e+04
9.652763688172014372e+04
9.656384479378066317e+04
9.660015368595652399e+04
9.663666561477187497e+04
9.667348263675090857e+04
9.671070680841777357e+04
9.674844018629664788e+04
9.678678482691170939e+04
9.682584278678712144e+04
9.686571612244704738e+04
9.690650689041567966e+04
9.694831714721718163e+04
9.699124894937571662e+04
9.703540435341546254e+04
9.708088541586058273e+04
9.712779419323525508e+04
9.717623274206364295e+04
9.722630311886992422e+04
9.727586739029588352e+04
9.730700979625791661e+04
9.733757597016474756e+04
9.736757567855226807e+04
9.739701868795635528e+04
9.742591476491292997e+04
9.745427367595784017e+04
9.748210518762702122e+04
9.750941906645635027e+04
9.753622507898170443e+04
9.756253299173898995e+04
9.758835257126409851e+04
9.761369358409290726e+04
9.763856579676132242e+04
9.766297897580523568e+04
9.768694288776053872e+04
9.771046729916310869e+04
9.773356197654885182e+04
9.775623668645365979e+04
9.777850119541340973e+04
9.780036526996400789e+04
9.782183867664134596e+04
9.784293118198131560e+04
9.786365255251979397e+04
9.788401255479268730e+04
9.790402095533587271e+04
9.792368752068527101e+04
9.798934959039499518e+04
9.800512865476882143e+04
9.802119982477344456e+04
9.803756310040886456e+04
9.805421848167506687e+04
9.807116596857205150e+04
9.808840556109984755e+04
9.810593725925841136e+04
9.812376106304777204e+04
9.814187697246792959e+04
9.816028498751886946e+04
9.817898510820060619e+04
9.819797733451312524e+04
9.821726166645644116e+04
9.823683810403055395e+04
9.825670664723544905e+04
9.827686729607112647e+04
9.829732005053760076e+04
9.831806491063485737e+04
9.833910187636291084e+04
9.836043094772176119e+04
9.838205212471139384e+04
9.840396540733182337e+04
9.842617079558303521e+04
9.844866828946502937e+04
9.847145788897783495e+04
9.849084177135328355e+04
9.850958335856889607e+04
9.852840979853089084e+04
9.854732109123926784e+04
9.856631723669404164e+04
9.858539823489518312e+04
9.860456408584272140e+04
9.862381478953664191e+04
9.864315034597694466e+04
9.866257075516362966e+04
9.868207601709669689e+04
9.870166613177616091e+04
9.872134109920199262e+04
9.874110091937422112e+04
9.876094559229283186e+04
9.878087511795782484e+04
9.880088949636921461e+04
9.882098872752697207e+04
9.884117281143112632e+04
9.886144174808166281e+04
9.888179553747858154e+04
9.890223417962188250e+04
9.892275767451158026e+04
9.894336602214764571e+04
9.896405922253010795e+04
9.898483727565895242e+04
9.900570018153417914e+04
9.902664794015578809e+04
9.904768055152379384e+04
9.906879801563816727e+04
9.909000033249893750e+04
9.911128750210608996e+04
9.913265952445962466e+04
9.915411639955955616e+04
9.917565812740585534e+04
9.919728470799855131e+04
9.921899614133762952e+04
9.924079242742308998e+04
9.926267356625493267e+04
9.928463955783315760e+04
9.930669040215777932e+04
9.932882609922876873e+04
9.934433028279102291e+04
9.935784468141899561e+04
9.937104996863460110e+04
9.938394614443782484e+04
9.939653320882868138e+04
9.940881116180714162e+04
9.942078000337324920e+04
9.943243973352696048e+04
9.944379035226830456e+04
9.945483185959728144e+04
9.946556425551386201e+04
9.947598754001807538e+04
9.948610171310992155e+04
9.949590677478938596e+04
9.950540272505646863e+04
9.951458956391118409e+04
9.952346729135351779e+04
9.953203590738346975e+04
9.954029541200105450e+04
9.954824580520625750e+04
9.955588708699907875e+04
9.956321925737953279e+04
9.957024231634761964e+04
