# Supplementary material for: Flow analysis on microcasting with degassed polydimethylsiloxane micro-channels for cell patterning with cross-linked albumin
Source: PLoS One. 2020 May 20;15(5):e0232518. doi: 10.1371/journal.pone.0232518 (PMC7239381; doi:10.1371/journal.pone.0232518)
Supplement: S2 File — (ZIP) [file pone.0232518.s004.zip › Python Data/10 mpas viscosity/Height 0.2mm/width 92 um/viscosity P]

0.000000000000000000e+00
5.347273676700321499e-01
1.060823682726383943e+00
1.578373472277775136e+00
2.087412963539374999e+00
2.587622791615372009e+00
3.078896167318265320e+00
3.561217453398451749e+00
4.034571012606321894e+00
4.498941207692271682e+00
4.954312401406689936e+00
5.400668956499970363e+00
5.837995235722506671e+00
6.266275601824692565e+00
6.685494417556918201e+00
7.095636045669577285e+00
7.496668226704409577e+00
7.887311822706039699e+00
8.266537353356882889e+00
8.634012077658534068e+00
8.989403254612593486e+00
9.332378143220651623e+00
9.662604002484314947e+00
9.979748091405170385e+00
1.028347766898482085e+01
1.057345999422486216e+01
1.084936232612688656e+01
1.111085192369249697e+01
1.135759604592328564e+01
1.158810414265090749e+01
1.180023322193701496e+01
1.199321957556636598e+01
1.216630701701135209e+01
1.231873935974436840e+01
1.244976041723780646e+01
1.255861400296406494e+01
1.264454393039553715e+01
1.270679401300461464e+01
1.274460806426368897e+01
1.275722989764516058e+01
1.274390332662141745e+01
1.257346992695760690e+01
1.253920069328747999e+01
1.247315659218455686e+01
1.237533762364884282e+01
1.224574378768033789e+01
1.208437508427903673e+01
1.189123151344494289e+01
1.166631307517805816e+01
1.140961976947837897e+01
1.112115159634590533e+01
1.080090855578063724e+01
1.044889064778258003e+01
1.005869342968245306e+01
9.635035497632761903e+00
9.198351712884232256e+00
8.749050943947725756e+00
8.290712705100897750e+00
7.832395325080994120e+00
7.374541623175230320e+00
6.921670262727086076e+00
6.481904947643354120e+00
6.055409473171935453e+00
5.646734594687674580e+00
5.260486270934219277e+00
4.897473347766878149e+00
4.559616946405132154e+00
4.247372307865101781e+00
3.961072024748431009e+00
3.698951890983787294e+00
3.460191896695045344e+00
3.244792041882202049e+00
3.052752326545259631e+00
2.881896697533390839e+00
2.728466048870672900e+00
2.592394287107536943e+00
2.473681412243980304e+00
2.371421560166365960e+00
2.279970258046111198e+00
2.198350994934391345e+00
2.126563770831206401e+00
2.064535240837409358e+00
2.006916619956731207e+00
1.950402095469962793e+00
1.894991667377105671e+00
1.840715947855195322e+00
1.787641554271762523e+00
1.735770803697793685e+00
1.687041115726397367e+00
1.642431880232225083e+00
1.599636980096405869e+00
1.558656415318941058e+00
1.519490185899829982e+00
1.482138291839073085e+00
1.446600733136669925e+00
1.412877509792620945e+00
1.380968621806926366e+00
1.350874069179585302e+00
1.322593851910598417e+00
1.296127969999965046e+00
1.271476423447686077e+00
1.248639212253761066e+00
1.224854718967592238e+00
1.198408351544825612e+00
1.172863483450146793e+00
1.148220114683554449e+00
1.124478245245049468e+00
1.101637875134631628e+00
1.079699004352300928e+00
1.058661632898057370e+00
1.038525760771900730e+00
1.019291387973831675e+00
1.000958514503849761e+00
9.835271403619546549e-01
9.669972655481465784e-01
9.513688900624258649e-01
9.445670912747395898e-01
9.266416679928874967e-01
9.095886219648028348e-01
8.933871408133545744e-01
8.780164121614126849e-01
8.634556236318466915e-01
8.496839628475258976e-01
8.366806174313201616e-01
8.244247750060988977e-01
8.128956231947318534e-01
8.020723496200883318e-01
7.919341419050379693e-01
7.824601876724502914e-01
7.736296745451950452e-01
7.647838366982643299e-01
7.553634865026328526e-01
7.463253462444333630e-01
7.376413789417911593e-01
7.292835476128312067e-01
7.212238152756783593e-01
7.134341449484582487e-01
7.058864996492952848e-01
6.985528423963147659e-01
6.914051362076418794e-01
6.844153441014015904e-01
6.775554290957188641e-01
6.707973542087189989e-01
6.641130824585268488e-01
6.574745768632674903e-01
6.508538004410661104e-01
6.442227162100476745e-01
6.375532871883372588e-01
6.308174763940599394e-01
6.239872468453407928e-01
6.170345615603051170e-01
6.099313835570775444e-01
6.026496758537832621e-01
5.951614014685473464e-01
5.874385234194949845e-01
5.794530047247510307e-01
5.720621538111169135e-01
5.673763870186308012e-01
5.627764196377430528e-01
5.582500130500752666e-01
5.537849286372488189e-01
5.493689277808849747e-01
5.449897718626054433e-01
5.406352222640314897e-01
5.362930403667846013e-01
5.319509875524861542e-01
5.275968252027575245e-01
5.232183146992203104e-01
5.188032174234955551e-01
5.143392947572050788e-01
5.098143080819702577e-01
5.052160187794123569e-01
5.005321882311527526e-01
4.957505778188132650e-01
4.908589489240148818e-01
4.858450629283792011e-01
4.806966812135276546e-01
4.754015651610815629e-01
4.699474761526626909e-01
4.643221755698921371e-01
4.585134247943912222e-01
4.525089852077815999e-01
4.465652377783820293e-01
4.428306404554144815e-01
4.391651448805073410e-01
4.355675798506762897e-01
4.320367741629372316e-01
4.285715566143060151e-01
4.251707560017986554e-01
4.218332011224308897e-01
4.185577207732186222e-01
4.153431437511777569e-01
4.121882988533241976e-01
4.090920148766737929e-01
4.060531206182423358e-01
4.030704448750457858e-01
4.001428164440999358e-01
3.972690641224206898e-01
3.944480167070239518e-01
3.916785029949255703e-01
3.889593517831415048e-01
3.862893918686876038e-01
3.836674520485796047e-01
3.810923611198334671e-01
3.785629478794650948e-01
3.760780411244903920e-01
3.736364696519250961e-01
3.712370622587852220e-01
3.688786477420865628e-01
3.610044523424963958e-01
3.591122269427863278e-01
3.571849722358318990e-01
3.552226882216331094e-01
3.532253749001899590e-01
3.511930322715025587e-01
3.491256603355707422e-01
3.470232590923946203e-01
3.448858285419741376e-01
3.427133686843093496e-01
3.405058795194002008e-01
3.382633610472466912e-01
3.359858132678489318e-01
3.336732361812067560e-01
3.313256297873202749e-01
3.289429940861894330e-01
3.265253290778142858e-01
3.240726347621948333e-01
3.215849111393309090e-01
3.190621582092227349e-01
3.165043759718703109e-01
3.139115644272733596e-01
3.112837235754322140e-01
3.086208534163467077e-01
3.059229539500167849e-01
3.031900251764425569e-01
3.008655100019771989e-01
2.986180188630813137e-01
2.963603521828390153e-01
2.940925099612501925e-01
2.918144921983149565e-01
2.895262988940332516e-01
2.872279300484050779e-01
2.849193856614304354e-01
2.826006657331093241e-01
2.802717702634417996e-01
2.779326992524278062e-01
2.755834527000673440e-01
2.732240306063603574e-01
2.708544329713069576e-01
2.684746597949072000e-01
2.660847110771608626e-01
2.636845868180680563e-01
2.612742870176288368e-01
2.588538116758431484e-01
2.564231607927109913e-01
2.539823343682324208e-01
2.515313324024073260e-01
2.490701548952357902e-01
2.465988018467177301e-01
2.441172732568533399e-01
2.416255691256423699e-01
2.391236894530850421e-01
2.366116342391811622e-01
2.340894034839308968e-01
2.315569971873340516e-01
2.290144153493909318e-01
2.264616579701011767e-01
2.238987250494650916e-01
2.213256165874823989e-01
2.187423325841534039e-01
2.161488730394777735e-01
2.135452379534558964e-01
2.109314273260875228e-01
2.083074411573725415e-01
2.056732794473112580e-01
2.030289421959033391e-01
2.003744294031490902e-01
1.985151677103638712e-01
1.968945210268969181e-01
1.953109429840020617e-01
1.937644335816793850e-01
1.922549928199288605e-01
1.907826206987505158e-01
1.893473172181442399e-01
1.879490823781102271e-01
1.865879161786483387e-01
1.852638186197585468e-01
1.839767897014409903e-01
1.827268294236955026e-01
1.815139377865222226e-01
1.803381147899210390e-01
1.791993604338921187e-01
1.780976747184352671e-01
1.770330576435506231e-01
1.760055092092380757e-01
1.750150294154977360e-01
1.740616182623295205e-01
1.731452757497334849e-01
1.722660018777095736e-01
1.714237966462578699e-01
