# Supplementary material for: Flow analysis on microcasting with degassed polydimethylsiloxane micro-channels for cell patterning with cross-linked albumin
Source: PLoS One. 2020 May 20;15(5):e0232518. doi: 10.1371/journal.pone.0232518 (PMC7239381; doi:10.1371/journal.pone.0232518)
Supplement: S2 File — (ZIP) [file pone.0232518.s004.zip › Python Data/10 mpas viscosity/Height 0.4mm/width 200 um/Flow rate width = 200 um]

0.000000000000000000e+00
3.168939684952366458e-13
6.190121751325860342e-13
9.069571436339123619e-13
1.181332616903266648e-12
1.442118631715584076e-12
1.689769809635185026e-12
1.924798779166362673e-12
2.147718168813411001e-12
2.359040607080624802e-12
2.559278722472299270e-12
2.748945143492727178e-12
2.928552498646203722e-12
3.098613416437023289e-12
3.259640525369480267e-12
3.411651284932226042e-12
3.554105819111632114e-12
3.687241070069915664e-12
3.811312345864177704e-12
3.926574954551517628e-12
4.033284204189037661e-12
4.131695402833837601e-12
4.222063858543018056e-12
4.304644879373679633e-12
4.379693773382922133e-12
4.447445930459171179e-12
4.507874128757314264e-12
4.561089420698389777e-12
4.607279252714330682e-12
4.646631071237069946e-12
4.679332322698540535e-12
4.705570453530675415e-12
4.725532910165408358e-12
4.739407139034671523e-12
4.747380586570398684e-12
4.749640699204522806e-12
4.781586203475114044e-12
4.763534919399835403e-12
4.742671096513513139e-12
4.718994734816145635e-12
4.692505834307733700e-12
4.663204394988278142e-12
4.631090416857777345e-12
4.596163899916232116e-12
4.558424844163642456e-12
4.517873249600009173e-12
4.474553827979396665e-12
4.429078696399447586e-12
4.381642296976152426e-12
4.332245040720492214e-12
4.281093116468928161e-12
4.228358657186653807e-12
4.174041662873668345e-12
4.118333682418609292e-12
4.061673607280538463e-12
4.004078708764097029e-12
3.945606437138732654e-12
3.886613420185949890e-12
3.827259773658043509e-12
3.767689383745460848e-12
3.708069902302174421e-12
3.648500715497908589e-12
3.589138057553204154e-12
3.530100676233783564e-12
3.471513521481553370e-12
3.413469915231738875e-12
3.356050311619996354e-12
3.300002258276136869e-12
3.244991679665560427e-12
3.190791319336669097e-12
3.137401177289463282e-12
3.084821253523943790e-12
3.033051548040109813e-12
2.982092060837962159e-12
2.931942791917500424e-12
2.882603741278725013e-12
2.834074908921634712e-12
2.786409433924376211e-12
2.740485921157647341e-12
2.695539506677019431e-12
2.651570190482492480e-12
2.608577972574066086e-12
2.566562852951741459e-12
2.525524831615517389e-12
2.485463908565393874e-12
2.446380083801371723e-12
2.408273357323450128e-12
2.371143729131629493e-12
2.336501046072676295e-12
2.300248083141691703e-12
2.264959295334339932e-12
2.230625279437902601e-12
2.197236632239659716e-12
2.164783950526891280e-12
2.133257831086878105e-12
2.102648870706899793e-12
2.072947666174237156e-12
2.044144814276169794e-12
2.016230911799978519e-12
1.988523990510567836e-12
1.961266932649138674e-12
1.934726045672592830e-12
1.908885509569206387e-12
1.883729504327254219e-12
1.859242209935012811e-12
1.835407806380757037e-12
1.812210473652761971e-12
1.789634391739303898e-12
1.767663740628658094e-12
1.746282700309100240e-12
1.725475450768905611e-12
1.705226171996350290e-12
1.685519043979709151e-12
1.666338246707258075e-12
1.647667960167272540e-12
1.629492364348028024e-12
1.611795639237800206e-12
1.594561964824864363e-12
1.577775521097496579e-12
1.561420488043971928e-12
1.545252165572750743e-12
1.529407675846100263e-12
1.513907352164644465e-12
1.498733621072257755e-12
1.483868909112814537e-12
1.469295642830189618e-12
1.454996248768256796e-12
1.440953153470890881e-12
1.427148783481966074e-12
1.413565565345356780e-12
1.400185925604937604e-12
1.386992290804582950e-12
1.373967087488167224e-12
1.361092742199564626e-12
1.348351681482649764e-12
1.335726331881297041e-12
1.323199119939381064e-12
1.310752472200775832e-12
1.298368815209355750e-12
1.286030575508995425e-12
1.273732180572798696e-12
1.262916638016571983e-12
1.252302327401689176e-12
1.241881219629183588e-12
1.231645285600089537e-12
1.221586496215440334e-12
1.211696822376270098e-12
1.201968234983612542e-12
1.192392704938501381e-12
1.182962203141970531e-12
1.173668700495053908e-12
1.164504167898784822e-12
1.155460576254197392e-12
1.146529896462325332e-12
1.137704099424202557e-12
1.128975156040862581e-12
1.120335037213339522e-12
1.111775713842666891e-12
1.103289156829878807e-12
1.094867337076008783e-12
1.086502225482090733e-12
1.065740110404827971e-12
1.059116800388734907e-12
1.052350777668674990e-12
1.045442042244648218e-12
1.038390594116654391e-12
1.031196433284693507e-12
1.023859559748765770e-12
1.016379973508871179e-12
1.008757674565009532e-12
1.000992662917181031e-12
9.930849385653856755e-13
9.850345015096232647e-13
9.768413517498939999e-13
9.685054892861976793e-13
9.600269141185345047e-13
9.514056262469044762e-13
9.426416256713073918e-13
9.337349123917438573e-13
9.246854864082128631e-13
9.154933477207150150e-13
9.061584963292503129e-13
8.974901010252719948e-13
8.904769489478223376e-13
8.835317468195615024e-13
8.766544946404895902e-13
8.698451924106065002e-13
8.631038401299123332e-13
8.564304377984069883e-13
8.498249854160905664e-13
8.432874829829629667e-13
8.368179304990242899e-13
8.304163279642747382e-13
8.240826753787137057e-13
8.178169727423416971e-13
8.116192200551585107e-13
8.054894173171642473e-13
7.994275645283588060e-13
7.934336616887421867e-13
7.875077087983144906e-13
7.816497058570757174e-13
7.758596528650257664e-13
7.701375498221647384e-13
7.644833967284925325e-13
7.588971935840092496e-13
7.533716982144634209e-13
7.478885632536432617e-13
7.424707046714392652e-13
7.371181224678510278e-13
7.318308166428788522e-13
7.266087871965226375e-13
7.214520341287823838e-13
7.163605574396580909e-13
7.113343571291498599e-13
7.063734331972574889e-13
7.014777856439811797e-13
6.966474144693208314e-13
6.918823196732765450e-13
6.871825012558481186e-13
6.825479592170357540e-13
6.779786935568393503e-13
6.734747042752590085e-13
6.690359913722945267e-13
6.646625548479461067e-13
6.603543947022135466e-13
6.561115109350970485e-13
6.519339035465965112e-13
6.478215725367119348e-13
6.459237657501169151e-13
6.413628438371715597e-13
6.368659649223774043e-13
6.324320437697080735e-13
6.280599951431367880e-13
6.237487338066370716e-13
6.194971745241822460e-13
6.153042320597458348e-13
6.111688211773010589e-13
6.070898566408214419e-13
6.030662532142803056e-13
5.990969256616509717e-13
5.951807887469070648e-13
5.913167572340219067e-13
5.875037458869687181e-13
5.837406694697211238e-13
5.800264427462524454e-13
5.763599804805361056e-13
5.727401974365454263e-13
5.691660083782538300e-13
5.656363280696347396e-13
5.621500712746615776e-13
5.587061527573076660e-13
5.553072495059032819e-13
5.520394221364320966e-13
5.488153741637813224e-13
5.456340974393581201e-13
5.424945838145696502e-13
5.393958251408231745e-13
5.363368132695258537e-13
5.333165400520848483e-13
5.303339973399076222e-13
5.273881769844008310e-13
5.244780708369723422e-13
5.216026707490287108e-13
5.187609685719777032e-13
5.159519561572260762e-13
5.131746253561812935e-13
5.104279680202504147e-13
5.077109760008408025e-13
5.050226411493594157e-13
5.023619553172137177e-13
4.997279103558106675e-13
4.971194981165577285e-13
4.945357104508619605e-13
4.919755392101303223e-13
4.894379762457704794e-13
4.869220134091891885e-13
4.844266425517940143e-13
4.819508555249919155e-13
4.794936441801902548e-13
4.770540003687959908e-13
4.746309159422166882e-13
4.722233827518591037e-13
4.698303926491309030e-13
4.674509374854388428e-13
4.650840091121905886e-13
4.627285993807929983e-13
4.603837001426532324e-13
4.580483032491787547e-13
4.557214005517765238e-13
4.534019839018539025e-13
4.510890451508179503e-13
4.487815761500760805e-13
4.464785687510352012e-13
4.441790148051028267e-13
4.418819061636858650e-13
4.395862346781917799e-13
4.372909922000274796e-13
4.349951705806004782e-13
4.326977616713176839e-13
4.303977573235866109e-13
