# Supplementary material for: Flow analysis on microcasting with degassed polydimethylsiloxane micro-channels for cell patterning with cross-linked albumin
Source: PLoS One. 2020 May 20;15(5):e0232518. doi: 10.1371/journal.pone.0232518 (PMC7239381; doi:10.1371/journal.pone.0232518)
Supplement: S2 File — (ZIP) [file pone.0232518.s004.zip › Python Data/10 mpas viscosity/Height 0.4mm/width 200 um/P]

1.010095175604361866e+05
1.000499796092209435e+05
9.913518187293651863e+04
9.826329994204816467e+04
9.743250571540277451e+04
9.664285964057581441e+04
9.589298514783807332e+04
9.518133002555521671e+04
9.450634206209292461e+04
9.386646904581689159e+04
9.326015876509275404e+04
9.268585900828623562e+04
9.214201756376297271e+04
9.162708221988867444e+04
9.113950076502899174e+04
9.067922033278812887e+04
9.024787563879819936e+04
8.984474923489203502e+04
8.946906806195713580e+04
8.912005906088100164e+04
8.879694917255113251e+04
8.849896533785505744e+04
8.822533449768027640e+04
8.797528359291428933e+04
8.774803956444462528e+04
8.754288966430591245e+04
8.735991631878608314e+04
8.719878326710659894e+04
8.705892293151860940e+04
8.693976773427327862e+04
8.684075009762178524e+04
8.676130244381526427e+04
8.670085719510487979e+04
8.665884677374179591e+04
8.663470360197717673e+04
8.662786010206217179e+04
8.653113082739690435e+04
8.658578914803532825e+04
8.664896368544266443e+04
8.672065443961889832e+04
8.680086141056402994e+04
8.688958459827805927e+04
8.698682400276100088e+04
8.709257962401284021e+04
8.720685146203359182e+04
8.732963951682322659e+04
8.746080840358699788e+04
8.759850466456245340e+04
8.774213953944439709e+04
8.789171178371361748e+04
8.804659706862493476e+04
8.820627418478600157e+04
8.837074313219683245e+04
8.853942391108957236e+04
8.871098758165058098e+04
8.888538184729512432e+04
8.906243275168666150e+04
8.924106044501787983e+04
8.942078010537297814e+04
8.960115605307951046e+04
8.978168064730972401e+04
8.996205295206877054e+04
9.014179989851091523e+04
9.032056192476639990e+04
9.049796068910839676e+04
9.067371361771905504e+04
9.084757709978791536e+04
9.101728760116017656e+04
9.118385668464827177e+04
9.134797247060679365e+04
9.150963495903575676e+04
9.166884414993513201e+04
9.182560004330493393e+04
9.197990263914517709e+04
9.213175193745583238e+04
9.228114793823691434e+04
9.242809064148843754e+04
9.257241914492998330e+04
9.271147308010596316e+04
9.284756841404369334e+04
9.298070514674318838e+04
9.311088327820443374e+04
9.323810280842744396e+04
9.336236373741221905e+04
9.348366606515874446e+04
9.360200979166703473e+04
9.371739491693707532e+04
9.382982144096888078e+04
9.393471762843761826e+04
9.404448965704851435e+04
9.415134221506444737e+04
9.425530377490950923e+04
9.435640280900782091e+04
9.445466778978350339e+04
9.455012718966061948e+04
9.464280948106331925e+04
9.473274313641569461e+04
9.481995662814185198e+04
9.490447842866589781e+04
9.498837350125047669e+04
9.507090641148762370e+04
9.515127079467181466e+04
9.522951455295059714e+04
9.530568558847154782e+04
9.537983180338219972e+04
9.545200109983010043e+04
9.552224137996284117e+04
9.559060054592794040e+04
9.565712649987297482e+04
9.572186714394550654e+04
9.578487038029306859e+04
9.584618411106322310e+04
9.590585623840353219e+04
9.596393466446155799e+04
9.602046729138483352e+04
9.607550202132093546e+04
9.612908675641741138e+04
9.618126939882180886e+04
9.623209785068170459e+04
9.628162001414463157e+04
9.633057682797194866e+04
9.637855309360602405e+04
9.642548724290239625e+04
9.647143248734429653e+04
9.651644203841495619e+04
9.656056910759757739e+04
9.660386690637537686e+04
9.664638864623158588e+04
9.668818753864940663e+04
9.672931679511207039e+04
9.676982962710279389e+04
9.680977924610479386e+04
9.684921886360127246e+04
9.688820169107547554e+04
9.692678094001059071e+04
9.696500982188986382e+04
9.700294154819651158e+04
9.704062933041372162e+04
9.707812638002475433e+04
9.711548590851279732e+04
9.715272478919060086e+04
9.718547367234216654e+04
9.721761323596128204e+04
9.724916779172926908e+04
9.728016165132744936e+04
9.731061912643713003e+04
9.734056452873963281e+04
9.737002216991625028e+04
9.739901636164831871e+04
9.742757141561714525e+04
9.745571164350402250e+04
9.748346135699030128e+04
9.751084486775725964e+04
9.753788648748621927e+04
9.756461052785851643e+04
9.759104130055544374e+04
9.761720311725830834e+04
9.764312028964844649e+04
9.766881712940715079e+04
9.769431794821574294e+04
9.771964705775553011e+04
9.778251362936852092e+04
9.780256865709052363e+04
9.782305581123079173e+04
9.784397509178932523e+04
9.786532649876612413e+04
9.788711003216118843e+04
9.790932569197453267e+04
9.793197347820614232e+04
9.795505339085601736e+04
9.797856542992417235e+04
9.800250959541057819e+04
9.802688588731526397e+04
9.805169430563821516e+04
9.807693485037943174e+04
9.810260752153892827e+04
9.812871231911669020e+04
9.815524924311271752e+04
9.818221829352701025e+04
9.820961947035956837e+04
9.823745277361040644e+04
9.826571820327950991e+04
9.829196563963747758e+04
9.831320108822589100e+04
9.833423078801024531e+04
9.835505473899054050e+04
9.837567294116679113e+04
9.839608539453898265e+04
9.841629209910711506e+04
9.843629305487120291e+04
9.845608826183123165e+04
9.847567771998720127e+04
9.849506142933911178e+04
9.851423938988697773e+04
9.853321160163079912e+04
9.855197806457054685e+04
9.857053877870625001e+04
9.858889374403790862e+04
9.860704296056550811e+04
9.862498642828904849e+04
9.864272414720852976e+04
9.866025611732396646e+04
9.867758233863534406e+04
9.869470281114266254e+04
9.871161753484593646e+04
9.872834843866059964e+04
9.874495107742815162e+04
9.876135606282005028e+04
9.877756339483626653e+04
9.879357307347684400e+04
9.880938509874173906e+04
9.882499947063098080e+04
9.884041618914456922e+04
9.885563525428247522e+04
9.887065666604474245e+04
9.888548042443134182e+04
9.890010652944227331e+04
9.891453498107753694e+04
9.892876577933714725e+04
9.894279892422110424e+04
9.895663441572937882e+04
9.897027225386201462e+04
9.898371243861896801e+04
9.899695497000026808e+04
9.900999984800591483e+04
9.902284707263589371e+04
9.903549664389020472e+04
9.904794856176886242e+04
9.905369501899699389e+04
9.906750524608582782e+04
9.908112155440893548e+04
9.909454723000284866e+04
9.910778555890407006e+04
9.912083982714913145e+04
9.913371332077453553e+04
9.914640932581684319e+04
9.915893112831252802e+04
9.917128201429815090e+04
9.918346526981019997e+04
9.919548418088520702e+04
9.920734203355970385e+04
9.921904211387019313e+04
9.923058770785320667e+04
9.924198210154526168e+04
9.925322858098287543e+04
9.926433043220257969e+04
9.927529094124087715e+04
9.928611339413429960e+04
9.929680107691936428e+04
9.930735727563258843e+04
9.931778527631050383e+04
9.932807697317592101e+04
9.933797177929645113e+04
9.934773402374997386e+04
9.935736675915638625e+04
9.936687303813558538e+04
9.937625591330748284e+04
9.938551843729197572e+04
9.939466366270896106e+04
9.940369464217835048e+04
9.941261442832005559e+04
9.942142607375394437e+04
9.943013263109995751e+04
9.943873715297799208e+04
9.944724269200793060e+04
9.945565230080968468e+04
9.946396903200316592e+04
9.947219593820827140e+04
9.948033607204489817e+04
9.948839248613294330e+04
9.949636823309233296e+04
9.950426636554294964e+04
9.951208993610470498e+04
9.951984199739749602e+04
9.952752560204123438e+04
9.953514380265581713e+04
9.954269965186114132e+04
9.955019620227711857e+04
9.955763650652364595e+04
9.956502361722062051e+04
9.957236058698796842e+04
9.957965046844555764e+04
9.958689631421332888e+04
9.959410117691115011e+04
9.960126810915894748e+04
9.960840016357660352e+04
9.961550039278404438e+04
9.962257184940116713e+04
9.962961758604785427e+04
9.963664065534403198e+04
9.964364410990958277e+04
9.965063100236441824e+04
9.965760438532845001e+04
9.966456731142157514e+04
9.967152283326370525e+04
9.967847400347470830e+04
9.968542387467452500e+04
9.969237549948303786e+04
9.969933193052015849e+04
9.970629622040579852e+04
