# Supplementary material for: Flow analysis on microcasting with degassed polydimethylsiloxane micro-channels for cell patterning with cross-linked albumin
Source: PLoS One. 2020 May 20;15(5):e0232518. doi: 10.1371/journal.pone.0232518 (PMC7239381; doi:10.1371/journal.pone.0232518)
Supplement: S2 File — (ZIP) [file pone.0232518.s004.zip › Python Data/10 mpas viscosity/Height 0.4mm/width 200 um/viscosity P]

0.000000000000000000e+00
1.278008597223588005e-01
2.496427702180799013e-01
3.657687245931003917e-01
4.764222076400004280e-01
5.815951683462026178e-01
6.814709520339428117e-01
7.762562977707962997e-01
8.661579446243383718e-01
9.513826316621447621e-01
1.032137097951791205e+00
1.108628082560852546e+00
1.181062324556904963e+00
1.249646563007523525e+00
1.314587536980283966e+00
1.375892287750444698e+00
1.433343087542962468e+00
1.487035493279224907e+00
1.537072468702425310e+00
1.583556977555755640e+00
1.626591983582410084e+00
1.666280450525580159e+00
1.702725342128459607e+00
1.736029622134240835e+00
1.766296254286116474e+00
1.793620169485591331e+00
1.817990389375377491e+00
1.839451700528568434e+00
1.858079698625532128e+00
1.873949979346636763e+00
1.887138138372250529e+00
1.897719771382741172e+00
1.905770474058477104e+00
1.911365842079826072e+00
1.914581471127156265e+00
1.915492956880835873e+00
1.928376328973502307e+00
1.921096387247669846e+00
1.912682170610387589e+00
1.903133679061654870e+00
1.892450912601472357e+00
1.880633871229840048e+00
1.867682554946757501e+00
1.853596963752224935e+00
1.838377097646242131e+00
1.822022956628809975e+00
1.804552572600744087e+00
1.786212807601422980e+00
1.767082078615896501e+00
1.747160551401679474e+00
1.726531380304340946e+00
1.705263985202847721e+00
1.683358366097199132e+00
1.660891773156475848e+00
1.638041207874455507e+00
1.614813635633256972e+00
1.591232225677348566e+00
1.567440803202563959e+00
1.543503941639869037e+00
1.519479669164835789e+00
1.495435598459313065e+00
1.471411811188456875e+00
1.447471315391826829e+00
1.423662001114859077e+00
1.400034259692148675e+00
1.376625727130495136e+00
1.353468849953743058e+00
1.330865108275972597e+00
1.308679772046192680e+00
1.286821190514376489e+00
1.265289363680524026e+00
1.244084291544635512e+00
1.223205974106710725e+00
1.202654411366749887e+00
1.182429603324752998e+00
1.162531549980720280e+00
1.142960251334650845e+00
1.123737137961270838e+00
1.105216544335182682e+00
1.087090006808015819e+00
1.069357525379770468e+00
1.052019100050446188e+00
1.035074730820043643e+00
1.018524417688562389e+00
1.002368160656002427e+00
9.866059597223637567e-01
9.712378148876462669e-01
9.562637261518504017e-01
9.422926029428898564e-01
9.276720664522046800e-01
9.134403742500628587e-01
8.995937340942979921e-01
8.861283537427432355e-01
8.730404409532316334e-01
8.603262034835967853e-01
8.479818490916714024e-01
8.360035855352888623e-01
8.243876205722822093e-01
8.131301619604849318e-01
8.019561772429448787e-01
7.909636189284590113e-01
7.802598867321566267e-01
7.698386005670049270e-01
7.596933803459706702e-01
7.498178459820213915e-01
7.402056173881240708e-01
7.308503144772454663e-01
7.217455571623528909e-01
7.128849653564134359e-01
7.042621589723941922e-01
6.958707579232622509e-01
6.877043821219847031e-01
6.797566514815287508e-01
6.720211859148611522e-01
6.644916053349493312e-01
6.571615296547601570e-01
6.500245787872608316e-01
6.430743726454184461e-01
6.363045311422000916e-01
6.297086741905728591e-01
6.231881161569117200e-01
6.167981573371102977e-01
6.105469979923255908e-01
6.044275508851079115e-01
5.984327287780073501e-01
5.925554444335743298e-01
5.867886106143586078e-01
5.811251400829106073e-01
5.755579456017804185e-01
5.700799399335182427e-01
5.646840358406742810e-01
5.593631460857987348e-01
5.541101834314418051e-01
5.489180606401535822e-01
5.437796904744841564e-01
5.386879856969839508e-01
5.336358590702029447e-01
5.286162233566914503e-01
5.236219913189993358e-01
5.186460757196771354e-01
5.136862292021985299e-01
5.093244054552429345e-01
5.050437369768128182e-01
5.008409856940739813e-01
4.967129135341923907e-01
4.926562824243339023e-01
4.886678542916643719e-01
4.847443910633498221e-01
4.808826546665560531e-01
4.770794070284489208e-01
4.733314100761945031e-01
4.696354257369583785e-01
4.659882159379066802e-01
4.623865426062052086e-01
4.588271676690198753e-01
4.553068530535165359e-01
4.518223606868611020e-01
4.483704524962194848e-01
4.449478904087575959e-01
4.415514363516413465e-01
4.381778522520364816e-01
4.298046535789017408e-01
4.271335244366090689e-01
4.244048403766672029e-01
4.216186013990761428e-01
4.187748075038358331e-01
4.158734586909462738e-01
4.129145549604075205e-01
4.098980963122195731e-01
4.068240827463823761e-01
4.036925142628959851e-01
4.005033908617603999e-01
3.972567125429755097e-01
3.939524793065415365e-01
3.905906911524582581e-01
3.871713480807257302e-01
3.836944500913441192e-01
3.801599971843132031e-01
3.765679893596332595e-01
3.729184266173038997e-01
3.692113089573253459e-01
3.654466363796975426e-01
3.619507403311796323e-01
3.591223909336895836e-01
3.563214452194115589e-01
3.535479031883455026e-01
3.508017648404914146e-01
3.480830301758493506e-01
3.453916991944191994e-01
3.427277718962010722e-01
3.400912482811949133e-01
3.374821283494007229e-01
3.349004121008185009e-01
3.323460995354482472e-01
3.298191906532900175e-01
3.273196854543437007e-01
3.248475839386094077e-01
3.224028861060870277e-01
3.199855919567766160e-01
3.175957014906782283e-01
3.152332147077917535e-01
3.128981316081173025e-01
3.105904521916548755e-01
3.083101764584043059e-01
3.060573044083658156e-01
3.038289153292897393e-01
3.016176098718396092e-01
2.994326298674939713e-01
2.972739753162526033e-01
2.951416462181156719e-01
2.930356425730831216e-01
2.909559643811549523e-01
2.889026116423311641e-01
2.868755843566118124e-01
2.848748825239967863e-01
2.829005061444861413e-01
2.809524552180799328e-01
2.790307297447781609e-01
2.771353297245806591e-01
2.752662551574875938e-01
2.734235060434989095e-01
2.716070823826147174e-01
2.698169841748347952e-01
2.680532114201592542e-01
2.663157641185881497e-01
2.646046422701213707e-01
2.629198458747590283e-01
2.612613749325010670e-01
2.604960042942857656e-01
2.586566201483242455e-01
2.568430640427694645e-01
2.550548983104172218e-01
2.532916852840633171e-01
2.515529872965037717e-01
2.498383666805343573e-01
2.481473857689509288e-01
2.464796068945493412e-01
2.448345923901254773e-01
2.432119045884751363e-01
2.416111058223941732e-01
2.400317584246784985e-01
2.384734247281240227e-01
2.369356670655264341e-01
2.354180477696817264e-01
2.339201291733856991e-01
2.324414736094342626e-01
2.309816434106232164e-01
2.295402009097484153e-01
2.281167084396057421e-01
2.267107283329910516e-01
2.253218229227001712e-01
2.239510718171955073e-01
2.226331825900013939e-01
2.213329492512368657e-01
2.200499652224571501e-01
2.187838239252173356e-01
2.175341187810726773e-01
2.163004432115782916e-01
2.150823906382892947e-01
2.138795544827610529e-01
2.126915281665484325e-01
2.115179051112069109e-01
2.103582787382913821e-01
2.092122424693572125e-01
2.080793897259594349e-01
2.069593139296533324e-01
2.058516085019939379e-01
2.047558668645365898e-01
2.036716824388362657e-01
2.025986486464483038e-01
2.015363589089277374e-01
2.004844066478298215e-01
1.994423852847097278e-01
1.984098882411224896e-01
1.973865089386234728e-01
1.963718407987675996e-01
1.953654772431102915e-01
1.943670116932065817e-01
1.933760375706116696e-01
1.923921482968806718e-01
1.914149372935688431e-01
1.904439979822311890e-01
1.894789237844231311e-01
1.885193081216995636e-01
1.875647444156159083e-01
1.866148260877271980e-01
1.856691465595885215e-01
1.847272992527551616e-01
1.837888775887822623e-01
1.828534749892249955e-01
1.819206848756384776e-01
1.809901006695779635e-01
1.800613157925985142e-01
1.791339236662554124e-01
1.782075177121037191e-01
1.772816913516987170e-01
1.763560380065953836e-01
1.754301510983491408e-01
1.745036240485149381e-01
1.735760502786480863e-01
