# Supplementary material for: Flow analysis on microcasting with degassed polydimethylsiloxane micro-channels for cell patterning with cross-linked albumin
Source: PLoS One. 2020 May 20;15(5):e0232518. doi: 10.1371/journal.pone.0232518 (PMC7239381; doi:10.1371/journal.pone.0232518)
Supplement: S2 File — (ZIP) [file pone.0232518.s004.zip › Python Data/10 mpas viscosity/Height 0.4mm/width 400 um/P]

1.010240669562717376e+05
1.006025393027507816e+05
1.002308431662924122e+05
9.990325198798876954e+04
9.961455076783362892e+04
9.935729560268104251e+04
9.912940823715069564e+04
9.893088867124260287e+04
9.876173690495674964e+04
9.861928692525321094e+04
9.849426228611984698e+04
9.838586969003030390e+04
9.829410913698459626e+04
9.821898062698272406e+04
9.815694735315394064e+04
9.810382094934812631e+04
9.805959408151094976e+04
9.802426674964241101e+04
9.799770488246405148e+04
9.797727099004448974e+04
9.796194262839638395e+04
9.795171979751973413e+04
9.794660249741455482e+04
9.794641906928439857e+04
9.794945932727660693e+04
9.795528361852990929e+04
9.796389194304430566e+04
9.797528430081976694e+04
9.798927927626753808e+04
9.800480249596932845e+04
9.802167723060063145e+04
9.803990348016144708e+04
9.805948124465177534e+04
9.808023871014927863e+04
9.810152291172445985e+04
9.812327038580818044e+04
9.814548113240045495e+04
9.816809478984732414e+04
9.819095992817143269e+04
9.821406927658621862e+04
9.823742283509169647e+04
9.826094578701301361e+04
9.828451380364489160e+04
9.830812499080758425e+04
9.833177934850109159e+04
9.835537118782941252e+04
9.837880482240815763e+04
9.840211288278785651e+04
9.842527111236190831e+04
9.844825236778073304e+04
9.847104235246421013e+04
9.849362043399874528e+04
9.851597366017138120e+04
9.853809192242487916e+04
9.855996365749735560e+04
9.858158640853143879e+04
9.860295921600556176e+04
9.862407286023152119e+04
9.864492503338999813e+04
9.866551568983911420e+04
9.868584427900888841e+04
9.870591063939628657e+04
9.872571499226390733e+04
9.874526078310431330e+04
9.876454919210616208e+04
9.878358021926945366e+04
9.880235386459417350e+04
9.882087012808033614e+04
9.883912900972792704e+04
9.885713050953696074e+04
9.887487462750743725e+04
9.889236136363934202e+04
9.890959071793267503e+04
9.892656269038745086e+04
9.894327728100366949e+04
9.895973448978131637e+04
9.897591497863270342e+04
9.899174399289346184e+04
9.900721409319029772e+04
9.902232527952324017e+04
9.903707755189224554e+04
9.905147091029735748e+04
9.906550535473854688e+04
9.907918088521582831e+04
9.909249750172920176e+04
9.910545520427865267e+04
9.911805399286419561e+04
9.913029386748583056e+04
9.914217482814355753e+04
9.915369687483736197e+04
9.916566130226435780e+04
9.917910666611486522e+04
9.919403720179415541e+04
9.921025547954213107e+04
9.922662747775354364e+04
9.924297237576583575e+04
9.925928690788343374e+04
9.927509932347133872e+04
9.929007363551735762e+04
9.930420984402149043e+04
9.931823602192683029e+04
9.933202707619380089e+04
9.934527003300189972e+04
9.935796489235114132e+04
9.937011165424151113e+04
9.938171031867302372e+04
9.939276088564567908e+04
9.940425604507082608e+04
9.941569836467047571e+04
9.942690601988369599e+04
9.943787901071051601e+04
9.944861733715092123e+04
9.945912099920491164e+04
9.946938999687248725e+04
9.947984552121396700e+04
9.949018197312259872e+04
9.950039320156899339e+04
9.951047920655315102e+04
9.952043998807505704e+04
9.953027554613474058e+04
9.954002867948220228e+04
9.954993292040702363e+04
9.955973945247774827e+04
9.956944827569439076e+04
9.957905939005693654e+04
9.958857279556538560e+04
9.959798849221975252e+04
9.960730648002002272e+04
9.961652675896619621e+04
9.962564932905828755e+04
9.963467419029629673e+04
9.964360134268020920e+04
9.965243078621002496e+04
9.966116252088575857e+04
9.966979654670739546e+04
9.967833286367495020e+04
9.968677147178840823e+04
9.969511237104776956e+04
9.970335556145304872e+04
9.971150104300423118e+04
9.971954881570133148e+04
9.972749887954433507e+04
9.973541201595646271e+04
9.974345046138395264e+04
9.975141548848131788e+04
9.975930709724851476e+04
9.976712528768557240e+04
9.977487005979247624e+04
9.978254141356924083e+04
9.979013934901585162e+04
9.979766386613232316e+04
9.980511496491862636e+04
9.981249264537480485e+04
9.981979690750081500e+04
9.982702775129668589e+04
9.983418517676240299e+04
9.984126918389798084e+04
9.984827977270340489e+04
9.985521694317867514e+04
9.986208069532380614e+04
9.986887102913878334e+04
9.987558794462362130e+04
9.988223144177829090e+04
9.988880152060283581e+04
9.989429530371745932e+04
9.990101890696102055e+04
9.990766991115242126e+04
9.991424894121251418e+04
9.992075662206213747e+04
9.992719357862215838e+04
9.993356043581340055e+04
9.993985781855673122e+04
9.994608635177298856e+04
9.995224666038303985e+04
9.995833936930772325e+04
9.996436510346787691e+04
9.997032448778436810e+04
9.997621814717804955e+04
9.998204670656974486e+04
9.998781079088033584e+04
9.999351102503064612e+04
9.999914803394152841e+04
1.000047224425338500e+05
1.000102348757284490e+05
1.000156859584461636e+05
1.000210763156078610e+05
1.000264505691053782e+05
1.000318373998923344e+05
1.000371725820249703e+05
1.000424568890640512e+05
1.000476910945703567e+05
1.000528759721047099e+05
1.000580122952278762e+05
1.000631008375006350e+05
1.000681423724837950e+05
1.000731376737381506e+05
1.000780875148244522e+05
1.000829926693035231e+05
1.000878539107361430e+05
1.000926720126830915e+05
1.000974477487051627e+05
1.001021818923631363e+05
1.001068752172178210e+05
1.001115284968299966e+05
1.001161425047604425e+05
1.001207180145699531e+05
1.001252557998193079e+05
1.001297566340693156e+05
1.001342212908807414e+05
1.001386505438143940e+05
1.001430451664310385e+05
1.001474059322914836e+05
1.001517336149565235e+05
1.001560289879869233e+05
1.001602928249434772e+05
1.001645258993869793e+05
1.001687289848782239e+05
1.001729028549779759e+05
1.001770482832470589e+05
1.001811660432462377e+05
1.001852569085362920e+05
1.001893216526780307e+05
1.001933610492322332e+05
1.001973758717596938e+05
1.002013668938211922e+05
1.002053348889775225e+05
1.002092806307894643e+05
1.002132048928178265e+05
1.002171084486233740e+05
1.002209920717669011e+05
1.002248565358092019e+05
1.002287026143110561e+05
1.002325310808332724e+05
1.002362837788947800e+05
1.002398977565999812e+05
1.002434851471450238e+05
1.002470464906857669e+05
1.002505823273780552e+05
1.002540931973777770e+05
1.002575796408407914e+05
1.002610421979229432e+05
1.002644814087801060e+05
1.002678978135681391e+05
1.002712919524429162e+05
1.002746643655602820e+05
1.002780155930760957e+05
1.002813461751462455e+05
1.002846566519265762e+05
1.002879475635729614e+05
1.002912194502412458e+05
1.002944728520873032e+05
1.002977083092669927e+05
1.003009263619361736e+05
1.003041275502507197e+05
1.003073124143664754e+05
1.003104814944393147e+05
1.003136353306251112e+05
1.003167744630796951e+05
1.003198994319589692e+05
1.003230107774187636e+05
1.003261090396149521e+05
1.003291947587033937e+05
1.003322684748399479e+05
1.003353307281804882e+05
1.003383820588808740e+05
1.003414230070969643e+05
1.003444541129846184e+05
1.003474759166997101e+05
1.003504889583980839e+05
1.003534937782356137e+05
1.003564909163681732e+05
1.003594809129515925e+05
1.003624643081417598e+05
1.003654416420945345e+05
1.003684134549657756e+05
1.003713802869113279e+05
1.003743426780870941e+05
1.003773011686488899e+05
1.003802562987526180e+05
1.003832086085541087e+05
1.003860664486862079e+05
1.003886729829823453e+05
1.003912570077023265e+05
1.003938186221569340e+05
1.003963579256569501e+05
1.003988750175131427e+05
1.004013699970363232e+05
1.004038429635372449e+05
1.004062940163267049e+05
1.004087232547154999e+05
1.004111307780143834e+05
1.004135166855341522e+05
1.004158810765855742e+05
1.004182240504794609e+05
1.004205457065265800e+05
1.004228461440377141e+05
1.004251254623236309e+05
1.004273837606951420e+05
1.004296211384630005e+05
1.004318376949380181e+05
