# Supplementary material for: Flow analysis on microcasting with degassed polydimethylsiloxane micro-channels for cell patterning with cross-linked albumin
Source: PLoS One. 2020 May 20;15(5):e0232518. doi: 10.1371/journal.pone.0232518 (PMC7239381; doi:10.1371/journal.pone.0232518)
Supplement: S2 File — (ZIP) [file pone.0232518.s004.zip › Python Data/10 mpas viscosity/Height 0.4mm/width 400 um/viscosity P]

0.000000000000000000e+00
9.829603352455190679e-02
1.849718555852803148e-01
2.613628424539068962e-01
3.286850799818832880e-01
3.886744119438141909e-01
4.418154667118344148e-01
4.881082442859441262e-01
5.275527446661434361e-01
5.607706554332105853e-01
5.899251510327203629e-01
6.152012205148392754e-01
6.365988638795673227e-01
6.541180811269046158e-01
6.685836202510392345e-01
6.809721663545161841e-01
6.912854296654675768e-01
6.995234101838931906e-01
7.057173719912134269e-01
7.104823513645325272e-01
7.140567720172543709e-01
7.164406339493791798e-01
7.176339371609070650e-01
7.176767107665783518e-01
7.169677530053734094e-01
7.156095865280158730e-01
7.136022113345059648e-01
7.109456274248434626e-01
7.076821391001781869e-01
7.040622794979189969e-01
7.001272601292460873e-01
6.958770809941595692e-01
6.913117420926593315e-01
6.864713087132972014e-01
6.815080457479796294e-01
6.764367522663957688e-01
6.712574282685456195e-01
6.659841494885072599e-01
6.606522278827106076e-01
6.552633589258656244e-01
6.498175426179724212e-01
6.443322254594411325e-01
6.388363996610525453e-01
6.333305069265847687e-01
6.278145472560376916e-01
6.223131662430643196e-01
6.168486769956464943e-01
6.114134703957064820e-01
6.060132028413347527e-01
6.006542038902186187e-01
5.953398073618777486e-01
5.900748245288384153e-01
5.848622757176429321e-01
5.797045181427490368e-01
5.746042482411980457e-01
5.695620389275606321e-01
5.645781139526698800e-01
5.596546232556175449e-01
5.547921049967922125e-01
5.499905698194221815e-01
5.452501461109241498e-01
5.405708715321855262e-01
5.359526944869867915e-01
5.313948115209107259e-01
5.268969474257694241e-01
5.224591022015625530e-01
5.180812758482903346e-01
5.137634683659526580e-01
5.095056797545499672e-01
5.053079100140818181e-01
5.011701591445480997e-01
4.970924271459490895e-01
4.930747140182848431e-01
4.891170197615551385e-01
4.852193443757601976e-01
4.813816878608998540e-01
4.776085596656448051e-01
4.739173918301798905e-01
4.703099191419595204e-01
4.667861416009838060e-01
4.633460592072527473e-01
4.599896719607663442e-01
4.567169798615245968e-01
4.535279829095273385e-01
4.504226811047747914e-01
4.474010744472667889e-01
4.444631629370034420e-01
4.416089465739846953e-01
4.388384253582106598e-01
4.361515992896811134e-01
4.333616144579793272e-01
4.302262900616798391e-01
4.267446384466260234e-01
4.229626982585752981e-01
4.191449119956571212e-01
4.153334452281716160e-01
4.115290594836676918e-01
4.078417622927245079e-01
4.043499024667133734e-01
4.010534800056343441e-01
3.977827155798875358e-01
3.945667796353736767e-01
3.914786545372923587e-01
3.885183402856433599e-01
3.856858368804269022e-01
3.829811443216427080e-01
3.804042626092910551e-01
3.777237063829390062e-01
3.750554718754998684e-01
3.724419587563276846e-01
3.698831670254226212e-01
3.673790966827846782e-01
3.649297477284136892e-01
3.625351201623098207e-01
3.600969964411219748e-01
3.576866392205476641e-01
3.553054828591330483e-01
3.529535273568781273e-01
3.506307727137829566e-01
3.483372189298475363e-01
3.460628857645505763e-01
3.437533158232926600e-01
3.414665306097200426e-01
3.392025301238328350e-01
3.369613143656310372e-01
3.347428833351146493e-01
3.325472370322835602e-01
3.303743754571379365e-01
3.282242986096776671e-01
3.260970064899028076e-01
3.239924990978133024e-01
3.219107764334090960e-01
3.198518384966903549e-01
3.178156852876569682e-01
3.158023168063089359e-01
3.138117330526464244e-01
3.118439340266692117e-01
3.098989197283773533e-01
3.079766901577709048e-01
3.060772453148498107e-01
3.042005851996141819e-01
3.023467098120638519e-01
3.005014455321204925e-01
2.986269604428812285e-01
2.967695957740493218e-01
2.949293515256246612e-01
2.931062276976074688e-01
2.913002242899974115e-01
2.895113413027947669e-01
2.877395787359994239e-01
2.859849365896113826e-01
2.842474148636306430e-01
2.825270135580572606e-01
2.808237326728911243e-01
2.791375722081323452e-01
2.774685321637808677e-01
2.758166125398366364e-01
2.741818133362998178e-01
2.725641345531703008e-01
2.709635761904480300e-01
2.693801382481331164e-01
2.678138207262255044e-01
2.662646236247251941e-01
2.647325469436322409e-01
2.634514516591329736e-01
2.618835746187658242e-01
2.603326269513724367e-01
2.587984629316600338e-01
2.572809368343357828e-01
2.557799029341066843e-01
2.542952155056800168e-01
2.528267288237627808e-01
2.513742971630621437e-01
2.499377747982852171e-01
2.485170160041392518e-01
2.471118750553312204e-01
2.457222062265683737e-01
2.443478637925577679e-01
2.429887020280065146e-01
2.416445752076218367e-01
2.403153376061108182e-01
2.390008434981805430e-01
2.377009471585381783e-01
2.364155028618908638e-01
2.351443648829456834e-01
2.338873874964098598e-01
2.326341653233247875e-01
2.313780102521124649e-01
2.301338991306049742e-01
2.289016515721620515e-01
2.276810871901435163e-01
2.264720255979091323e-01
2.252742864088186914e-01
2.240876892362319572e-01
2.229120536935086938e-01
2.217471993940087205e-01
2.205929459510917734e-01
2.194491129781176719e-01
2.183155200884461522e-01
2.171919868954370614e-01
2.160783330124501078e-01
2.149743780528451109e-01
2.138799416299818623e-01
2.127948433572200981e-01
2.117189028479196378e-01
2.106519397154402451e-01
2.095937735731416840e-01
2.085442240343838016e-01
2.075031107125263063e-01
2.064702532209289898e-01
2.054454711729516159e-01
2.044285841819540039e-01
2.034194118612959457e-01
2.024177738243371771e-01
2.014234896844374900e-01
2.004363790549566204e-01
1.994562615492544710e-01
1.984829567806907502e-01
1.975162843626251941e-01
1.965560639084176220e-01
1.956021150314278256e-01
1.946542573450156521e-01
1.937123104625407266e-01
1.927760939973629239e-01
1.918454275628420080e-01
1.909201307723377705e-01
1.900000232392099475e-01
1.890849245768183862e-01
1.881746543985227949e-01
1.872690323176829930e-01
1.863678779476587721e-01
1.854710109018098962e-01
1.845782507934961292e-01
1.837031591325312407e-01
1.828604156714552509e-01
1.820238720702578583e-01
1.811934023699934837e-01
1.803688806117167143e-01
1.795501808364818597e-01
1.787371770853435349e-01
1.779297433993561606e-01
1.771277538195742129e-01
1.763310823870521682e-01
1.755396031428445025e-01
1.747531901280056643e-01
1.739717173835901576e-01
1.731950589506524030e-01
1.724230888702469600e-01
1.716556811834282215e-01
1.708927099312507192e-01
1.701340491547688738e-01
1.693795728950371893e-01
1.686291551931101418e-01
1.678826700900421798e-01
1.671399916268878072e-01
1.664009938447014725e-01
1.656655507845376241e-01
1.649335364874508492e-01
1.642048249944954574e-01
1.634792903467260639e-01
1.627568065851970336e-01
1.620372477509629261e-01
1.613204878850781343e-01
1.606064010285972177e-01
1.598948612225745691e-01
1.591857425080647204e-01
1.584789189261220921e-01
1.577742645178012160e-01
1.570716533241565127e-01
1.563709593862424863e-01
1.556720567451135573e-01
1.549748194418242853e-01
1.542791215174291464e-01
1.535848370129825058e-01
1.528918399695388952e-01
1.522000044281528186e-01
1.515092044298786966e-01
1.508193140157710055e-01
1.501302072268842769e-01
1.494417581042728760e-01
1.487753383638690252e-01
1.481675206313524118e-01
1.475649519069001381e-01
1.469676090322308282e-01
1.463754688490631062e-01
1.457885081991156517e-01
1.452067039241070057e-01
1.446300328657559031e-01
1.440584718657808849e-01
1.434919977659007140e-01
1.429305874078338479e-01
1.423742176332991050e-01
1.418228652840149984e-01
1.412765072017001799e-01
1.407351202280733571e-01
1.401986812048530429e-01
1.396671669737580002e-01
1.391405543765067976e-01
1.386188202548180315e-01
1.381019414504103815e-01
