# Supplementary material for: Flow analysis on microcasting with degassed polydimethylsiloxane micro-channels for cell patterning with cross-linked albumin
Source: PLoS One. 2020 May 20;15(5):e0232518. doi: 10.1371/journal.pone.0232518 (PMC7239381; doi:10.1371/journal.pone.0232518)
Supplement: S2 File — (ZIP) [file pone.0232518.s004.zip › Python Data/10 mpas viscosity/Height 0.4mm/width 60 um/Flow rate width = 60 um]

0.000000000000000000e+00
1.907911740924197792e-13
3.764973242954013361e-13
5.572136326303181477e-13
7.330076466229872676e-13
9.037064555451962430e-13
1.069289410674288841e-12
1.229789466568406504e-12
1.385239577785689262e-12
1.535672698884277547e-12
1.681121784422312398e-12
1.821619788957934047e-12
1.957199667049282927e-12
2.087894373254499873e-12
2.213736862131725320e-12
2.334760088239100104e-12
2.450989124251412996e-12
2.561857800664358604e-12
2.666918330098379356e-12
2.766053303534192376e-12
2.859145311952514386e-12
2.946076946334062510e-12
3.026730797659554279e-12
3.100989456909705605e-12
3.168735515065234826e-12
3.229851563106858258e-12
3.284220192015293027e-12
3.331723992771256259e-12
3.372245556355465078e-12
3.405669231590269437e-12
3.431880357866531967e-12
3.450762180480150493e-12
3.462197933307234279e-12
3.466070850223892991e-12
3.462264165106235893e-12
3.450661111830372653e-12
3.431144924272412533e-12
3.403598836308464798e-12
3.367906081814639923e-12
3.323949894667045958e-12
3.271613508741792976e-12
3.210504902410441164e-12
3.140726374963641227e-12
3.064698856107959198e-12
2.982831369609198224e-12
2.895754362994572974e-12
2.804143250966712070e-12
2.709376303951404019e-12
2.612096076221432243e-12
2.512302567776795935e-12
2.410239019835100693e-12
2.308126172150950858e-12
2.206498826586139895e-12
2.105356983140665786e-12
2.005287182660269455e-12
1.908137537548862805e-12
1.814043239877664092e-12
1.723004289646671499e-12
1.636324880965144755e-12
1.554069292437743649e-12
1.476319742012879685e-12
1.403182660749388765e-12
1.334555131030006850e-12
1.270066552497099222e-12
1.209699088342352050e-12
1.153452738565765939e-12
1.101327503167341092e-12
1.053323382147077306e-12
1.009440375504974985e-12
9.696784832410333227e-13
9.339382293944332964e-13
9.019041049012835981e-13
8.735527786997440495e-13
8.488842507898147514e-13
8.278985211714955020e-13
8.105955898447866042e-13
7.969754568096876541e-13
7.870381220661988536e-13
7.781103505399862741e-13
7.594146119660057697e-13
7.318784978641888108e-13
7.043485928339495932e-13
6.782697977768921073e-13
6.556279170717520308e-13
6.364186487974378750e-13
6.194293184536684299e-13
6.042300463197017681e-13
5.900481355874929221e-13
5.767353666313804012e-13
5.641182760183055169e-13
5.521442331576118058e-13
5.407633131259950847e-13
5.299431231091129292e-13
5.195823177268365704e-13
5.096662942248521278e-13
5.001119321905943050e-13
4.908956806772066977e-13
4.819937081922417553e-13
4.733853925580664950e-13
4.650707337746808157e-13
4.570439535045450379e-13
4.492596450930099099e-13
4.417081157212806787e-13
4.343893653893573443e-13
4.272834892289456803e-13
4.203539832255217692e-13
4.136000621446563157e-13
4.070200815043469442e-13
4.005728873731414521e-13
3.942406373949615511e-13
3.880272307913677612e-13
3.819753364541241108e-13
3.760446470713712211e-13
3.702351626431091425e-13
3.645468831693379761e-13
3.589798086500575704e-13
3.535339390852680263e-13
3.482092744749693438e-13
3.430058148191615735e-13
3.379235601178445134e-13
3.329625103710183149e-13
3.281226655786829781e-13
3.234040257408384525e-13
3.188065908574847885e-13
3.143303609286219356e-13
3.099509134503233687e-13
3.055100829082579448e-13
3.011649156273344339e-13
2.969154116075529372e-13
2.927615708489134040e-13
2.887033933514158849e-13
2.847408791150603294e-13
2.808740281398466870e-13
2.771028404257751091e-13
2.734273159728454444e-13
2.698474547810577938e-13
2.663632568504121572e-13
2.629747221809084337e-13
2.596818507725467243e-13
2.564846426253269280e-13
2.545083536259054717e-13
2.510172697308580004e-13
2.476193125724530912e-13
2.443123155815670299e-13
2.410941121890761027e-13
2.379625358258566460e-13
2.349154199227849964e-13
2.319505979107374902e-13
2.290659032205904135e-13
2.262591692832201028e-13
2.235282295295029703e-13
2.208709173903151253e-13
2.182850662965330304e-13
2.157685096790329466e-13
2.133190809686912354e-13
2.109298482639462632e-13
2.085845641193121873e-13
2.062975134976810629e-13
2.040664496687499129e-13
2.018891259022157096e-13
1.997632954677753749e-13
1.976867116351259567e-13
1.956571276739643770e-13
1.936722968539876079e-13
1.917299724448927229e-13
1.898279077163765175e-13
1.879638559381360397e-13
1.861355703798683124e-13
1.843408043112702322e-13
1.825773110020388217e-13
1.808428437218710534e-13
1.791351557404638491e-13
1.774520003275142316e-13
1.757911307527191731e-13
1.741503002857755956e-13
1.725272621963805217e-13
1.709197697542309239e-13
1.693255762290237492e-13
1.677424348904559951e-13
1.661680990082245835e-13
1.646003218520265372e-13
1.630368566915588032e-13
1.614754567965183538e-13
1.599138754366021614e-13
1.585159121848878865e-13
1.572699859931302310e-13
1.560491500189222518e-13
1.548522170112940294e-13
1.536779997192756696e-13
1.525253108918973285e-13
1.513929632781890614e-13
1.502797696271810498e-13
1.491845426879033995e-13
1.481060952093861657e-13
1.470432399406595046e-13
1.459947896307535472e-13
1.449595570286983740e-13
1.439363548835241161e-13
1.429239959442608791e-13
1.419212929599387941e-13
1.409270586795879919e-13
1.399401058522385533e-13
1.389592472269205838e-13
1.379832955526642397e-13
1.370110635784996268e-13
1.360413640534568507e-13
1.350730097265660173e-13
1.341048133468572828e-13
1.331355876633607025e-13
1.321641454251064072e-13
1.311892993811245533e-13
1.302098622804451961e-13
1.292246468720985169e-13
1.283200309756697911e-13
1.274268004676969392e-13
1.265346244969563367e-13
1.256426559924660469e-13
1.247500478832440826e-13
1.238559530983085575e-13
1.229595245666774341e-13
1.220599152173687754e-13
1.211562779794006702e-13
1.202477657817911058e-13
1.193335315535581204e-13
1.184127282237198025e-13
1.174845087212941396e-13
1.165480259752991951e-13
1.156024329147530320e-13
1.146468824686736634e-13
1.136805275660791272e-13
1.127025211359874740e-13
1.117120161074167672e-13
1.107081654093850196e-13
1.096901219709102817e-13
1.086570387210105916e-13
1.076080685887040253e-13
1.065423645030085577e-13
1.054590793929422646e-13
1.043573661875231840e-13
1.032363778157693668e-13
1.020952672066988382e-13
1.010528994600502609e-13
1.004023708472780709e-13
9.978318571313483325e-14
9.919630338224309368e-14
9.864268317922542336e-14
9.812328442870434292e-14
9.763906645530241085e-14
9.719098858364218567e-14
9.678001013834622585e-14
9.640709044403705205e-14
9.607318882533721012e-14
9.577926460686928383e-14
9.552627711325578116e-14
9.531518566911928588e-14
9.514694959908233123e-14
9.502252822776746310e-14
9.494288087979723997e-14
9.490896687979419510e-14
9.492174555238088699e-14
9.498217622217987415e-14
9.509121821381368981e-14
9.524983085190489249e-14
9.545897346107602806e-14
9.571960536594965502e-14
9.603268589114829400e-14
9.639917436129452874e-14
9.682003010101086725e-14
9.729621243491991852e-14
9.782868068764415270e-14
9.788722583280637822e-14
9.751558849974240820e-14
9.706545793690866602e-14
9.653158506804479887e-14
9.590872081689063063e-14
9.519161610718578323e-14
9.437502186267005533e-14
9.345368900708306886e-14
9.242236846416464770e-14
9.127581115765441380e-14
9.000876801129217842e-14
8.861598994881753825e-14
8.709222789397035504e-14
8.543223277049018763e-14
8.363075550211693563e-14
8.168254701259020836e-14
7.958235822564962775e-14
7.732494006503514392e-14
7.490504345448620208e-14
7.231741931774280284e-14
6.955681857854437881e-14
6.829634142717861126e-14
6.711246591631680376e-14
6.599266691916054876e-14
6.494289086651217842e-14
6.396908418917427736e-14
6.307719331794920298e-14
6.227316468363952724e-14
6.156294471704760758e-14
6.095247984897601595e-14
