# Supplementary material for: Flow analysis on microcasting with degassed polydimethylsiloxane micro-channels for cell patterning with cross-linked albumin
Source: PLoS One. 2020 May 20;15(5):e0232518. doi: 10.1371/journal.pone.0232518 (PMC7239381; doi:10.1371/journal.pone.0232518)
Supplement: S2 File — (ZIP) [file pone.0232518.s004.zip › Python Data/10 mpas viscosity/Height 0.4mm/width 60 um/P]

1.009416203798703500e+05
9.779091085169988219e+04
9.472417498371384863e+04
9.173984094795386773e+04
8.883679327021518839e+04
8.601788738383474993e+04
8.328346428009547526e+04
8.063297975017412682e+04
7.806588958524751069e+04
7.558164957649243297e+04
7.317971551508567063e+04
7.085954319220405887e+04
6.862058839902436011e+04
6.646230692672339501e+04
6.438415456647795509e+04
6.238558710946483188e+04
6.046619050762478582e+04
5.863531443690723972e+04
5.690035362073207216e+04
5.526324694184638065e+04
5.372593328299728455e+04
5.229035152693188138e+04
5.095844055639727594e+04
4.973213925414059486e+04
4.861338650290891383e+04
4.760412118544935947e+04
4.670628218450902932e+04
4.592180838283504272e+04
4.525263866317448992e+04
4.470068287942443567e+04
4.426783452731619764e+04
4.395602168429058656e+04
4.376717261637383490e+04
4.370321558959219692e+04
4.376607886997191235e+04
4.395769072353922093e+04
4.427997941632037691e+04
4.473487321434161277e+04
4.532430038362916821e+04
4.605018919020929752e+04
4.691446790010824043e+04
4.792361032578535378e+04
4.907592710529131000e+04
5.033143920746917865e+04
5.168339204798194987e+04
5.312137446897363407e+04
5.463423272840578284e+04
5.619920618347830168e+04
5.780568374654914805e+04
5.945366541761832195e+04
6.113913433151584468e+04
6.282541737724638369e+04
6.450368288149144792e+04
6.617393084425106645e+04
6.782647517894327757e+04
6.943079631154776143e+04
7.098466169148166955e+04
7.248807131874504557e+04
7.391948784064756182e+04
7.527784976567566628e+04
7.656179935349007428e+04
7.776957901046643383e+04
7.890288830954815785e+04
7.996784731411605026e+04
8.096475057973417279e+04
8.189359810640255455e+04
8.275438989412115188e+04
8.354712594289000845e+04
8.427180625270908058e+04
8.492843082357839739e+04
8.551864239321404602e+04
8.604765125196908775e+04
8.651584268705187424e+04
8.692321669846240547e+04
8.726977328620066692e+04
8.755551245026668767e+04
8.778043419066043862e+04
8.794453850738194888e+04
8.809197098137752619e+04
8.840071084810055618e+04
8.885543993859484908e+04
8.931006649299923447e+04
8.974072953839604452e+04
9.011463566698262002e+04
9.043185592032488785e+04
9.071241630392742809e+04
9.096341581562679494e+04
9.119761470603242924e+04
9.141746066167415120e+04
9.162581824321065506e+04
9.182355658782419050e+04
9.201150015153219283e+04
9.219018386656761868e+04
9.236128134208105621e+04
9.252503372673869308e+04
9.268281366409757175e+04
9.283501007252880663e+04
9.298201650331004930e+04
9.312417350936189177e+04
9.326148109068434860e+04
9.339403467026133148e+04
9.352258408979875094e+04
9.364728941569731978e+04
9.376815064795705257e+04
9.388549649391198182e+04
9.399992977781181980e+04
9.411146346695242391e+04
9.422012471817234473e+04
9.432659314406145131e+04
9.443116339179914212e+04
9.453377106996593648e+04
9.463371154804380785e+04
9.473165045761730289e+04
9.482758779868642159e+04
9.492152357125117851e+04
9.501345777531155909e+04
9.510339041086756333e+04
9.519132147791919124e+04
9.527725097646645736e+04
9.536117890650933259e+04
9.544310526804784604e+04
9.552303006108198315e+04
9.560095328561175847e+04
9.567687494163715746e+04
9.575079502915818011e+04
9.582311685936669528e+04
9.589645236436808773e+04
9.596820809425771586e+04
9.603838404903557966e+04
9.610698022870166460e+04
9.617399663325599977e+04
9.623943326269855606e+04
9.630329011702934804e+04
9.636556719624837569e+04
9.642626450035563903e+04
9.648538202935113804e+04
9.654291978323485819e+04
9.659887776200682856e+04
9.665325596566702006e+04
9.670605439421544725e+04
9.673869066583814856e+04
9.679634213396340783e+04
9.685245571493080934e+04
9.690706718728208216e+04
9.696021232955895539e+04
9.701192692030312901e+04
9.706224673805631755e+04
9.711120756136023556e+04
9.715884516875661211e+04
9.720519533878717630e+04
9.725029384999361355e+04
9.729417648091765295e+04
9.733687901010100904e+04
9.737843721608541091e+04
9.741888687741255853e+04
9.745834246692640590e+04
9.749707229358593759e+04
9.753484045670594787e+04
9.757168405860319035e+04
9.760764020159441861e+04
9.764274598799637170e+04
9.767703852012578864e+04
9.771055490029940847e+04
9.774333223083398480e+04
9.777540761404625664e+04
9.780681815225296305e+04
9.783760094777085760e+04
9.786779310291667935e+04
9.789743172000716731e+04
9.792655390135906055e+04
9.795519674928909808e+04
9.798339736611404805e+04
9.801119285415063496e+04
9.803862031571559783e+04
9.806571685312570480e+04
9.809251956869766582e+04
9.811906556474824902e+04
9.814539194359417888e+04
9.817153580755222356e+04
9.819753425893909298e+04
9.822342440007155528e+04
9.824924333326634951e+04
9.827502816084021470e+04
9.830081598510990443e+04
9.832390183359403454e+04
9.834447695475695946e+04
9.836463773816094908e+04
9.838440378996945219e+04
9.840379471634591755e+04
9.842283012345377938e+04
9.844152961745648645e+04
9.845991280451750208e+04
9.847799929080024594e+04
9.849580868246816681e+04
9.851336058568472799e+04
9.853067460661334917e+04
9.854777035141750821e+04
9.856466742626061023e+04
9.858138543730613310e+04
9.859794399071751104e+04
9.861436269265819283e+04
9.863066114929161267e+04
9.864685896678121935e+04
9.866297575129046163e+04
9.867903110898278828e+04
9.869504464602164808e+04
9.871103596857046068e+04
9.872702468279270397e+04
9.874303039485179761e+04
9.875907271091119037e+04
9.877517123713434557e+04
9.879134557968469744e+04
9.880761534472569474e+04
9.882255409615258395e+04
9.883730483022458793e+04
9.885203814975672867e+04
9.886676804320853262e+04
9.888150849903951166e+04
9.889627350570914859e+04
9.891107705167698441e+04
9.892593312540251645e+04
9.894085571534525661e+04
9.895585880996473134e+04
9.897095639772042341e+04
9.898616246707187383e+04
9.900149100647856540e+04
9.901695600440003909e+04
9.903257144929577771e+04
9.904835132962532225e+04
9.906430963384815550e+04
9.908046035042380390e+04
9.909681746781176480e+04
9.911339497447157919e+04
9.913020685886272986e+04
9.914726710944474326e+04
9.916458971467711672e+04
9.918218866301936214e+04
9.920007794293102052e+04
9.921827154287156009e+04
9.923678345130052185e+04
9.925562765667741769e+04
9.927284123066398024e+04
9.928358400589118537e+04
9.929380917752780078e+04
9.930350090336706489e+04
9.931264334120221611e+04
9.932122064882647828e+04
9.932921698403311893e+04
9.933661650461533281e+04
9.934340336836637289e+04
9.934956173307947756e+04
9.935507575654787070e+04
9.935992959656480525e+04
9.936410741092350509e+04
9.936759335741719406e+04
9.937037159383913968e+04
9.937242627798253670e+04
9.937374156764065265e+04
9.937430162060671137e+04
9.937409059467395127e+04
9.937309264763559622e+04
9.937129193728489918e+04
9.936867262141506944e+04
9.936521885781935998e+04
9.936091480429102376e+04
9.935574461862325552e+04
9.934969245860932278e+04
9.934274248204243486e+04
9.933487884671585925e+04
9.932608571042280528e+04
9.932511890078095894e+04
9.933125608868747076e+04
9.933868950724042952e+04
9.934750583924721286e+04
9.935779176751514024e+04
9.936963397485156020e+04
9.938311914406383585e+04
9.939833395795931574e+04
9.941536509934531932e+04
9.943429925102922425e+04
9.945522309581834998e+04
9.947822331652007415e+04
9.950338659594171622e+04
9.953079961689063930e+04
9.956054906217419193e+04
9.959272161459970812e+04
9.962740395697455097e+04
9.966468277210605447e+04
9.970464474280156719e+04
9.974737655186843767e+04
9.979296488211401447e+04
9.981378029660967877e+04
9.983333071800618200e+04
9.985182298520229233e+04
9.986915889933593280e+04
9.988524026154507010e+04
9.989996887296759814e+04
9.991324653474148363e+04
9.992497504800464958e+04
9.993505621389503358e+04
