# Supplementary material for: Flow analysis on microcasting with degassed polydimethylsiloxane micro-channels for cell patterning with cross-linked albumin
Source: PLoS One. 2020 May 20;15(5):e0232518. doi: 10.1371/journal.pone.0232518 (PMC7239381; doi:10.1371/journal.pone.0232518)
Supplement: S2 File — (ZIP) [file pone.0232518.s004.zip › Python Data/10 mpas viscosity/Height 0.4mm/width 60 um/viscosity P]

0.000000000000000000e+00
7.347139548740726500e-01
1.449846091929735348e+00
2.145762945728604709e+00
2.822724633700488095e+00
3.480065297345539932e+00
4.117705420906503377e+00
4.735771908438863420e+00
5.334391663998100164e+00
5.913691591639697265e+00
6.473798595419137492e+00
7.014839579391903612e+00
7.536941447613475731e+00
8.040231104139337504e+00
8.524835453024973475e+00
8.990881398325862861e+00
9.438465491908942795e+00
9.865407482839568587e+00
1.026998299556345451e+01
1.065173990201281029e+01
1.101022607411982968e+01
1.134498938381672239e+01
1.165557770303568574e+01
1.194153890370892235e+01
1.220242085776863838e+01
1.243777143714703115e+01
1.264713851377630682e+01
1.283006995958866447e+01
1.298611364651630851e+01
1.311482421572898360e+01
1.321576012295710356e+01
1.328847175982224549e+01
1.333250947396975228e+01
1.334742361304496328e+01
1.333276452469321782e+01
1.328808255655985704e+01
1.321292805629021849e+01
1.310685137152964685e+01
1.296940284992348147e+01
1.280013283911706168e+01
1.259859168675572683e+01
1.236326976451208104e+01
1.209456101469908695e+01
1.180178814759223016e+01
1.148652626471305638e+01
1.115120314396200563e+01
1.079841972644502235e+01
1.043348356645666186e+01
1.005886906352417220e+01
9.674576217647551601e+00
9.281541721615788276e+00
8.888317378181882944e+00
8.496962645246975754e+00
8.107477522811059600e+00
7.722120709404182826e+00
7.348009064492144304e+00
6.985663196545356612e+00
6.635083105563810868e+00
6.301291086821363407e+00
5.984534669524058437e+00
5.685130465141615907e+00
5.403488326931299213e+00
5.139211931478433470e+00
4.890874141203246595e+00
4.658406268693754626e+00
4.441808313949956677e+00
4.241080276971854524e+00
4.056222157759447278e+00
3.887233956312737604e+00
3.734115672631720617e+00
3.596484236708385573e+00
3.473124660935296593e+00
3.363947100188341643e+00
3.268951554467520282e+00
3.188138023772832508e+00
3.121506508104279209e+00
3.069057007461858610e+00
3.030789521845571599e+00
2.996409743234542233e+00
2.924414693713397906e+00
2.818376417101034370e+00
2.712362050879476794e+00
2.611935735323393182e+00
2.524744565198289603e+00
2.450771974321408031e+00
2.385348098469129763e+00
2.326817522335955957e+00
2.272204683082265309e+00
2.220938804686170442e+00
2.172351900247674550e+00
2.126241295667242959e+00
2.082414736046176440e+00
2.040747480537063563e+00
2.000849260222084425e+00
1.962663841643769835e+00
1.925871138051056031e+00
1.890380457568974881e+00
1.856100027975095434e+00
1.822950435733865726e+00
1.790931680845284868e+00
1.760021511623725887e+00
1.730045072481797286e+00
1.700965037535509206e+00
1.672781406784861424e+00
1.645417528966632403e+00
1.618732831494028135e+00
1.592724290523331199e+00
1.567385573351358197e+00
1.542558201118277905e+00
1.518173465048326509e+00
1.494246380576611077e+00
1.470941260493632718e+00
1.448102886170188786e+00
1.425731257606279501e+00
1.403826374801905308e+00
1.382388237757065319e+00
1.361416846471760422e+00
1.340912200945990396e+00
1.320874301179755239e+00
1.301303147173054731e+00
1.282198738925888648e+00
1.263561076438257658e+00
1.245390159710161315e+00
1.227685988741599399e+00
1.210448563532572575e+00
1.193583835946246507e+00
1.176482729534972016e+00
1.159750010882010018e+00
1.143385679987360959e+00
1.127389736851024837e+00
1.111762181473001654e+00
1.096503013853291186e+00
1.081612233991892991e+00
1.067089841888808177e+00
1.052935837544035858e+00
1.039150220957576476e+00
1.025732992129430254e+00
1.012684151059596305e+00
1.000003697748075293e+00
9.876916321948669975e-01
9.800811800151676412e-01
9.666374341630400435e-01
9.535523082172506770e-01
9.408174589796565179e-01
9.284245432521144314e-01
9.163652178364817269e-01
9.046311395346153805e-01
8.932139651483728127e-01
8.821053514796108885e-01
8.712969553301866954e-01
8.607804335019578756e-01
8.505474427967806283e-01
8.405896400165125959e-01
8.308986819630108656e-01
8.214662254381324136e-01
8.122655765193971256e-01
8.032341682406636263e-01
7.944270102827076796e-01
7.858354507562881341e-01
7.774508377721637276e-01
7.692645194410927534e-01
7.612678438738342823e-01
7.534521591811467189e-01
7.458088134737888009e-01
7.383291548625194878e-01
7.310045314580968512e-01
7.238262913712797397e-01
7.167857827128270021e-01
7.098743535934970428e-01
7.030833521240489326e-01
6.964041264152409649e-01
6.898280245778318776e-01
6.833463947225802970e-01
6.769505849602450720e-01
6.706319434015846070e-01
6.643818181573577508e-01
6.581915573383231299e-01
6.520525090552393710e-01
6.459560214188653227e-01
6.398934425399591674e-01
6.338561205292799761e-01
6.278354034975862641e-01
6.218226395556366581e-01
6.158091768141897848e-01
6.104257878061737363e-01
6.056278753021915318e-01
6.009265822202149998e-01
5.963173365989901109e-01
5.917955664772629465e-01
5.873566998937801431e-01
5.829961648872874491e-01
5.787093894965317231e-01
5.744918017602587135e-01
5.703388297172147237e-01
5.662459014061459461e-01
5.622084448657987954e-01
5.582218881349192419e-01
5.542816592522537000e-01
5.503831862565484734e-01
5.465218971865495323e-01
5.426932200810034024e-01
5.388925829786560540e-01
5.351154139182539016e-01
5.313571409385430266e-01
5.276131920782698437e-01
5.238789953761803231e-01
5.201499788710208794e-01
5.164215706015378160e-01
5.126891986064771034e-01
5.089482909245849340e-01
5.051942755946080554e-01
5.014225806552921050e-01
4.976286341453836637e-01
4.941450667001455743e-01
4.907053430218950574e-01
4.872696802401936811e-01
4.838348163861680429e-01
4.803974894909445736e-01
4.769544375856501484e-01
4.735023987014110314e-01
4.700381108693539867e-01
4.665583121206056672e-01
4.630597404862923927e-01
4.595391339975408163e-01
4.559932306854777018e-01
4.524187685812293136e-01
4.488124857159224712e-01
4.451711201206836610e-01
4.414914098266394804e-01
4.377700928649164158e-01
4.340039072666410647e-01
4.301895910629401354e-01
4.263238822849400589e-01
4.224035189637674881e-01
4.184252391305489649e-01
4.143857808164111978e-01
4.102818820524804511e-01
4.061102808698834887e-01
4.018677152997468527e-01
3.975509233731971959e-01
3.931566431213608936e-01
3.891426098034340697e-01
3.866375020482027969e-01
3.842530942742601874e-01
3.819930807258016259e-01
3.798611556470227191e-01
3.778610132821188516e-01
3.759963478752855748e-01
3.742708536707183842e-01
3.726882249126128310e-01
3.712521558451641890e-01
3.699663407125680648e-01
3.688344737590200650e-01
3.678602492287154080e-01
3.670473613658498113e-01
3.663995044146187152e-01
3.659203726192175044e-01
3.656136602238417854e-01
3.654830614726869431e-01
3.655322706099484731e-01
3.657649818798219821e-01
3.661848895265029102e-01
3.667956877941866423e-01
3.676010709270686738e-01
3.686047331693446671e-01
3.698103687652099514e-01
3.712216719588600777e-01
3.728423369944903754e-01
3.746760581162966730e-01
3.767265295684740223e-01
3.769519799088549838e-01
3.755208490609363015e-01
3.737874501885698475e-01
3.717315697279101050e-01
3.693329941151121676e-01
3.665715097863305183e-01
3.634269031777201397e-01
3.598789607254354039e-01
3.559074688656315710e-01
3.514922140344629020e-01
3.466129826680846016e-01
3.412495612026507641e-01
3.353817360743169829e-01
3.289892937192371858e-01
3.220520205735668551e-01
3.145497030734603627e-01
3.064621276550720808e-01
2.977690807545576024e-01
2.884503488080706890e-01
2.784857182517671559e-01
2.678549755218007089e-01
2.630010290155553321e-01
2.584420662501052957e-01
2.541298544626451883e-01
2.500872926458193590e-01
2.463372797922733504e-01
2.429027148946516501e-01
2.398064969455996065e-01
2.370715249377617906e-01
2.347206978637835506e-01
