# Supplementary material for: Flow analysis on microcasting with degassed polydimethylsiloxane micro-channels for cell patterning with cross-linked albumin
Source: PLoS One. 2020 May 20;15(5):e0232518. doi: 10.1371/journal.pone.0232518 (PMC7239381; doi:10.1371/journal.pone.0232518)
Supplement: S2 File — (ZIP) [file pone.0232518.s004.zip › Python Data/10 mpas viscosity/Height 0.4mm/width 800 um/Flow rate width = 200 um]

0.000000000000000000e+00
1.138391470830609251e-12
2.060951339158781454e-12
2.808322775529641444e-12
3.413899995307562938e-12
3.910826764857184802e-12
4.307968401930814997e-12
4.611960968460199639e-12
4.857561879170277532e-12
5.049795491764354327e-12
5.195587054884806855e-12
5.312944138042056285e-12
5.402796908419900726e-12
5.470158927404119241e-12
5.521608569648758108e-12
5.557208760922158231e-12
5.580751253187374832e-12
5.594817363796505723e-12
5.599563139706068697e-12
5.597860360161742916e-12
5.590785409104186930e-12
5.578592261835926293e-12
5.563162460188548088e-12
5.544877872798525122e-12
5.524111187625035392e-12
5.501727624034191577e-12
5.477764752043023620e-12
5.452654563641753203e-12
5.426714393800005975e-12
5.399981537915709005e-12
5.372805588876357738e-12
5.345273703011521482e-12
5.317506742458720542e-12
5.289584272989078905e-12
5.261555359913388249e-12
5.233512499083743396e-12
5.205473167329138012e-12
5.177515646754362843e-12
5.149655341801166141e-12
5.121914661464412483e-12
5.094391740554887315e-12
5.067030690610101018e-12
5.039828749091352627e-12
5.012785915998642950e-12
4.985902191331971986e-12
4.959177575091338927e-12
4.932632080336777201e-12
4.906343110699116385e-12
4.880242022408600026e-12
4.854328815465226509e-12
4.828603489868997450e-12
4.803066045619911233e-12
4.777716482717969474e-12
4.752565359597169949e-12
4.727620551661855043e-12
4.702870338848292611e-12
4.678314721156482652e-12
4.653953698586425165e-12
4.629787271138120152e-12
4.605815438811566805e-12
4.581865928319445722e-12
4.558013766676749986e-12
4.534339599831537494e-12
4.510843427783806630e-12
4.487525250533559009e-12
4.464385068080793824e-12
4.441422880425511883e-12
4.418638687567711570e-12
4.396032489507395309e-12
4.373604286244560676e-12
4.351354077779208478e-12
4.329281864111339525e-12
4.307387645240953007e-12
4.285671421168048925e-12
4.264133191892627279e-12
4.242772957414688877e-12
4.221590717734232910e-12
4.200586472851260187e-12
4.179760222765769093e-12
4.159111967477761242e-12
4.138641706987235827e-12
4.118349441294192848e-12
4.098235170398633112e-12
4.078298894300555005e-12
4.058540612999960141e-12
4.038960326496848521e-12
4.019558034791218529e-12
4.000333737883071781e-12
3.981287435772407469e-12
3.962419128459226400e-12
3.943378655659123984e-12
3.924197729169678608e-12
3.905153300053984503e-12
3.886245368312043285e-12
3.867473933943853338e-12
3.848838996949415471e-12
3.830340557328730490e-12
3.811978615081796781e-12
3.793753170208615150e-12
3.775664222709186407e-12
3.757711772583508935e-12
3.739895819831583542e-12
3.722216364453410227e-12
3.704673406448988185e-12
3.687266945818319837e-12
3.669996982561401952e-12
3.652863516678236954e-12
3.635866548168824035e-12
3.619006077033162792e-12
3.602282103271253627e-12
3.585694626883096542e-12
3.569243647868691536e-12
3.552929166228038608e-12
3.536751181961137356e-12
3.520709695067988587e-12
3.504804705548591493e-12
3.489036213402946478e-12
3.473404218631053543e-12
3.457908721232913090e-12
3.442549721208524312e-12
3.431373037236562650e-12
3.415405933916532379e-12
3.399573943660390124e-12
3.383876096000588288e-12
3.368311420469580886e-12
3.352878946599820320e-12
3.337577703923759798e-12
3.322406721973852933e-12
3.307365030282552125e-12
3.292451658382310987e-12
3.277665635805582729e-12
3.263005992084820558e-12
3.248471756752476876e-12
3.234061959341005699e-12
3.219775629382859832e-12
3.205611796410492079e-12
3.191569489956356054e-12
3.177647739552904561e-12
3.163845574732590809e-12
3.150162025027868006e-12
3.136596119971189361e-12
3.123146889095007680e-12
3.109813361931776171e-12
3.096594568013948041e-12
3.083489536873976501e-12
3.070497298044314759e-12
3.057616881057415620e-12
3.044847315445732696e-12
3.032187630741718388e-12
3.019636856477826713e-12
3.007124412148175949e-12
2.994550939839090405e-12
2.982071591507413138e-12
2.969685199523572742e-12
2.957390596257998614e-12
2.945186614081118944e-12
2.933072085363362322e-12
2.921045842475158148e-12
2.909106717786934206e-12
2.897253543669120300e-12
2.885485152492143809e-12
2.873800376626434536e-12
2.862198048442421074e-12
2.850677000310531610e-12
2.839236064601195948e-12
2.827874073684841467e-12
2.816589859931897163e-12
2.805382255712792436e-12
2.794250093397955069e-12
2.783192205357814865e-12
2.772207423962799610e-12
2.761294581583338701e-12
2.750452510589860327e-12
2.739680043352793888e-12
2.728976012242567166e-12
2.718339249629609563e-12
2.707768587884349265e-12
2.697262859377216075e-12
2.686820896478637374e-12
2.676441531559042966e-12
2.666123596988860633e-12
2.655865925138519372e-12
2.645667348378448178e-12
2.635526699079076047e-12
2.625442809610830763e-12
2.615414512344141724e-12
2.605440639649437523e-12
2.595520023897147156e-12
2.585651497457698809e-12
2.575833892701521479e-12
2.566066041999043758e-12
2.556346777720694236e-12
2.546674932236902314e-12
2.537049337918096179e-12
2.527468827134704019e-12
2.517932232257155637e-12
2.508438385655879221e-12
2.498986119701303364e-12
2.489574266763856655e-12
2.480201659213968496e-12
2.470867129422067073e-12
2.461569509758581382e-12
2.452307632593939611e-12
2.443080330298571160e-12
2.433886435242904216e-12
2.424724779797367775e-12
2.415594196332390833e-12
2.406493517218401576e-12
2.397421574825829001e-12
2.388543422674073733e-12
2.379983713167436047e-12
2.371472085599681169e-12
2.363007751231568089e-12
2.354589921323856608e-12
2.346217807137306121e-12
2.337890619932675618e-12
2.329607570970724900e-12
2.321367871512212958e-12
2.313170732817899592e-12
2.305015366148543792e-12
2.296900982764905358e-12
2.288826793927743685e-12
2.280792010897817361e-12
2.272795844935886589e-12
2.264837507302710361e-12
2.256916209259048476e-12
2.249031162065659522e-12
2.241181576983303701e-12
2.233366665272740005e-12
2.225585638194727829e-12
2.217837707010026570e-12
2.210122082979396026e-12
2.202437977363594784e-12
2.194784601423382645e-12
2.187161166419519003e-12
2.179566883612763254e-12
2.172000964263874793e-12
2.164462619633613016e-12
2.156951060982736914e-12
2.149465499572006286e-12
2.142005146662180528e-12
2.134569213514019035e-12
2.127156911388280799e-12
2.119767451545725214e-12
2.112400045247112485e-12
2.105053903753200795e-12
2.097728238324750750e-12
2.090422260222520536e-12
2.083135180707270354e-12
2.075866211039759600e-12
2.068614562480747266e-12
2.061379446290992747e-12
2.054160073731255843e-12
2.046955656062295140e-12
2.039765404544870843e-12
2.032588530439741942e-12
2.025424245007667833e-12
2.018271759509408315e-12
2.011130285205721976e-12
2.003999033357368616e-12
1.996877215225107628e-12
1.989764042069698814e-12
1.982658725151900356e-12
1.975560475732473266e-12
1.968468505072175323e-12
1.961382024431767134e-12
1.954300245072007287e-12
1.947222378253655581e-12
1.940492817220252399e-12
1.934219005929637395e-12
1.927986462591014227e-12
1.921795056375690583e-12
1.915644656454973746e-12
1.909535132000170195e-12
1.903466352182587617e-12
1.897438186173532892e-12
1.891450503144313305e-12
1.885503172266235737e-12
1.879596062710607875e-12
1.873729043648736601e-12
1.867901984251929199e-12
1.862114753691492145e-12
1.856367221138733531e-12
1.850659255764959835e-12
1.844990726741478744e-12
1.839361503239597139e-12
1.833771454430621900e-12
1.828220449485860717e-12
1.822708357576620468e-12
1.817235047874208237e-12
1.811800389549931107e-12
1.806404251775096563e-12
1.801046503721011486e-12
1.795727014558983160e-12
1.790445653460318466e-12
1.785202289596325295e-12
1.779996792138309718e-12
1.774829030257580031e-12
1.769698873125442305e-12
1.764606189913204431e-12
