# Supplementary material for: Flow analysis on microcasting with degassed polydimethylsiloxane micro-channels for cell patterning with cross-linked albumin
Source: PLoS One. 2020 May 20;15(5):e0232518. doi: 10.1371/journal.pone.0232518 (PMC7239381; doi:10.1371/journal.pone.0232518)
Supplement: S2 File — (ZIP) [file pone.0232518.s004.zip › Python Data/10 mpas viscosity/Height 0.4mm/width 800 um/P]

1.010313416541894985e+05
1.008153478550926520e+05
1.006403050723941124e+05
1.004985018350943574e+05
1.003836020596674643e+05
1.002893171817689727e+05
1.002139651318203832e+05
1.001562868102374196e+05
1.001096874855541391e+05
1.000732138564360212e+05
1.000455519541804824e+05
1.000232850952909212e+05
1.000062367936033406e+05
9.999345579623288359e+04
9.998369394894631114e+04
9.997693931246252032e+04
9.997247245508096239e+04
9.996980360807460966e+04
9.996890316372428788e+04
9.996922624223657476e+04
9.997056861487068818e+04
9.997288209337866283e+04
9.997580968161391502e+04
9.997927892536396394e+04
9.998321911232091952e+04
9.998746607925732678e+04
9.999201269778994902e+04
9.999677700350357918e+04
1.000016987865429837e+05
1.000067709706300084e+05
1.000119272254223906e+05
1.000171510142302141e+05
1.000224194051597296e+05
1.000277173017229507e+05
1.000330353944660019e+05
1.000383561335995473e+05
1.000436762031406397e+05
1.000489807501589676e+05
1.000542668518779537e+05
1.000595302565054444e+05
1.000647523443388636e+05
1.000699437194293132e+05
1.000751049059297366e+05
1.000802359038401191e+05
1.000853367131604755e+05
1.000904073338908056e+05
1.000954439688339335e+05
1.001004319317376212e+05
1.001053842467934592e+05
1.001103009140014328e+05
1.001151819333615713e+05
1.001200273048738454e+05
1.001248370285382698e+05
1.001296091010402306e+05
1.001343420281323197e+05
1.001390380335320660e+05
1.001436971172394988e+05
1.001483192792546033e+05
1.001529045195773797e+05
1.001574528382078279e+05
1.001619969215835881e+05
1.001665225343818893e+05
1.001710143751663418e+05
1.001754724439369456e+05
1.001798967406936863e+05
1.001842872654365638e+05
1.001886440181655926e+05
1.001929669988807582e+05
1.001972562075820606e+05
1.002015116442695144e+05
1.002057333089431195e+05
1.002099212016028468e+05
1.002140753222487256e+05
1.002181956708807556e+05
1.002222822474989225e+05
1.002263350521032262e+05
1.002303540846936812e+05
1.002343393452702876e+05
1.002382908338330162e+05
1.002422085503818962e+05
1.002460924949169275e+05
1.002499426674380957e+05
1.002537590679454006e+05
1.002575416964388569e+05
1.002612905529184500e+05
1.002650056373841944e+05
1.002686869498360757e+05
1.002723344902740937e+05
1.002759482586982631e+05
1.002795282551085693e+05
1.002831409175028966e+05
1.002867802290128748e+05
1.002903936420625396e+05
1.002939811566519056e+05
1.002975427727809438e+05
1.003010784904496832e+05
1.003045883096581238e+05
1.003080722304062365e+05
1.003115302526940504e+05
1.003149623765215656e+05
1.003183686018887529e+05
1.003217489287956414e+05
1.003251033572422166e+05
1.003284318872284784e+05
1.003317345187544415e+05
1.003350112518200913e+05
1.003382620864254277e+05
1.003414870225704653e+05
1.003446860602551897e+05
1.003478591994796006e+05
1.003510064402437129e+05
1.003541277825474972e+05
1.003572232263909827e+05
1.003602927717741695e+05
1.003633364186970284e+05
1.003663541671595885e+05
1.003693460171618499e+05
1.003723119687037834e+05
1.003752520217854180e+05
1.003781661764067394e+05
1.003802867952749075e+05
1.003833163289590884e+05
1.003863202268363239e+05
1.003892986730392004e+05
1.003922518517003191e+05
1.003951799469522666e+05
1.003980831429276295e+05
1.004009616237590089e+05
1.004038155735789915e+05
1.004066451765201637e+05
1.004094506167151412e+05
1.004122320782964962e+05
1.004149897453968151e+05
1.004177238021487137e+05
1.004204344326847640e+05
1.004231218211375526e+05
1.004257861516396952e+05
1.004284276083237783e+05
1.004310463753223739e+05
1.004336426367680979e+05
1.004362165767935221e+05
1.004387683795312623e+05
1.004412982291138760e+05
1.004438063096739934e+05
1.004462928053441865e+05
1.004487579002570565e+05
1.004512017785451753e+05
1.004536246243411588e+05
1.004560266217775934e+05
1.004584079549870658e+05
1.004607820156296366e+05
1.004631676554745209e+05
1.004655354366161337e+05
1.004678855805958156e+05
1.004702183089548780e+05
1.004725338432346325e+05
1.004748324049764051e+05
1.004771142157215218e+05
1.004793794970112940e+05
1.004816284703870188e+05
1.004838613573900511e+05
1.004860783795616881e+05
1.004882797584432410e+05
1.004904657155760506e+05
1.004926364725014137e+05
1.004947922507606563e+05
1.004969332718951046e+05
1.004990597574460553e+05
1.005011719289548491e+05
1.005032700079627975e+05
1.005053542160112265e+05
1.005074247746414330e+05
1.005094819053947431e+05
1.005115258298124972e+05
1.005135567694359779e+05
1.005155749458065256e+05
1.005175805804654519e+05
1.005195738949540828e+05
1.005215551108137297e+05
1.005235244495857041e+05
1.005254821328113321e+05
1.005274283820319397e+05
1.005293634187888238e+05
1.005312874646233249e+05
1.005332007410767546e+05
1.005351034696904098e+05
1.005369958720056457e+05
1.005388781695637590e+05
1.005407505839060614e+05
1.005426133365738933e+05
1.005444666491085518e+05
1.005463107430513628e+05
1.005481458399436378e+05
1.005499721613267175e+05
1.005517899287418841e+05
1.005535993637304928e+05
1.005554006878338405e+05
1.005571941225932533e+05
1.005589798895500426e+05
1.005607582102455199e+05
1.005625293062210258e+05
1.005642933990178717e+05
1.005660507101773546e+05
1.005678014612408151e+05
1.005695458737495646e+05
1.005712841692449292e+05
1.005730165692682058e+05
1.005747432953607349e+05
1.005764645690638281e+05
1.005781490737894346e+05
1.005797731584939320e+05
1.005813881203255733e+05
1.005829941089365602e+05
1.005845912739790801e+05
1.005861797651053494e+05
1.005877597319675406e+05
1.005893313242178701e+05
1.005908946915085253e+05
1.005924499834917078e+05
1.005939973498196196e+05
1.005955369401444477e+05
1.005970689041183941e+05
1.005985933913936606e+05
1.006001105516224488e+05
1.006016205344569316e+05
1.006031234895493399e+05
1.006046195665518462e+05
1.006061089151166525e+05
1.006075916848959605e+05
1.006090680255419575e+05
1.006105380867068743e+05
1.006120020180428692e+05
1.006134599692021438e+05
1.006149120898369147e+05
1.006163585295993835e+05
1.006177994381417229e+05
1.006192349651161348e+05
1.006206652601748356e+05
1.006220904729700123e+05
1.006235107531538524e+05
1.006249262503785576e+05
1.006263371142963442e+05
1.006277434945593850e+05
1.006291455408198817e+05
1.006305434027300507e+05
1.006319372299420647e+05
1.006333271721081401e+05
1.006347133788804640e+05
1.006360959999112238e+05
1.006374751848526503e+05
1.006388510833569017e+05
1.006402238450761943e+05
1.006415936196627299e+05
1.006429605567687104e+05
1.006443248060463084e+05
1.006456865171477402e+05
1.006470458397252078e+05
1.006484029234308837e+05
1.006497579179169988e+05
1.006511109728357260e+05
1.006524622378392669e+05
1.006538118625798234e+05
1.006551599967095826e+05
1.006565067898807611e+05
1.006578523917455459e+05
1.006591969519561244e+05
1.006605406201647129e+05
1.006618835460234986e+05
1.006631603857496375e+05
1.006643507533606025e+05
1.006655332909570570e+05
1.006667080233619199e+05
1.006678749753980810e+05
1.006690341718884738e+05
1.006701856376559736e+05
1.006713293975235138e+05
1.006724654763139843e+05
1.006735938988503040e+05
1.006747146899553918e+05
1.006758278744521231e+05
1.006769334771634312e+05
1.006780315229122207e+05
1.006791220365213812e+05
1.006802050428138464e+05
1.006812805666125059e+05
1.006823486327402788e+05
1.006834092660200695e+05
1.006844624912747677e+05
1.006855083333273215e+05
1.006865468170005915e+05
1.006875779671175114e+05
1.006886018085010001e+05
1.006896183659739327e+05
1.006906276643592573e+05
1.006916297284798347e+05
1.006926245831586129e+05
1.006936122532184818e+05
1.006945927634823456e+05
1.006955661387731234e+05
1.006965324039137049e+05
