# Supplementary material for: Flow analysis on microcasting with degassed polydimethylsiloxane micro-channels for cell patterning with cross-linked albumin
Source: PLoS One. 2020 May 20;15(5):e0232518. doi: 10.1371/journal.pone.0232518 (PMC7239381; doi:10.1371/journal.pone.0232518)
Supplement: S2 File — (ZIP) [file pone.0232518.s004.zip › Python Data/10 mpas viscosity/Height 0.4mm/width 800 um/viscosity P]

0.000000000000000000e+00
5.036759401139214581e-02
9.118582050886649137e-02
1.242529174147952026e-01
1.510463960465940059e-01
1.730326867237421407e-01
1.906040312512528034e-01
2.040540390611861321e-01
2.149205355840804466e-01
2.234258211581344467e-01
2.298763001451031296e-01
2.350687089695584486e-01
2.390442024400848964e-01
2.420246032169013906e-01
2.443009683856588177e-01
2.458760820673154823e-01
2.469177085401188521e-01
2.475400569735300427e-01
2.477500315915825424e-01
2.476746929133008535e-01
2.473616650387530647e-01
2.468221849854804195e-01
2.461395006848993150e-01
2.453305077348252039e-01
2.444116955383340006e-01
2.434213453184318754e-01
2.423611193428124866e-01
2.412501308934507649e-01
2.401024203064921203e-01
2.389196376992376303e-01
2.377172506442032096e-01
2.364991153321068518e-01
2.352705792512511107e-01
2.340351627516736588e-01
2.327950367049219649e-01
2.315542935463713037e-01
2.303137065300822073e-01
2.290767392108805089e-01
2.278440731510300021e-01
2.266166998259453169e-01
2.253989611640707935e-01
2.241883844067283638e-01
2.229848473266953512e-01
2.217883499239718115e-01
2.205988921985577722e-01
2.194164741504531502e-01
2.182419812480654031e-01
2.170788381785540289e-01
2.159240078306834121e-01
2.147774902044535528e-01
2.136392852998645064e-01
2.125093931169161898e-01
2.113878136556087139e-01
2.102750140688771918e-01
2.091713428002745234e-01
2.080762813011054202e-01
2.069898295713699377e-01
2.059119876110680203e-01
2.048427554201997514e-01
2.037821329987650198e-01
2.027224981963726691e-01
2.016671705479347876e-01
2.006197181954083031e-01
1.995801411387931046e-01
1.985484393780892753e-01
1.975246129132968154e-01
1.965086617444156969e-01
1.955005858714458922e-01
1.945003852943875122e-01
1.935080600132403905e-01
1.925236100280046381e-01
1.915470353386802826e-01
1.905783359452672410e-01
1.896175118477655130e-01
1.886645630461751544e-01
1.877194895404961927e-01
1.867822913307285171e-01
1.858529684168722662e-01
1.849315207989273013e-01
1.840179484768937057e-01
1.831122514507714516e-01
1.822144297205605112e-01
1.813244832862609679e-01
1.804424121478727383e-01
1.795682163053958780e-01
1.787018957588303869e-01
1.778434505081761818e-01
1.769928805534333738e-01
1.761501858946018795e-01
1.753153665316817822e-01
1.744729297879482888e-01
1.736242787369369767e-01
1.727816669478850486e-01
1.719450944207926435e-01
1.711145611556596779e-01
1.702900671524861520e-01
1.694716124112721212e-01
1.686591969320175299e-01
1.678528207147224061e-01
1.670524837593868051e-01
1.662581860660105881e-01
1.654699276345938663e-01
1.646877084651366119e-01
1.639115285576387415e-01
1.631413879121004495e-01
1.623772865285215139e-01
1.616192244069021289e-01
1.608672015472421835e-01
1.601212179495416776e-01
1.593812736138006392e-01
1.586473685400190681e-01
1.579195027281969643e-01
1.571976761783343279e-01
1.564818888904311311e-01
1.557721408644874017e-01
1.550684321005031396e-01
1.543707625984783449e-01
1.536791323584129898e-01
1.529935413803071576e-01
1.523139896641607371e-01
1.518194825502918732e-01
1.511130255904777897e-01
1.504125466444858339e-01
1.497180027744367259e-01
1.490293510424513801e-01
1.483465485106506276e-01
1.476695522411553274e-01
1.469983192960863105e-01
1.463328067375644359e-01
1.456729716277105624e-01
1.450187710286454934e-01
1.443701620024901433e-01
1.437271016113652877e-01
1.430895469173918411e-01
1.424574549826906344e-01
1.418307828693824990e-01
1.412094876395882659e-01
1.405935263554288217e-01
1.399828560790249976e-01
1.393774338724976802e-01
1.387772167979676452e-01
1.381821619175557792e-01
1.375922262933829132e-01
1.370073669875699063e-01
1.364275410622376172e-01
1.358527055795069050e-01
1.352828176014986006e-01
1.347178341903335352e-01
1.341577124081325678e-01
1.336024093170165850e-01
1.330488021157730794e-01
1.324924947603468850e-01
1.319403518759329208e-01
1.313923218013111904e-01
1.308483528752617808e-01
1.303083934365645846e-01
1.297723918239996888e-01
1.292402963763471524e-01
1.287120554323869237e-01
1.281876173308990341e-01
1.276669304106634872e-01
1.271499430104603423e-01
1.266366034690695752e-01
1.261268601252712174e-01
1.256206613178453557e-01
1.251179553855718829e-01
1.246186906672308720e-01
1.241228155016023404e-01
1.236302782274662782e-01
1.231410271836027304e-01
1.226550107087917285e-01
1.221721771418132624e-01
1.216924748214473495e-01
1.212158520864740491e-01
1.207422572756732815e-01
1.202716387278251614e-01
1.198039447817096370e-01
1.193391237761067675e-01
1.188771240497965564e-01
1.184178939415590215e-01
1.179613817901741663e-01
1.175075359344220083e-01
1.170563047130825790e-01
1.166076364649359098e-01
1.161614795287619628e-01
1.157177822433408110e-01
1.152764929474524302e-01
1.148375599798768798e-01
1.144009316793941355e-01
1.139665563847842150e-01
1.135343824348271635e-01
1.131043581683029570e-01
1.126764319239916684e-01
1.122505520406732876e-01
1.118266668571277905e-01
1.114047247121352502e-01
1.109846739444756564e-01
1.105664628929290266e-01
1.101500398962753646e-01
1.097353532932947434e-01
1.093223514227671112e-01
1.089109826234725270e-01
1.085011952341909808e-01
1.080929375937025039e-01
1.076861580407871138e-01
1.072808049142248144e-01
1.068768265527956507e-01
1.064741712952795988e-01
1.060727874804567039e-01
1.056799778234898401e-01
1.053012575112485666e-01
1.049246645617282619e-01
1.045501640775330227e-01
1.041777211612669590e-01
1.038073009155341675e-01
1.034388684429387167e-01
1.030723888460847310e-01
1.027078272275762788e-01
1.023451486900174984e-01
1.019843183360124306e-01
1.016253012681652135e-01
1.012680625890799296e-01
1.009125674013606616e-01
1.005587808076115058e-01
1.002066679104365726e-01
9.985619381243995840e-02
9.950732361622573185e-02
9.916002242439801717e-02
9.881425533956088303e-02
9.846998746431843974e-02
9.812718390127479762e-02
9.778580975303403922e-02
9.744583012220024709e-02
9.710721011137751768e-02
9.676991482316994742e-02
9.643390936018164661e-02
9.609915882501671169e-02
9.576562832027922523e-02
9.543328294857326977e-02
9.510208781250296950e-02
9.477200801467239311e-02
9.444300865768566478e-02
9.411505484414683931e-02
9.378811167666002702e-02
9.346214425782937985e-02
9.313711769025888321e-02
9.281299707655273068e-02
9.248974751931496319e-02
9.216733412114969104e-02
9.184572198466103843e-02
9.152487621245304628e-02
9.120476190712983877e-02
9.088534417129551235e-02
9.056658810755414957e-02
9.024845881850986073e-02
8.993092140676672841e-02
8.961394097492886290e-02
8.929748262560034677e-02
8.898151146138527645e-02
8.866599258488773450e-02
8.835089109871184510e-02
8.803617210546169081e-02
8.772180070774134031e-02
8.740774200815494555e-02
8.709396110930653356e-02
8.678042311380024243e-02
8.646709312424016858e-02
8.615393624323040844e-02
8.585618998749112996e-02
8.557860816428998485e-02
8.530285222217182106e-02
8.502891637268282510e-02
8.475679482736911408e-02
8.448648179777684675e-02
8.421797149545219574e-02
8.395125813194130593e-02
8.368633591879032219e-02
8.342319906754541714e-02
8.316184178975274954e-02
8.290225829695847815e-02
8.264444280070873394e-02
8.238838951254966181e-02
8.213409264402746213e-02
8.188154640668825202e-02
8.163074501207821798e-02
8.138168267174349102e-02
8.113435359723022988e-02
8.088875200008460720e-02
8.064487209185274008e-02
8.040270808408081504e-02
8.016225418831499083e-02
7.992350461610139845e-02
7.968645357898621051e-02
7.945109528851557190e-02
7.921742395623564137e-02
7.898543379369259154e-02
7.875511901243253954e-02
7.852647382400168574e-02
7.829949243994613339e-02
7.807416907181208288e-02
