# Supplementary material for: Flow analysis on microcasting with degassed polydimethylsiloxane micro-channels for cell patterning with cross-linked albumin
Source: PLoS One. 2020 May 20;15(5):e0232518. doi: 10.1371/journal.pone.0232518 (PMC7239381; doi:10.1371/journal.pone.0232518)
Supplement: S1 Dataset — (XLSX) [file pone.0232518.s005.xlsx]

## Sheet: Note
This is a Microsoft Excel spreadsheet including all data in the measurment of flow rate，capillary pressure, cell culture and data analysis of cell culture as Supplementary Information 3 in the manuscript entitled “Flow analysis on microcasting with degassed polydimethylsiloxane microchannels for cell patterning with cross-linked albumin ” by Yigang Shen Nobuyuki Tanaka, , Hironori Yamazoe, Shunsu…

## Sheet: Data of flow rate
		1 mPa·s									10 mPa·s									57 mPa·s
		Height μm	Width μm	N =1	N =2	N =3	MEAN	SD	SEM	Simulation (nL/s)	Height μm	Width μm	N =1	N =2	N =3	MEAN	SD	SEM	Simulation (nL/s)	Height μm	Width μm	N =1	N =2	N =3	MEAN	SD	SEM	Simulation (nL/s)
		33	0.203	0.720621	0.830834	0.619481	0.723645	0.105709	0.0610309	0.77368	33	0.203	0.6699	0.716637	0.692481	0.693006	0.023373	0.0134944	0.693463	33	0.203	0.692481	0.641988	0.6699	0.668123	0.0252936	0.0146032	0.60967
		33	0.504	0.903109	1.17279	0.93823	1.00471	0.146616	0.0846486	1.0045	33	0.504	0.9936	0.9504	0.968446	0.970815	0.0216973	0.0125269	0.910869	92	0.203	0.692516	0.674084	0.720667	0.695755	0.0234599	0.0135446	0.656543
		33	1.008	1.27908	1.58679	1.21884	1.36157	0.197357	0.113944	1.32262	33	1.008	1.27512	1.20484	1.25938	1.24645	0.0368827	0.0212943	1.10217	360	0.214	1.60397	1.70926	1.75317	1.6888	0.0766755	0.0442686	1.63902
		33	2.024	1.92046	2.30717	2.2761	2.16791	0.214862	0.12405	2.1149	33	2.024	1.83429	1.80731	1.85086	1.83082	0.0219808	0.0126906	1.72397	240	0.06	0.74427	0.865882	0.828	0.812717	0.0622301	0.0359285	0.79763
																				240	0.106	0.78016	0.824113	0.785396	0.796556	0.0240078	0.0138609	0.671035
		92	0.205	0.747151	0.663593	0.852741	0.754495	0.094788	0.0547259	0.75965	92	0.205	0.953363	0.722967	0.788691	0.821673	0.118686	0.0685236	0.81547	240	0.215	1.39372	1.42244	1.37256	1.39624	0.0250355	0.0144543	1.32941
		92	0.506	1.32458	1.16846	1.21097	1.23467	0.0807137	0.0466001	1.2375	92	0.506	1.39113	1.18164	1.24325	1.27201	0.107662	0.0621589	1.23134	240	0.41	2.0254	2.03655	1.99424	2.01873	0.0219303	0.0126614	2.03828
		92	1.008	2.11577	2.03215	2.0201	2.05601	0.0521072	0.0300841	2.0555	92	1.008	2.1762	1.96909	1.92582	2.02371	0.133829	0.0772663	1.96031	240	0.815	2.67646	2.73188	2.62104	2.67646	0.05542	0.0319968	3.26811
		92	2.024	3.64465	3.54975	3.52243	3.57228	0.0641464	0.037035	3.5241	92	2.024	3.89051	3.42188	3.63168	3.64802	0.234739	0.135527	3.39022	800	0.2	2.84693	3.2304	3.1328	3.07004	0.199287	0.115058	3.06504
		240	0.06	0.535045	0.442512	0.405168	0.460908	0.0668641	0.038604	0.473704	240	0.06	0.85471	0.865882	0.828	0.849531	0.019465	0.0112381	0.8599
		240	0.106	0.794893	0.663221	0.666104	0.708073	0.0752024	0.0434181	0.707167	240	0.106	0.78016	0.824113	0.785396	0.796556	0.0240078	0.0138609	7.3799
		240	0.215	1.21983	1.01342	1.05849	1.09725	0.108523	0.062656	1.0819	240	0.215	1.25405	1.23479	1.08773	1.19219	0.0909775	0.0525259	1.196
		240	0.41	1.44815	1.19326	1.25296	1.29813	0.133311	0.0769673	1.32274	240	0.41	1.9211	1.72102	1.6154	1.7525	0.155261	0.0896403	1.85989
		240	0.815	1.6168	1.31834	1.43636	1.45717	0.150314	0.0867841	1.57578	240	0.815	2.59822	2.24549	1.96252	2.26874	0.318487	0.183879	2.841
		360	0.06	0.541864	0.533512	0.65842	0.577932	0.0698296	0.0403162	5.62189	360	0.06	0.867773	1.27385	1.05143	1.06435	0.203345	0.117401	1.05525
		360	0.116	0.790571	0.699534	0.702514	0.730873	0.0517214	0.0298614	7.2072	360	0.116	1.24765	1.08103	1.131	1.15323	0.0855058	0.0493668	1.15609
		360	0.214	1.28634	1.19363	1.10325	1.19441	0.0915448	0.0528534	1.18076	360	0.214	1.89082	1.59653	1.67999	1.72244	0.151671	0.0875672	1.71535
		360	0.423	1.25439	1.3238	1.37254	1.31691	0.0593767	0.0342812	1.33395	360	0.423	2.68267	2.37709	2.605	2.55492	0.158825	0.0916975	2.54926
		360	0.811	1.48025	1.43186	1.55542	1.48918	0.0622638	0.035948	1.64077	360	0.811	3.63101	3.19502	3.07142	3.29915	0.293969	0.169723	3.242
		800	0.11	1.95067	1.39744	1.77085	1.70632	0.282203	0.16293	1.7005	800	0.11	2.01872	2.10907	1.98235	2.03671	0.0652476	0.0376707	2.07733
		800	0.2	2.0954	1.89613	2.19787	2.06313	0.153433	0.0885844	2.1991	800	0.2	2.98187	2.61173	2.99893	2.86418	0.21879	0.126318	2.84492
		800	0.4	2.40667	1.68747	2.76907	2.28773	0.550521	0.317844	2.40392	800	0.4	3.5936	3.18293	3.64053	3.47236	0.251743	0.145344	3.43134
		800	0.808	3.12427	1.93705	3.21907	2.76013	0.714385	0.41245	2.86572	800	0.808	4.64546	3.44747	5.07855	4.39049	0.844905	0.487806	4.3073
		115 mPa·s									575 mPa·s
		Height μm	Width μm	N =1	N =2	N =3	MEAN	SD	SEM	Simulation (nL/s)	Height μm	Width μm	N =1	N =2	N =3	MEAN	SD	SEM	Simulation (nL/s)
		33	0.203	0.611648	0.617211	0.721431	0.650097	0.0618398	0.0357032	0.632076	33	0.203	0.566307	0.617211	0.578229	0.587249	0.0266237	0.0153712	0.58228
		92	0.203	0.7544	0.784442	0.84421	0.794351	0.0457172	0.0263949	0.71528	92	0.205	0.644669	0.661507	0.615569	0.640582	0.0232401	0.0134177	0.616565
		240	0.06	0.86026	0.820132	0.774	0.818131	0.0431647	0.0249211	0.7876	240	0.06	0.8832	0.92	0.812047	0.871749	0.0548799	0.0316849	0.786
		240	0.106	0.78016	0.72928	0.734174	0.747871	0.0280695	0.016206	0.6497	240	0.106	0.78016	0.78016	0.731654	0.763991	0.0280047	0.0161685	0.67591
		240	0.215	1.35605	1.28639	1.25973	1.30072	0.049734	0.0287139	1.1956	240	0.215	1.25405	1.35639	1.28914	1.29986	0.0520056	0.0300254	1.21778
		240	0.41	1.9047	1.8532	1.9434	1.90043	0.0452509	0.0261256	1.99085	240	0.41	1.9211	1.89912	1.77874	1.86632	0.0766349	0.0442452	2.0994
		240	0.815	2.4776	2.34264	2.43196	2.4174	0.0686502	0.0396352	3.2016	240	0.815	2.40262	2.44435	2.30938	2.38545	0.0691007	0.0398953	3.24134
		360	0.214	1.59344	1.57855	1.60603	1.59267	0.013755	0.00794145	1.49837	360	0.214	1.6258	1.98892	1.80145	1.80539	0.18159	0.104841	1.71928
		800	0.2	2.68853	2.98453	2.83947	2.83751	0.14801	0.0854534	2.72153	800	0.2	2.51627	2.6512	2.792	2.65316	0.137877	0.0796034	2.54307

## Sheet: Data of cell region 
			n =1	n =2	n =3	n =4	n =5	Avarage	error bar
		Day 1 (3hours)	48.9125	53.2125	51.0625	53.75	48.9125	51.17	1.02548
			81.7	90.3	79.0125	72.025	74.175	79.4425	3.20883
			141.9	130.075	137.6	141.9	137.6	137.815	2.16072
			374.637	397.75	398.288	397.75	393.45	392.375	4.51948
			721.325	675.1	730.462	730.462	730.462	717.563	10.7621
		DAY 1	41.925	53.75	53.75	55.9	65.575	54.18	3.76404
			47.8375	47.8375	57.5125	73.6375	80.0875	61.3825	6.64068
			77.4	89.7625	80.0875	89.7625	70.4125	81.485	3.73011
			285.95	288.637	309.6	292.938	300.462	295.518	4.29126
			626.188	633.175	640.163	617.05	642.312	631.777	4.64432
		DAY 2	51.6	45.15	58.05	61.275	48.375	52.89	2.99074
			92.9875	96.2125	76.8625	70.4125	73.6375	82.0225	5.25982
			273.05	276.275	279.5	285.95	298.85	282.725	4.56084
			600.387	603.612	632.637	626.188	610.062	614.577	6.33612
		DAY 3	58.05	58.05	61.275	58.05	48.375	56.76	2.1873
			86.832	77.184	67.536	77.184	86.832	79.1136	3.60995
			292.4	289.175	289.175	292.4	295.625	291.755	1.20668
			610.062	616.512	616.512	642.312	632.637	623.607	5.98148
		DAY 4	54.2875	67.1875	60.7375	58.05	45.15	57.0825	3.65105
			80.0875	99.4375	92.9875	96.2125	93.525	92.45	3.29589
			289.175	285.95	292.4	311.75	292.4	294.335	4.515
			606.837	632.637	622.962	632.637	632.637	625.542	5.03761
		DAY 5	67.725	61.275	58.05	70.95	54.825	62.565	2.99074
			109.112	115.562	105.888	105.888	112.338	109.758	1.88048
			291.863	291.863	295.087	298.312	327.337	300.893	6.71853
			622.962	639.087	629.413	626.188	635.862	630.702	2.99074
		DAY 6	104.812	116.638	137.062	95.1375	79.0125	106.532	9.80904
			116.1	123.625	102.125	102.125	141.9	117.175	7.44006
			293.475	292.938	305.3	304.762	313.9	302.075	3.96805
			638.012	631.025	628.337	647.15	642.85	637.475	3.52052
		DAY7	146.737	123.088	116.638	111.8	106.963	121.045	6.95518
			132.762	132.762	135.45	123.625	144.588	133.837	3.35238
			312.287	302.613	316.587	318.738	335.4	317.125	5.34265
			647.15	654.137	642.312	642.312	645	646.183	2.18598

## Sheet: Data of wettability
									Avg.	S.D.
	Surface Tension	Type		I.T.(mN/m)	I.T.(mN/m)	I.T.(mN/m)	I.T.(mN/m)	I.T.(mN/m)
		PEG 600 1g/50mL		67.4	65.5	65.5	64.5	68.2	66.2	1.5
		PEG 4000 10g/40mL		53.8	57	56.8	56.8	53.8	55.6	1.7
		PEG 4000 25g/50mL		50.8	51.2	49.9	51.9	48.7	50.5	1.2
		PEG 6000 22g/50mL		50.9	53.6	55	54.7	49.9	52.8	2.3
		PEG 6000 25g/50mL		45.8	48	49.3	49	46.4	47.7	1.6
	Surface: polystyrene	Contact angle
		Type		C.A.(ﾟ)	C.A.(ﾟ)	C.A.(ﾟ)	C.A.(ﾟ)	C.A.(ﾟ)	Avg.	S.D.
		PEG 600 1g/50mL		78.9	73.1	74.7	79.3	73.6	75.92	2.96344
		PEG 4000 10g/40mL		72.6	70.9	70.4	72.8	75.2	72.4	1.9
		PEG 4000 25g/50mL		70.5	71.7	71	71.1	71.3	71.1	0.4
		PEG 6000 22g/50mL		67.8	70.3	72	73.4	73	71.3	2.05134
		PEG 6000 25g/50mL		66.1	66.7	66.2	66.4	65.8	66.2	0.3
	Surface: PDMS
				C.A.(ﾟ)	C.A.(ﾟ)	C.A.(ﾟ)	C.A.(ﾟ)	C.A.(ﾟ)	Avg.	S.D.
		PEG 600 1g/50mL		97	95.5	96	96.1	95.5	96	0.6
		PEG 4000 10g/40mL		108	107	103.5	103.2	105.9	105.5	2.1
		PEG 4000 25g/50mL		102.6	103.3	104	104.5	103	103.5	0.8
		PEG 6000 22g/50mL		103.2	104.6	103	104.8	103.1	103.7	0.9
		PEG 6000 25g/50mL		94.7	91	92.3	93.4	93.6	93	1.4

## Sheet: Channel width (Fig 2E)
	Measuremet1 μm	785.65	390.7	186.68	97.64	46.68				Design width (μm)	Width of albumin pattern (μm)	SD
	Measuremet2 μm	787.77	386.45	185.92	94.44	46.08				800	789.896	3.35676
	Measuremet3 μm	789.9	386.45	184.78	96.77	47.43				400	388.152	1.7785
	Measuremet4 μm	792.02	388.58	183.6	95.21	46.32				200	184.688	1.70602
	Measuremet5 μm	794.14	388.58	182.46	95.12	47.54				100	95.836	1.321
	SD	3.35676	1.7785	1.70602	1.321	0.653299				60	46.81	0.653299
	Mean	789.896	388.152	184.688	95.836	46.81

## Sheet: Contact angle (Fig 3B)
		Surface: polystyrene		Surface: PDMS
Viscosity mPa·s	Type	Mean value		Mean value	SD
1	PEG 600 1g/50mL	75.92	2.96344	96	0.6
10	PEG 4000 10g/40mL	72.4	1.9	105.5	2.1
50	PEG 4000 25g/50mL	71.1	0.4	103.5	0.8
115	PEG 6000 22g/50mL	71.3	2.05134	103.7	0.9
575	PEG 6000 25g/50mL	66.2	0.3	93	1.4

## Sheet: Experiment analyse (Fig3C)
	Number	Solution viscosity (mPa·s)	Channel height (μm)	Channel width (μm)	Aspect ratio	W-H	(W-H)/min(W, H)	Cross-sectional area (um^2)	PDMS circumference (μm)	PDMS surface area (mm^2)	Flow rate (nL/s)	SD	simulation (nL/s)
	1	1	33	203	0.162562	170	5.15152	6699	269	2.4748	0.723645	0.105709	0.77368
	2	1	33	504	0.0654762	471	14.2727	16632	570	5.244	1.00471	0.146616	1.0045
	3	1	33	1008	0.0327381	975	29.5455	33264	1074	9.8808	1.36157	0.197357	1.32262
	4	1	33	2024	0.0163043	1991	60.3333	66792	2090	19.228	2.16791	0.214862	2.1149
	5	1	92	205	0.44878	113	1.22826	18860	389	3.5788	0.754495	0.094788	0.75965
	6	1	92	506	0.181818	414	4.5	46552	690	6.348	1.23467	0.0807137	1.2375
	7	1	92	1008	0.0912698	916	9.95652	92736	1192	10.9664	2.05601	0.0521072	2.0555
	8	1	92	2024	0.0454545	1932	21	186208	2208	20.3136	3.57228	0.0641464	3.5241
	9	1	240	60	4	-180	-3	14400	540	4.968	0.460908	0.0668641	0.473704
	10	1	240	106	2.26415	-134	-1.26415	25440	586	5.3912	0.708073	0.0752024	0.707167
	11	1	240	215	1.11628	-25	-0.116279	51600	695	6.394	1.09725	0.108523	1.0819
	12	1	240	410	0.585366	170	0.708333	98400	890	8.188	1.29813	0.133311	1.32274
	13	1	240	815	0.294479	575	2.39583	195600	1295	11.914	1.45717	0.150314	1.57578
	14	1	360	60	6	-300	-5	21600	780	7.176	0.577932	0.0698296	0.562189
	15	1	360	116	3.10345	-244	-2.10345	41760	836	7.6912	0.730873	0.0517214	0.72072
	16	1	360	214	1.68224	-146	-0.682243	77040	934	8.5928	1.19441	0.0915448	1.18076
	17	1	360	423	0.851064	63	0.175	152280	1143	10.5156	1.31691	0.0593767	1.33395
	18	1	360	811	0.443896	451	1.25278	291960	1531	14.0852	1.48918	0.0622638	1.64077
	19	1	800	110	7.27273	-690	-6.27273	88000	1710	15.732	1.70632	0.282203	1.7005
	20	1	800	200	4	-600	-3	160000	1800	16.56	2.06313	0.153433	2.1991
	21	1	800	400	2	-400	-1	320000	2000	18.4	2.28773	0.550521	2.40392
	22	1	800	808	0.990099	8	0.01	646400	2408	22.1536	2.76013	0.714385	2.86572
	23	10	33	203	0.162562	170	5.15152	6699	269	2.4748	0.693006	0.023373	0.693463
	24	10	33	504	0.0654762	471	14.2727	16632	570	5.244	0.970815	0.0216973	0.910869
	25	10	33	1008	0.0327381	975	29.5455	33264	1074	9.8808	1.24645	0.0368827	1.10217
	26	10	33	2024	0.0163043	1991	60.3333	66792	2090	19.228	1.83082	0.0219808	1.72397
	27	10	92	205	0.44878	113	1.22826	18860	389	3.5788	0.821673	0.118686	0.81547
	28	10	92	506	0.181818	414	4.5	46552	690	6.348	1.27201	0.107662	1.23134
	29	10	92	1008	0.0912698	916	9.95652	92736	1192	10.9664	2.02371	0.133829	1.96031
	30	10	92	2024	0.0454545	1932	21	186208	2208	20.3136	3.64802	0.234739	3.39022
	31	10	240	60	4	-180	-3	14400	540	4.968	0.849531	0.019465	0.8599
	32	10	240	106	2.26415	-134	-1.26415	25440	586	5.3912	0.796556	0.0240078	0.73799
	33	10	240	215	1.11628	-25	-0.116279	51600	695	6.394	1.19219	0.0909775	1.196
	34	10	240	410	0.585366	170	0.708333	98400	890	8.188	1.7525	0.155261	1.85989
	35	10	240	815	0.294479	575	2.39583	195600	1295	11.914	2.26874	0.318487	2.841
	36	10	360	60	6	-300	-5	21600	780	7.176	1.06435	0.203345	1.05525
	37	10	360	116	3.10345	-244	-2.10345	41760	836	7.6912	1.15323	0.0855058	1.15609
	38	10	360	214	1.68224	-146	-0.682243	77040	934	8.5928	1.72244	0.151671	1.71535
	39	10	360	423	0.851064	63	0.175	152280	1143	10.5156	2.55492	0.158825	2.54926
	40	10	360	811	0.443896	451	1.25278	291960	1531	14.0852	3.29915	0.293969	3.242
	41	10	800	110	7.27273	-690	-6.27273	88000	1710	15.732	2.03671	0.0652476	2.07733
	42	10	800	200	4	-600	-3	160000	1800	16.56	2.86418	0.21879	2.84492
	43	10	800	400	2	-400	-1	320000	2000	18.4	3.47236	0.251743	3.43134
	44	10	800	808	0.990099	8	0.01	646400	2408	22.1536	4.39049	0.844905	4.3073
	45	50	33	203	0.162562	170	5.15152	6699	269	2.4748	0.668123	0.0252936	0.60967
	46	50	92	203	0.453202	111	1.20652	18676	387	3.5604	0.695755	0.0234599	0.656543
	47	50	360	214	1.68224	-146	-0.682243	77040	934	8.5928	1.6888	0.0766755	0.79763
	48	50	240	60	4	-180	-3	14400	540	4.968	0.812717	0.0622301	0.671035
	49	50	240	106	2.26415	-134	-1.26415	25440	586	5.3912	0.796556	0.0240078	1.32941
	50	50	240	215	1.11628	-25	-0.116279	51600	695	6.394	1.39624	0.0250355	2.03828
	51	50	240	410	0.585366	170	0.708333	98400	890	8.188	2.01873	0.0219303	3.26811
	52	50	240	815	0.294479	575	2.39583	195600	1295	11.914	2.67646	0.05542	1.63902
	53	50	800	200	4	-600	-3	160000	1800	16.56	3.07004	0.199287	3.06504
	54	115	33	203	0.162562	170	5.15152	6699	269	2.4748	0.650097	0.0618398	0.632076
	55	115	92	203	0.453202	111	1.20652	18676	387	3.5604	0.794351	0.0457172	0.71528
	56	115	240	60	4	-180	-3	14400	540	4.968	0.818131	0.0431647	0.7876
	57	115	240	106	2.26415	-134	-1.26415	25440	586	5.3912	0.747871	0.0280695	0.6497
	58	115	240	215	1.11628	-25	-0.116279	51600	695	6.394	1.30072	0.049734	1.1956
	59	115	240	410	0.585366	170	0.708333	98400	890	8.188	1.90043	0.0452509	1.99085
	60	115	240	815	0.294479	575	2.39583	195600	1295	11.914	2.4174	0.0686502	3.2016
	61	115	360	214	1.68224	-146	-0.682243	77040	934	8.5928	1.59267	0.013755	1.49837
	62	115	800	200	4	-600	-3	160000	1800	16.56	2.83751	0.14801	2.72153
	63	575	33	203	0.162562	170	5.15152	6699	269	2.4748	0.587249	0.0266237	0.58228
	64	575	92	205	0.44878	113	1.22826	18860	389	3.5788	0.640582	0.0232401	0.616565
	65	575	240	60	4	-180	-3	14400	540	4.968	0.871749	0.0548799	0.786
	66	575	240	106	2.26415	-134	-1.26415	25440	586	5.3912	0.763991	0.0280047	0.67591
	67	575	240	215	1.11628	-25	-0.116279	51600	695	6.394	1.29986	0.0520056	1.21778
	68	575	240	410	0.585366	170	0.708333	98400	890	8.188	1.86632	0.0766349	2.0994
	69	575	240	815	0.294479	575	2.39583	195600	1295	11.914	2.38545	0.0691007	2.456
	70	575	360	214	1.68224	-146	-0.682243	77040	934	8.5928	1.80539	0.18159	1.71928
	71	575	800	200	4	-600	-3	160000	1800	16.56	2.65316	0.137877	2.54307

## Sheet: Time-courses flow rate (Fig4B)
	Time	30	60	90	120	150	180	210	240	270	300														Simulation
		1.928	2.42	2.01	1.95	1.304	1.664	1.264	1.124	1.254	0.85														Width	0.06mm		0.1mm		0.2mm		0.4mm		0.8mm
		2.112	2.88	2.112	2.112	1.408	1.472	1.408	1.088	1.152	0.96														0	0	0	0	0	0	0	0	0	0
	Width	2.432	2.688	2.432	1.856	1.472	1.7984	1.344	1.344	0.9728	1.1008														1.31056e-13	0.131056	2.58782e-13	0.258782	2.12642e-13	0.212642	1.24342e-13	0.124342	2.22566e-13	0.222566
	0.8	2.15733	2.66267	2.18467	1.97267	1.39467	1.6448	1.33867	1.18533	1.12627	0.970267														2.5736e-13	0.25736	4.94324e-13	0.494324	4.10675e-13	0.410675	2.43292e-13	0.243292	4.28816e-13	0.428816
		0.25504	0.231044	0.220185	0.129496	0.0847899	0.164045	0.072148	0.138583	0.142355	0.125715														3.79046e-13	0.379046	7.08582e-13	0.708582	5.95061e-13	0.595061	3.57077e-13	0.357077	6.19928e-13	0.619928
																									4.96232e-13	0.496232	9.034e-13	0.9034	7.66775e-13	0.766775	4.65954e-13	0.465954	7.97098e-13	0.797098
		1.728	2.368	2.1952	1.7696	1.584	1.28	1.2192	0.976	0.976	0.7904														6.08819e-13	0.608819	1.08197e-12	1.08197	9.27899e-13	0.927899	5.70663e-13	0.570663	9.62786e-13	0.962786
		2.24	2.432	2.176	1.696	1.696	1.312	1.248	0.9824	0.8512	0.7872														7.16854e-13	0.716854	1.24519e-12	1.24519	1.07903e-12	1.07903	6.71423e-13	0.671423	1.1177e-12	1.1177
		1.92	2.24	2.08	1.856	1.76	1.408	1.056	0.96	0.7456	0.6304														8.20425e-13	0.820425	1.39306e-12	1.39306	1.22018e-12	1.22018	7.68234e-13	0.768234	1.26184e-12	1.26184
	0.4	1.96267	2.34667	2.1504	1.77387	1.68	1.33333	1.1744	0.9728	0.8576	0.736														9.19617e-13	0.919617	1.52559e-12	1.52559	1.35133e-12	1.35133	8.61095e-13	0.861095	1.3952e-12	1.3952
		0.258653	0.0977616	0.0617194	0.0800853	0.0890842	0.0666133	0.103544	0.0115378	0.115333	0.0914663														1.01452e-12	1.01452	1.64277e-12	1.64277	1.47249e-12	1.47249	9.50006e-13	0.950006	1.5178e-12	1.5178
																									1.10521e-12	1.10521	1.74464e-12	1.74464	1.58366e-12	1.58366	1.03497e-12	1.03497	1.62961e-12	1.62961
		2.32	2.1984	1.736	1.4016	1.0384	0.976	0.76	0.6096	0.64	0.5184														1.19178e-12	1.19178	1.83468e-12	1.83468	1.68484e-12	1.68484	1.11598e-12	1.11598	1.73065e-12	1.73065
		2.624	2.0272	1.7376	1.2448	1.1152	0.8512	0.7216	0.7216	0.5888	0.5904														1.27432e-12	1.27432	1.91515e-12	1.91515	1.77603e-12	1.77603	1.19304e-12	1.19304	1.82183e-12	1.82183
		2.512	2.0224	1.816	1.3344	1.0096	0.8432	0.8288	0.5456	0.608	0.5504														1.35291e-12	1.35291	1.98605e-12	1.98605	1.85927e-12	1.85927	1.26616e-12	1.26616	1.90664e-12	1.90664
	0.2	2.48533	2.08267	1.7632	1.32693	1.0544	0.890133	0.770133	0.6256	0.612267	0.553067														1.42763e-12	1.42763	2.04737e-12	2.04737	1.93651e-12	1.93651	1.33532e-12	1.33532	1.98543e-12	1.98543
		0.153744	0.100257	0.0457331	0.0786662	0.0545879	0.0744702	0.0543137	0.0890842	0.0258653	0.036074														1.49858e-12	1.49858	2.09913e-12	2.09913	2.00777e-12	2.00777	1.40053e-12	1.40053	2.05819e-12	2.05819
																									1.56574e-12	1.56574	2.14131e-12	2.14131	2.07303e-12	2.07303	1.46181e-12	1.46181	2.12492e-12	2.12492
		2.168	1.5728	1.2064	0.8496	0.6328	0.4032	0.4752	0.3416	0.3016	0.2384														1.6287e-12	1.6287	2.17548e-12	2.17548	2.13231e-12	2.13231	1.52008e-12	1.52008	2.18562e-12	2.18562
		2.144	1.5912	1.196	0.7216	0.672	0.524	0.476	0.3272	0.2952	0.2296														1.68739e-12	1.68739	2.20394e-12	2.20394	2.1856e-12	2.1856	1.5759e-12	1.5759	2.2403e-12	2.2403
		2.1352	1.524	1.112	0.8232	0.6096	0.472	0.3664	0.304	0.2592	0.1832														1.74181e-12	1.74181	2.22673e-12	2.22673	2.2329e-12	2.2329	1.62929e-12	1.62929	2.28895e-12	2.28895
	0.1	2.14907	1.56267	1.17147	0.798133	0.638133	0.4664	0.4392	0.324267	0.285333	0.217067														1.79194e-12	1.79194	2.24383e-12	2.24383	2.27421e-12	2.27421	1.68023e-12	1.68023	2.33275e-12	2.33275
		0.0169768	0.0347271	0.0517615	0.0675815	0.03154	0.0605944	0.0630479	0.0189709	0.0228572	0.0296576														1.83776e-12	1.83776	2.25525e-12	2.25525	2.31012e-12	2.31012	1.72874e-12	1.72874	2.37338e-12	2.37338
																									1.87927e-12	1.87927	2.261e-12	2.261	2.34249e-12	2.34249	1.7748e-12	1.7748	2.41085e-12	2.41085
		1.97424	1.34928	0.67392	0.59376	0.49392	0.22752	0.12912	0.10272	0.08448	0.0912														1.91644e-12	1.91644	2.26161e-12	2.26161	2.37144e-12	2.37144	1.81843e-12	1.81843	2.44517e-12	2.44517
		1.99872	1.3272	0.76752	0.56016	0.38352	0.27552	0.17712	0.09792	0.08928	0.08352														1.94927e-12	1.94927	2.25886e-12	2.25886	2.39698e-12	2.39698	1.85961e-12	1.85961	2.47633e-12	2.47633
		2.1192	1.12464	0.8136	0.5304	0.32928	0.156	0.12288	0.09168	0.0888	0.08256														1.97774e-12	1.97774	2.25286e-12	2.25286	2.4191e-12	2.4191	1.89836e-12	1.89836	2.50434e-12	2.50434
	0.06	2.03072	1.26704	0.75168	0.56144	0.40224	0.21968	0.14304	0.09744	0.08752	0.08576														2.00184e-12	2.00184	2.24361e-12	2.24361	2.4378e-12	2.4378	1.93466e-12	1.93466	2.52919e-12	2.52919
		0.0775974	0.123815	0.0711745	0.0316994	0.0839012	0.0601445	0.0296786	0.00553563	0.00264363	0.00473557														2.02155e-12	2.02155	2.23113e-12	2.23113	2.4531e-12	2.4531	1.96852e-12	1.96852	2.55092e-12	2.55092
																									2.03693e-12	2.03693	2.21541e-12	2.21541	2.46497e-12	2.46497	1.99994e-12	1.99994	2.57038e-12	2.57038
																									2.04815e-12	2.04815	2.19645e-12	2.19645	2.47352e-12	2.47352	2.02934e-12	2.02934	2.58802e-12	2.58802
																									2.05523e-12	2.05523	2.17455e-12	2.17455	2.47979e-12	2.47979	2.05726e-12	2.05726	2.60385e-12	2.60385
																									2.0582e-12	2.0582	2.15129e-12	2.15129	2.48409e-12	2.48409	2.08372e-12	2.08372	2.61786e-12	2.61786
																									2.05707e-12	2.05707	2.12688e-12	2.12688	2.48642e-12	2.48642	2.1087e-12	2.1087	2.63006e-12	2.63006
																									2.05187e-12	2.05187	2.10133e-12	2.10133	2.48677e-12	2.48677	2.13222e-12	2.13222	2.64044e-12	2.64044
																									2.04263e-12	2.04263	2.07463e-12	2.07463	2.48515e-12	2.48515	2.15426e-12	2.15426	2.649e-12	2.649
																									2.02936e-12	2.02936	2.04679e-12	2.04679	2.48156e-12	2.48156	2.17484e-12	2.17484	2.65576e-12	2.65576
																									2.0121e-12	2.0121	2.0178e-12	2.0178	2.476e-12	2.476	2.19394e-12	2.19394	2.66124e-12	2.66124
																									1.99086e-12	1.99086	1.98778e-12	1.98778	2.46847e-12	2.46847	2.21158e-12	2.21158	2.66567e-12	2.66567
																									1.96568e-12	1.96568	1.95769e-12	1.95769	2.45897e-12	2.45897	2.22774e-12	2.22774	2.66906e-12	2.66906
																									1.93656e-12	1.93656	1.92777e-12	1.92777	2.4482e-12	2.4482	2.24244e-12	2.24244	2.67141e-12	2.67141
																									1.90439e-12	1.90439	1.89802e-12	1.89802	2.43656e-12	2.43656	2.25567e-12	2.25567	2.67272e-12	2.67272
																									1.8695e-12	1.8695	1.86842e-12	1.86842	2.42405e-12	2.42405	2.26757e-12	2.26757	2.67299e-12	2.67299
																									1.83207e-12	1.83207	1.83899e-12	1.83899	2.41067e-12	2.41067	2.27853e-12	2.27853	2.67222e-12	2.67222
																									1.79257e-12	1.79257	1.80973e-12	1.80973	2.39642e-12	2.39642	2.28859e-12	2.28859	2.67042e-12	2.67042
																									1.75146e-12	1.75146	1.78069e-12	1.78069	2.3813e-12	2.3813	2.29774e-12	2.29774	2.66791e-12	2.66791
																									1.70873e-12	1.70873	1.75295e-12	1.75295	2.36532e-12	2.36532	2.30598e-12	2.30598	2.66484e-12	2.66484
																									1.66439e-12	1.66439	1.72691e-12	1.72691	2.34846e-12	2.34846	2.3133e-12	2.3133	2.66122e-12	2.66122
																									1.61846e-12	1.61846	1.70256e-12	1.70256	2.33074e-12	2.33074	2.31972e-12	2.31972	2.65703e-12	2.65703
																									1.57177e-12	1.57177	1.67897e-12	1.67897	2.31244e-12	2.31244	2.32523e-12	2.32523	2.65229e-12	2.65229
																									1.52481e-12	1.52481	1.65561e-12	1.65561	2.29395e-12	2.29395	2.32982e-12	2.32982	2.64699e-12	2.64699
																									1.47757e-12	1.47757	1.63248e-12	1.63248	2.27528e-12	2.27528	2.33351e-12	2.33351	2.64112e-12	2.64112
																									1.43006e-12	1.43006	1.60949e-12	1.60949	2.25642e-12	2.25642	2.33629e-12	2.33629	2.63471e-12	2.63471
																									1.38239e-12	1.38239	1.58658e-12	1.58658	2.23737e-12	2.23737	2.33816e-12	2.33816	2.62794e-12	2.62794
																									1.33544e-12	1.33544	1.56375e-12	1.56375	2.21813e-12	2.21813	2.33911e-12	2.33911	2.62091e-12	2.62091
																									1.28937e-12	1.28937	1.54107e-12	1.54107	2.19871e-12	2.19871	2.33916e-12	2.33916	2.61362e-12	2.61362
																									1.24418e-12	1.24418	1.5187e-12	1.5187	2.1791e-12	2.1791	2.33832e-12	2.33832	2.60605e-12	2.60605
																									1.19988e-12	1.19988	1.49662e-12	1.49662	2.1593e-12	2.1593	2.33693e-12	2.33693	2.59823e-12	2.59823
																									1.15679e-12	1.15679	1.47492e-12	1.47492	2.13945e-12	2.13945	2.33509e-12	2.33509	2.59013e-12	2.59013
																									1.11559e-12	1.11559	1.45361e-12	1.45361	2.11992e-12	2.11992	2.3328e-12	2.3328	2.58178e-12	2.58178
																									1.07591e-12	1.07591	1.43271e-12	1.43271	2.10072e-12	2.10072	2.33006e-12	2.33006	2.57324e-12	2.57324
																									1.03779e-12	1.03779	1.41222e-12	1.41222	2.08186e-12	2.08186	2.32687e-12	2.32687	2.56455e-12	2.56455
																									1.00128e-12	1.00128	1.39215e-12	1.39215	2.06333e-12	2.06333	2.32323e-12	2.32323	2.55573e-12	2.55573
																									9.66397e-13	0.966397	1.3725e-12	1.3725	2.0451e-12	2.0451	2.31914e-12	2.31914	2.54676e-12	2.54676
																									9.33158e-13	0.933158	1.35326e-12	1.35326	2.02697e-12	2.02697	2.3146e-12	2.3146	2.53765e-12	2.53765
																									9.01541e-13	0.901541	1.33443e-12	1.33443	2.00891e-12	2.00891	2.30962e-12	2.30962	2.5284e-12	2.5284
																									8.71532e-13	0.871532	1.31598e-12	1.31598	1.99091e-12	1.99091	2.30418e-12	2.30418	2.51901e-12	2.51901
																									8.43079e-13	0.843079	1.29792e-12	1.29792	1.97299e-12	1.97299	2.2983e-12	2.2983	2.50953e-12	2.50953
																									8.16147e-13	0.816147	1.28026e-12	1.28026	1.95513e-12	1.95513	2.29196e-12	2.29196	2.49998e-12	2.49998
																									7.90703e-13	0.790703	1.26297e-12	1.26297	1.93735e-12	1.93735	2.28518e-12	2.28518	2.49038e-12	2.49038
																									7.66661e-13	0.766661	1.24608e-12	1.24608	1.91963e-12	1.91963	2.27795e-12	2.27795	2.48071e-12	2.48071
																									7.43947e-13	0.743947	1.22957e-12	1.22957	1.90199e-12	1.90199	2.27039e-12	2.27039	2.47099e-12	2.47099
																									7.22496e-13	0.722496	1.21345e-12	1.21345	1.88441e-12	1.88441	2.26267e-12	2.26267	2.4612e-12	2.4612
																									7.02237e-13	0.702237	1.19767e-12	1.19767	1.86691e-12	1.86691	2.25477e-12	2.25477	2.45136e-12	2.45136
																									6.8308e-13	0.68308	1.18224e-12	1.18224	1.84954e-12	1.84954	2.24671e-12	2.24671	2.44149e-12	2.44149
																									6.64946e-13	0.664946	1.16715e-12	1.16715	1.83232e-12	1.83232	2.23849e-12	2.23849	2.43161e-12	2.43161
																									6.47318e-13	0.647318	1.15242e-12	1.15242	1.81528e-12	1.81528	2.23009e-12	2.23009	2.42174e-12	2.42174
																									6.31299e-13	0.631299	1.13802e-12	1.13802	1.79839e-12	1.79839	2.22153e-12	2.22153	2.41187e-12	2.41187
																									6.15951e-13	0.615951	1.12397e-12	1.12397	1.78168e-12	1.78168	2.21281e-12	2.21281	2.402e-12	2.402
																									6.01275e-13	0.601275	1.11026e-12	1.11026	1.76517e-12	1.76517	2.20391e-12	2.20391	2.39214e-12	2.39214
																									5.87262e-13	0.587262	1.09685e-12	1.09685	1.74886e-12	1.74886	2.19485e-12	2.19485	2.38229e-12	2.38229
																									5.73872e-13	0.573872	1.08373e-12	1.08373	1.73274e-12	1.73274	2.18562e-12	2.18562	2.37246e-12	2.37246
																									5.61098e-13	0.561098	1.07091e-12	1.07091	1.71681e-12	1.71681	2.17623e-12	2.17623	2.36263e-12	2.36263
																									5.4894e-13	0.54894	1.05838e-12	1.05838	1.70109e-12	1.70109	2.16666e-12	2.16666	2.35282e-12	2.35282
																									5.37398e-13	0.537398	1.04614e-12	1.04614	1.68557e-12	1.68557	2.15693e-12	2.15693	2.34304e-12	2.34304
																									5.26443e-13	0.526443	1.0342e-12	1.0342	1.67025e-12	1.67025	2.14706e-12	2.14706	2.33328e-12	2.33328
																									5.15953e-13	0.515953	1.02255e-12	1.02255	1.65514e-12	1.65514	2.13717e-12	2.13717	2.32354e-12	2.32354
																									5.05916e-13	0.505916	1.01115e-12	1.01115	1.64023e-12	1.64023	2.12729e-12	2.12729	2.31384e-12	2.31384
																									4.9633e-13	0.49633	1e-12	1	1.62551e-12	1.62551	2.11741e-12	2.11741	2.30417e-12	2.30417
																									4.87197e-13	0.487197	9.89106e-13	0.989106	1.611e-12	1.611	2.10753e-12	2.10753	2.29453e-12	2.29453
																									4.78478e-13	0.478478	9.78464e-13	0.978464	1.59668e-12	1.59668	2.09765e-12	2.09765	2.28493e-12	2.28493
																									4.70044e-13	0.470044	9.68075e-13	0.968075	1.58256e-12	1.58256	2.08777e-12	2.08777	2.27538e-12	2.27538
																									4.61884e-13	0.461884	9.57938e-13	0.957938	1.56862e-12	1.56862	2.0779e-12	2.0779	2.26586e-12	2.26586
																									4.53998e-13	0.453998	9.48052e-13	0.948052	1.55489e-12	1.55489	2.06803e-12	2.06803	2.25639e-12	2.25639
																									4.46387e-13	0.446387	9.38405e-13	0.938405	1.54135e-12	1.54135	2.05816e-12	2.05816	2.24696e-12	2.24696
																									4.38989e-13	0.438989	9.28997e-13	0.928997	1.52802e-12	1.52802	2.04829e-12	2.04829	2.23758e-12	2.23758
																									4.3163e-13	0.43163	9.19826e-13	0.919826	1.51488e-12	1.51488	2.03842e-12	2.03842	2.22824e-12	2.22824
																									4.243e-13	0.4243	9.10893e-13	0.910893	1.50195e-12	1.50195	2.02854e-12	2.02854	2.21895e-12	2.21895
																									4.16998e-13	0.416998	9.02198e-13	0.902198	1.48921e-12	1.48921	2.01866e-12	2.01866	2.20971e-12	2.20971
																									4.09781e-13	0.409781	8.93741e-13	0.893741	1.47667e-12	1.47667	2.00877e-12	2.00877	2.20051e-12	2.20051
																									4.02683e-13	0.402683	8.84939e-13	0.884939	1.46433e-12	1.46433	1.99888e-12	1.99888	2.19137e-12	2.19137
																									3.95704e-13	0.395704	8.75492e-13	0.875492	1.45218e-12	1.45218	1.98898e-12	1.98898	2.18228e-12	2.18228
																									3.8899e-13	0.38899	8.66142e-13	0.866142	1.44023e-12	1.44023	1.97907e-12	1.97907	2.17323e-12	2.17323
																									3.82545e-13	0.382545	8.56889e-13	0.856889	1.42848e-12	1.42848	1.96916e-12	1.96916	2.16424e-12	2.16424
																									3.76244e-13	0.376244	8.47731e-13	0.847731	1.41692e-12	1.41692	1.95924e-12	1.95924	2.15529e-12	2.15529
																									3.70087e-13	0.370087	8.38669e-13	0.838669	1.40555e-12	1.40555	1.94932e-12	1.94932	2.14639e-12	2.14639
																									3.64075e-13	0.364075	8.29704e-13	0.829704	1.39437e-12	1.39437	1.93941e-12	1.93941	2.13754e-12	2.13754
																									3.58207e-13	0.358207	8.20835e-13	0.820835	1.38338e-12	1.38338	1.92951e-12	1.92951	2.12874e-12	2.12874
																									3.52484e-13	0.352484	8.12063e-13	0.812063	1.37258e-12	1.37258	1.91962e-12	1.91962	2.11999e-12	2.11999
																									3.46905e-13	0.346905	8.03386e-13	0.803386	1.36198e-12	1.36198	1.90975e-12	1.90975	2.11128e-12	2.11128
																									3.41471e-13	0.341471	7.94806e-13	0.794806	1.35156e-12	1.35156	1.8999e-12	1.8999	2.10263e-12	2.10263
																									3.36181e-13	0.336181	7.86322e-13	0.786322	1.34132e-12	1.34132	1.89006e-12	1.89006	2.09402e-12	2.09402
																									3.31035e-13	0.331035	7.77934e-13	0.777934	1.33127e-12	1.33127	1.88024e-12	1.88024	2.08547e-12	2.08547
																									3.26034e-13	0.326034	7.69642e-13	0.769642	1.32141e-12	1.32141	1.87043e-12	1.87043	2.07696e-12	2.07696
																									3.21177e-13	0.321177	7.61447e-13	0.761447	1.31173e-12	1.31173	1.86064e-12	1.86064	2.0685e-12	2.0685
																									3.16465e-13	0.316465	7.53347e-13	0.753347	1.30224e-12	1.30224	1.85086e-12	1.85086	2.06009e-12	2.06009
																									3.11897e-13	0.311897	7.45345e-13	0.745345	1.29292e-12	1.29292	1.84111e-12	1.84111	2.05172e-12	2.05172
																									3.07474e-13	0.307474	7.37438e-13	0.737438	1.28374e-12	1.28374	1.83141e-12	1.83141	2.04341e-12	2.04341
																									3.03195e-13	0.303195	7.29627e-13	0.729627	1.27395e-12	1.27395	1.82177e-12	1.82177	2.03514e-12	2.03514
																									2.9906e-13	0.29906	7.22108e-13	0.722108	1.26429e-12	1.26429	1.81217e-12	1.81217	2.02693e-12	2.02693
																									2.9507e-13	0.29507	7.14838e-13	0.714838	1.25475e-12	1.25475	1.80261e-12	1.80261	2.01876e-12	2.01876
																									2.91224e-13	0.291224	7.07699e-13	0.707699	1.24533e-12	1.24533	1.79311e-12	1.79311	2.01064e-12	2.01064
																									2.87523e-13	0.287523	7.00688e-13	0.700688	1.23602e-12	1.23602	1.78366e-12	1.78366	2.00257e-12	2.00257
																									2.83966e-13	0.283966	6.93807e-13	0.693807	1.22684e-12	1.22684	1.77426e-12	1.77426	1.99454e-12	1.99454
																									2.79916e-13	0.279916	6.87055e-13	0.687055	1.21777e-12	1.21777	1.76492e-12	1.76492	1.98656e-12	1.98656
																									2.7586e-13	0.27586	6.80433e-13	0.680433	1.20881e-12	1.20881	1.75563e-12	1.75563	1.97862e-12	1.97862
																									2.71885e-13	0.271885	6.7394e-13	0.67394	1.19996e-12	1.19996	1.74639e-12	1.74639	1.97074e-12	1.97074
																									2.67989e-13	0.267989	6.67576e-13	0.667576	1.19123e-12	1.19123	1.7372e-12	1.7372	1.9629e-12	1.9629
																									2.64173e-13	0.264173	6.61342e-13	0.661342	1.18259e-12	1.18259	1.72808e-12	1.72808	1.9551e-12	1.9551
																									2.60437e-13	0.260437	6.55237e-13	0.655237	1.17407e-12	1.17407	1.71901e-12	1.71901	1.94735e-12	1.94735
																									2.56781e-13	0.256781	6.49262e-13	0.649262	1.16564e-12	1.16564	1.70999e-12	1.70999	1.93965e-12	1.93965
																									2.53205e-13	0.253205	6.43415e-13	0.643415	1.15732e-12	1.15732	1.70104e-12	1.70104	1.932e-12	1.932
																									2.49708e-13	0.249708	6.37699e-13	0.637699	1.14909e-12	1.14909	1.69214e-12	1.69214	1.92439e-12	1.92439
																									2.46292e-13	0.246292	6.32111e-13	0.632111	1.14096e-12	1.14096	1.6833e-12	1.6833	1.91683e-12	1.91683
																									2.42955e-13	0.242955	6.26654e-13	0.626654	1.13292e-12	1.13292	1.67452e-12	1.67452	1.90932e-12	1.90932
																									2.39698e-13	0.239698	6.21325e-13	0.621325	1.12497e-12	1.12497	1.6658e-12	1.6658	1.90185e-12	1.90185
																									2.36522e-13	0.236522	6.16126e-13	0.616126	1.11712e-12	1.11712	1.65714e-12	1.65714	1.89443e-12	1.89443
																									2.33425e-13	0.233425	6.11056e-13	0.611056	1.10935e-12	1.10935	1.64854e-12	1.64854	1.88705e-12	1.88705
																									2.30408e-13	0.230408	6.09055e-13	0.609055	1.10166e-12	1.10166	1.64001e-12	1.64001	1.87972e-12	1.87972
																									2.2747e-13	0.22747	6.02993e-13	0.602993	1.09406e-12	1.09406	1.63153e-12	1.63153	1.87253e-12	1.87253
																									2.24613e-13	0.224613	5.97053e-13	0.597053	1.08655e-12	1.08655	1.62311e-12	1.62311	1.86528e-12	1.86528
																									2.21836e-13	0.221836	5.91234e-13	0.591234	1.07911e-12	1.07911	1.61476e-12	1.61476	1.85807e-12	1.85807
																									2.19138e-13	0.219138	5.8553e-13	0.58553	1.07174e-12	1.07174	1.60646e-12	1.60646	1.85091e-12	1.85091
																									2.16521e-13	0.216521	5.79939e-13	0.579939	1.06446e-12	1.06446	1.59823e-12	1.59823	1.8438e-12	1.8438
																									2.13983e-13	0.213983	5.74457e-13	0.574457	1.05724e-12	1.05724	1.59005e-12	1.59005	1.83673e-12	1.83673
																									2.12836e-13	0.212836	5.6908e-13	0.56908	1.0501e-12	1.0501	1.58194e-12	1.58194	1.82971e-12	1.82971
																									2.1007e-13	0.21007	5.63806e-13	0.563806	1.04303e-12	1.04303	1.57389e-12	1.57389	1.82273e-12	1.82273
																									2.07383e-13	0.207383	5.5863e-13	0.55863	1.03602e-12	1.03602	1.56589e-12	1.56589	1.8158e-12	1.8158
																									2.04774e-13	0.204774	5.53548e-13	0.553548	1.02907e-12	1.02907	1.55797e-12	1.55797	1.80892e-12	1.80892
																									2.02242e-13	0.202242	5.48558e-13	0.548558	1.02219e-12	1.02219	1.5501e-12	1.5501	1.80208e-12	1.80208
																									1.99786e-13	0.199786	5.43656e-13	0.543656	1.01537e-12	1.01537	1.54228e-12	1.54228	1.79528e-12	1.79528
																									1.97407e-13	0.197407	5.38839e-13	0.538839	1.00861e-12	1.00861	1.53452e-12	1.53452	1.78853e-12	1.78853
																									1.95101e-13	0.195101	5.34102e-13	0.534102	1.00191e-12	1.00191	1.52683e-12	1.52683	1.78183e-12	1.78183
																									1.9287e-13	0.19287	5.29442e-13	0.529442	9.95255e-13	0.995255	1.51919e-12	1.51919	1.77517e-12	1.77517
																									1.90712e-13	0.190712	5.24857e-13	0.524857	9.88656e-13	0.988656	1.51162e-12	1.51162	1.76856e-12	1.76856
																									1.88626e-13	0.188626	5.20341e-13	0.520341	9.82107e-13	0.982107	1.5041e-12	1.5041	1.76199e-12	1.76199
																									1.86612e-13	0.186612	5.15892e-13	0.515892	9.75605e-13	0.975605	1.49664e-12	1.49664	1.75547e-12	1.75547
																									1.84668e-13	0.184668	5.11753e-13	0.511753	9.6915e-13	0.96915	1.48924e-12	1.48924	1.74899e-12	1.74899
																									1.82794e-13	0.182794	5.07708e-13	0.507708	9.62738e-13	0.962738	1.48189e-12	1.48189	1.74255e-12	1.74255
																									1.80989e-13	0.180989	5.03743e-13	0.503743	9.56368e-13	0.956368	1.4746e-12	1.4746	1.73616e-12	1.73616
																									1.79252e-13	0.179252	4.99855e-13	0.499855	9.50037e-13	0.950037	1.46737e-12	1.46737	1.72981e-12	1.72981
																									1.77582e-13	0.177582	4.96043e-13	0.496043	9.43744e-13	0.943744	1.4602e-12	1.4602	1.72351e-12	1.72351
																									1.75979e-13	0.175979	4.92303e-13	0.492303	9.37487e-13	0.937487	1.45308e-12	1.45308	1.71725e-12	1.71725
																									1.74441e-13	0.174441	4.88632e-13	0.488632	9.3146e-13	0.93146	1.44601e-12	1.44601	1.71103e-12	1.71103
																									1.72968e-13	0.172968	4.85028e-13	0.485028	9.2567e-13	0.92567	1.439e-12	1.439	1.70486e-12	1.70486
																									1.7156e-13	0.17156	4.81488e-13	0.481488	9.19942e-13	0.919942	1.43205e-12	1.43205	1.69873e-12	1.69873
																									1.70214e-13	0.170214	4.78008e-13	0.478008	9.14275e-13	0.914275	1.42515e-12	1.42515	1.69264e-12	1.69264
																									1.68753e-13	0.168753	4.74587e-13	0.474587	9.08667e-13	0.908667	1.4183e-12	1.4183	1.68659e-12	1.68659
																									1.67205e-13	0.167205	4.71221e-13	0.471221	9.03116e-13	0.903116	1.41151e-12	1.41151	1.68059e-12	1.68059
																									1.65694e-13	0.165694	4.67908e-13	0.467908	8.97623e-13	0.897623	1.40477e-12	1.40477	1.67463e-12	1.67463
																									1.64218e-13	0.164218	4.64644e-13	0.464644	8.92185e-13	0.892185	1.39808e-12	1.39808	1.66871e-12	1.66871
																									1.62775e-13	0.162775	4.61428e-13	0.461428	8.86801e-13	0.886801	1.39145e-12	1.39145	1.66283e-12	1.66283
																									1.61365e-13	0.161365	4.58255e-13	0.458255	8.8147e-13	0.88147	1.38486e-12	1.38486	1.657e-12	1.657
																									1.59985e-13	0.159985	4.55124e-13	0.455124	8.76191e-13	0.876191	1.37833e-12	1.37833	1.6512e-12	1.6512
																									1.58634e-13	0.158634	4.52032e-13	0.452032	8.70963e-13	0.870963	1.37185e-12	1.37185	1.64545e-12	1.64545
																									1.57311e-13	0.157311	4.48975e-13	0.448975	8.65784e-13	0.865784	1.36542e-12	1.36542	1.63974e-12	1.63974
																									1.56015e-13	0.156015	4.45951e-13	0.445951	8.60654e-13	0.860654	1.35903e-12	1.35903	1.63407e-12	1.63407
																									1.54743e-13	0.154743	4.42957e-13	0.442957	8.5557e-13	0.85557	1.3527e-12	1.3527	1.62844e-12	1.62844
																									1.53495e-13	0.153495	4.39991e-13	0.439991	8.50532e-13	0.850532	1.34641e-12	1.34641	1.62286e-12	1.62286
																									1.52269e-13	0.152269	4.37049e-13	0.437049	8.45539e-13	0.845539	1.34017e-12	1.34017	1.61732e-12	1.61732
																									1.51064e-13	0.151064	4.34129e-13	0.434129	8.40589e-13	0.840589	1.33398e-12	1.33398	1.61182e-12	1.61182
																									1.49878e-13	0.149878	4.31228e-13	0.431228	8.35682e-13	0.835682	1.32783e-12	1.32783	1.60637e-12	1.60637
																									1.4871e-13	0.14871	4.28343e-13	0.428343	8.30815e-13	0.830815	1.32173e-12	1.32173	1.60095e-12	1.60095
																									1.47558e-13	0.147558	4.25471e-13	0.425471	8.25988e-13	0.825988	1.31568e-12	1.31568	1.59558e-12	1.59558
																									1.46421e-13	0.146421	4.2261e-13	0.42261	8.21199e-13	0.821199	1.30967e-12	1.30967	1.59026e-12	1.59026
																									1.45297e-13	0.145297	4.19756e-13	0.419756	8.16448e-13	0.816448	1.3037e-12	1.3037	1.58498e-12	1.58498
																									1.44186e-13	0.144186	4.16907e-13	0.416907	8.11733e-13	0.811733	1.29778e-12	1.29778	1.57974e-12	1.57974
																									1.43085e-13	0.143085	4.14061e-13	0.414061	8.07052e-13	0.807052	1.2919e-12	1.2919	1.57454e-12	1.57454
																									1.41993e-13	0.141993	4.11213e-13	0.411213	8.02405e-13	0.802405	1.28607e-12	1.28607	1.56939e-12	1.56939
																									1.40909e-13	0.140909	4.08747e-13	0.408747	7.97791e-13	0.797791	1.28027e-12	1.28027	1.56428e-12	1.56428
																									1.39831e-13	0.139831	4.0633e-13	0.40633	7.93208e-13	0.793208	1.27452e-12	1.27452	1.55921e-12	1.55921
																									1.38759e-13	0.138759	4.03942e-13	0.403942	7.88654e-13	0.788654	1.26881e-12	1.26881	1.55419e-12	1.55419
																									1.37689e-13	0.137689	4.01582e-13	0.401582	7.8413e-13	0.78413	1.26314e-12	1.26314	1.54921e-12	1.54921
																									1.36622e-13	0.136622	3.99248e-13	0.399248	7.79633e-13	0.779633	1.25751e-12	1.25751	1.54427e-12	1.54427
																									1.35556e-13	0.135556	3.96938e-13	0.396938	7.75162e-13	0.775162	1.25192e-12	1.25192	1.53938e-12	1.53938
																									1.34488e-13	0.134488	3.9465e-13	0.39465	7.70716e-13	0.770716	1.24636e-12	1.24636	1.53453e-12	1.53453
																									1.33418e-13	0.133418	3.92384e-13	0.392384	7.66295e-13	0.766295	1.24084e-12	1.24084	1.52969e-12	1.52969
																									1.32345e-13	0.132345	3.90137e-13	0.390137	7.61896e-13	0.761896	1.23536e-12	1.23536	1.52459e-12	1.52459
																									1.31267e-13	0.131267	3.87907e-13	0.387907	7.57518e-13	0.757518	1.22992e-12	1.22992	1.5195e-12	1.5195
																									1.30181e-13	0.130181	3.85693e-13	0.385693	7.53324e-13	0.753324	1.22451e-12	1.22451	1.51443e-12	1.51443
																									1.29088e-13	0.129088	3.83494e-13	0.383494	7.49221e-13	0.749221	1.21914e-12	1.21914	1.50938e-12	1.50938
																									1.27986e-13	0.127986	3.81307e-13	0.381307	7.45156e-13	0.745156	1.21381e-12	1.21381	1.50435e-12	1.50435
																									1.26873e-13	0.126873	3.7913e-13	0.37913	7.41126e-13	0.741126	1.2085e-12	1.2085	1.49932e-12	1.49932
																									1.25747e-13	0.125747	3.76963e-13	0.376963	7.37131e-13	0.737131	1.20324e-12	1.20324	1.49432e-12	1.49432
																									1.24608e-13	0.124608	3.74804e-13	0.374804	7.33171e-13	0.733171	1.198e-12	1.198	1.48933e-12	1.48933
																									1.23453e-13	0.123453	3.72651e-13	0.372651	7.29245e-13	0.729245	1.1928e-12	1.1928	1.48435e-12	1.48435
																									1.22579e-13	0.122579	3.70501e-13	0.370501	7.25351e-13	0.725351	1.18763e-12	1.18763	1.47939e-12	1.47939
																									1.21721e-13	0.121721	3.68355e-13	0.368355	7.2149e-13	0.72149	1.18221e-12	1.18221	1.47444e-12	1.47444
																									1.20873e-13	0.120873	3.66209e-13	0.366209	7.1766e-13	0.71766	1.17715e-12	1.17715	1.4695e-12	1.4695
																									1.20034e-13	0.120034	3.64062e-13	0.364062	7.13861e-13	0.713861	1.17212e-12	1.17212	1.46458e-12	1.46458
																									1.19204e-13	0.119204	3.61912e-13	0.361912	7.10093e-13	0.710093	1.16712e-12	1.16712	1.45966e-12	1.45966
																									1.18381e-13	0.118381	3.59759e-13	0.359759	7.06353e-13	0.706353	1.16214e-12	1.16214	1.45476e-12	1.45476
																									1.17566e-13	0.117566	3.576e-13	0.3576	7.02643e-13	0.702643	1.15718e-12	1.15718	1.44987e-12	1.44987
																									1.16758e-13	0.116758	3.55433e-13	0.355433	6.9896e-13	0.69896	1.15226e-12	1.15226	1.44498e-12	1.44498
																									1.15957e-13	0.115957	3.53257e-13	0.353257	6.95305e-13	0.695305	1.14736e-12	1.14736	1.4401e-12	1.4401
																									1.15161e-13	0.115161	3.5107e-13	0.35107	6.91676e-13	0.691676	1.14249e-12	1.14249	1.43524e-12	1.43524
																									1.1437e-13	0.11437	3.48871e-13	0.348871	6.88073e-13	0.688073	1.13764e-12	1.13764	1.43038e-12	1.43038
																									1.13585e-13	0.113585	3.46657e-13	0.346657	6.84495e-13	0.684495	1.13282e-12	1.13282	1.42552e-12	1.42552
																									1.12803e-13	0.112803	3.44427e-13	0.344427	6.80942e-13	0.680942	1.12803e-12	1.12803	1.42068e-12	1.42068
																									1.12025e-13	0.112025	3.4218e-13	0.34218	6.77412e-13	0.677412	1.12326e-12	1.12326	1.41583e-12	1.41583
																									1.1125e-13	0.11125	3.39914e-13	0.339914	6.73905e-13	0.673905	1.11852e-12	1.11852	1.411e-12	1.411
																									1.10477e-13	0.110477	3.3803e-13	0.33803	6.70421e-13	0.670421	1.11381e-12	1.11381	1.40617e-12	1.40617
																									1.09706e-13	0.109706	3.36184e-13	0.336184	6.66958e-13	0.666958	1.10913e-12	1.10913	1.40134e-12	1.40134
																									1.08937e-13	0.108937	3.34354e-13	0.334354	6.63515e-13	0.663515	1.10447e-12	1.10447	1.39652e-12	1.39652
																									1.08168e-13	0.108168	3.32541e-13	0.332541	6.60093e-13	0.660093	1.09983e-12	1.09983	1.3917e-12	1.3917
																									1.074e-13	0.1074	3.30742e-13	0.330742	6.5669e-13	0.65669	1.09524e-12	1.09524	1.38688e-12	1.38688
																									1.06631e-13	0.106631	3.28959e-13	0.328959	6.53306e-13	0.653306	1.09067e-12	1.09067	1.38206e-12	1.38206
																									1.05861e-13	0.105861	3.27189e-13	0.327189	6.4994e-13	0.64994	1.08613e-12	1.08613	1.37724e-12	1.37724
																									1.0509e-13	0.10509	3.25434e-13	0.325434	6.46591e-13	0.646591	1.08163e-12	1.08163	1.37243e-12	1.37243
																									1.04317e-13	0.104317	3.23692e-13	0.323692	6.43259e-13	0.643259	1.07716e-12	1.07716	1.36761e-12	1.36761
																									1.03541e-13	0.103541	3.21963e-13	0.321963	6.39942e-13	0.639942	1.07272e-12	1.07272	1.3628e-12	1.3628
																									1.02762e-13	0.102762	3.20246e-13	0.320246	6.36641e-13	0.636641	1.06832e-12	1.06832	1.35798e-12	1.35798
																									1.01979e-13	0.101979	3.18541e-13	0.318541	6.33354e-13	0.633354	1.06394e-12	1.06394	1.35316e-12	1.35316
																									1.01192e-13	0.101192	3.16848e-13	0.316848	6.3008e-13	0.63008	1.0596e-12	1.0596	1.34834e-12	1.34834
																									1.004e-13	0.1004	3.15165e-13	0.315165	6.2682e-13	0.62682	1.05529e-12	1.05529	1.34352e-12	1.34352
																									9.96029e-14	0.0996029	3.13494e-13	0.313494	6.23688e-13	0.623688	1.05101e-12	1.05101	1.33869e-12	1.33869
																									9.87996e-14	0.0987996	3.11832e-13	0.311832	6.20582e-13	0.620582	1.04675e-12	1.04675	1.33396e-12	1.33396
																									9.8058e-14	0.098058	3.1018e-13	0.31018	6.17497e-13	0.617497	1.04229e-12	1.04229	1.32952e-12	1.32952
																									9.74286e-14	0.0974286	3.08536e-13	0.308536	6.14433e-13	0.614433	1.03786e-12	1.03786	1.3251e-12	1.3251
																									9.68085e-14	0.0968085	3.06902e-13	0.306902	6.11389e-13	0.611389	1.03345e-12	1.03345	1.3207e-12	1.3207
																									9.61979e-14	0.0961979	3.05275e-13	0.305275	6.08365e-13	0.608365	1.02907e-12	1.02907	1.31632e-12	1.31632
																									9.55967e-14	0.0955967	3.03656e-13	0.303656	6.0536e-13	0.60536	1.02472e-12	1.02472	1.31197e-12	1.31197
																									9.50048e-14	0.0950048	3.02045e-13	0.302045	6.02374e-13	0.602374	1.02039e-12	1.02039	1.30765e-12	1.30765
																									9.44222e-14	0.0944222	3.0044e-13	0.30044	5.99406e-13	0.599406	1.01609e-12	1.01609	1.30335e-12	1.30335
																									9.38488e-14	0.0938488	2.98841e-13	0.298841	5.96457e-13	0.596457	1.01181e-12	1.01181	1.29907e-12	1.29907
																									9.32846e-14	0.0932846	2.97248e-13	0.297248	5.93525e-13	0.593525	1.00756e-12	1.00756	1.29482e-12	1.29482
																									9.27295e-14	0.0927295	2.9566e-13	0.29566	5.9061e-13	0.59061	1.00334e-12	1.00334	1.29059e-12	1.29059
																									9.21836e-14	0.0921836	2.94076e-13	0.294076	5.87712e-13	0.587712	9.99145e-13	0.999145	1.28638e-12	1.28638
																									9.16468e-14	0.0916468	2.92498e-13	0.292498	5.8483e-13	0.58483	9.94974e-13	0.994974	1.2822e-12	1.2822
																									9.11189e-14	0.0911189	2.90922e-13	0.290922	5.81963e-13	0.581963	9.9083e-13	0.99083	1.27805e-12	1.27805
																									9.06001e-14	0.0906001	2.89351e-13	0.289351	5.79112e-13	0.579112	9.86711e-13	0.986711	1.27392e-12	1.27392
																									9.00902e-14	0.0900902	2.87782e-13	0.287782	5.76276e-13	0.576276	9.82619e-13	0.982619	1.26981e-12	1.26981
																									8.95891e-14	0.0895891	2.86215e-13	0.286215	5.73454e-13	0.573454	9.78553e-13	0.978553	1.26573e-12	1.26573
																									8.9097e-14	0.089097	2.81443e-13	0.281443	5.70647e-13	0.570647	9.74513e-13	0.974513	1.26167e-12	1.26167
																									8.86136e-14	0.0886136	2.80115e-13	0.280115	5.67853e-13	0.567853	9.70499e-13	0.970499	1.25764e-12	1.25764
																									8.8139e-14	0.088139	2.78765e-13	0.278765	5.65072e-13	0.565072	9.66512e-13	0.966512	1.25364e-12	1.25364
																									8.76732e-14	0.0876732	2.77391e-13	0.277391	5.62303e-13	0.562303	9.6255e-13	0.96255	1.24966e-12	1.24966
																									8.7216e-14	0.087216	2.75994e-13	0.275994	5.59547e-13	0.559547	9.58615e-13	0.958615	1.2457e-12	1.2457
																									8.67675e-14	0.0867675	2.74574e-13	0.274574	5.56803e-13	0.556803	9.54705e-13	0.954705	1.24178e-12	1.24178
																									8.63275e-14	0.0863275	2.7313e-13	0.27313	5.54069e-13	0.554069	9.50822e-13	0.950822	1.23787e-12	1.23787
																									8.58961e-14	0.0858961	2.71663e-13	0.271663	5.51347e-13	0.551347	9.46965e-13	0.946965	1.234e-12	1.234
																									8.54732e-14	0.0854732	2.70173e-13	0.270173	5.48636e-13	0.548636	9.43134e-13	0.943134	1.23015e-12	1.23015
																									8.50588e-14	0.0850588	2.6866e-13	0.26866	5.45934e-13	0.545934	9.3933e-13	0.93933	1.22632e-12	1.22632
																									8.46528e-14	0.0846528	2.67124e-13	0.267124	5.43242e-13	0.543242	9.35551e-13	0.935551	1.22252e-12	1.22252
																									8.42552e-14	0.0842552	2.65564e-13	0.265564	5.40558e-13	0.540558	9.31799e-13	0.931799	1.21875e-12	1.21875
																									8.38659e-14	0.0838659	2.63981e-13	0.263981	5.37884e-13	0.537884	9.28072e-13	0.928072	1.21501e-12	1.21501
																									8.3485e-14	0.083485	2.62375e-13	0.262375	5.35218e-13	0.535218	9.24372e-13	0.924372	1.21129e-12	1.21129
																									8.31122e-14	0.0831122	2.60746e-13	0.260746	5.32559e-13	0.532559	9.20698e-13	0.920698	1.2076e-12	1.2076
																									8.27477e-14	0.0827477	2.59093e-13	0.259093	5.29908e-13	0.529908	9.1705e-13	0.91705	1.20393e-12	1.20393
																									8.23046e-14	0.0823046	2.57417e-13	0.257417	5.27264e-13	0.527264	9.13428e-13	0.913428	1.20029e-12	1.20029
																									8.18381e-14	0.0818381	2.55718e-13	0.255718	5.24653e-13	0.524653	9.09832e-13	0.909832	1.19668e-12	1.19668
																									8.13691e-14	0.0813691	2.53995e-13	0.253995	5.2218e-13	0.52218	9.06263e-13	0.906263	1.1931e-12	1.1931
																									8.08973e-14	0.0808973	2.5225e-13	0.25225	5.19726e-13	0.519726	9.02719e-13	0.902719	1.18954e-12	1.18954
																									8.04223e-14	0.0804223	2.50481e-13	0.250481	5.1729e-13	0.51729	8.99202e-13	0.899202	1.18601e-12	1.18601
																									7.99437e-14	0.0799437	2.48689e-13	0.248689	5.14872e-13	0.514872	8.95711e-13	0.895711	1.18251e-12	1.18251
																									7.94613e-14	0.0794613	2.46873e-13	0.246873	5.12473e-13	0.512473	8.92246e-13	0.892246	1.17904e-12	1.17904
																									7.89746e-14	0.0789746	2.45035e-13	0.245035	5.10091e-13	0.510091	8.88807e-13	0.888807	1.17551e-12	1.17551
																									7.84833e-14	0.0784833	2.43173e-13	0.243173	5.07728e-13	0.507728	8.85394e-13	0.885394	1.1719e-12	1.1719
																									7.7987e-14	0.077987	2.41288e-13	0.241288	5.05383e-13	0.505383	8.82008e-13	0.882008	1.1683e-12	1.1683
																									7.74853e-14	0.0774853	2.3938e-13	0.23938	5.03056e-13	0.503056	8.78647e-13	0.878647	1.16472e-12	1.16472
																									7.6978e-14	0.076978	2.37448e-13	0.237448	5.00747e-13	0.500747	8.75313e-13	0.875313	1.16115e-12	1.16115
																									7.64646e-14	0.0764646	2.35493e-13	0.235493	4.98455e-13	0.498455	8.72004e-13	0.872004	1.15759e-12	1.15759
																									7.59448e-14	0.0759448	2.33515e-13	0.233515	4.96181e-13	0.496181	8.68722e-13	0.868722	1.15405e-12	1.15405
																									7.54182e-14	0.0754182	2.31514e-13	0.231514	4.93925e-13	0.493925	8.65466e-13	0.865466	1.15052e-12	1.15052
																									7.48845e-14	0.0748845	2.2949e-13	0.22949	4.91686e-13	0.491686	8.62236e-13	0.862236	1.14701e-12	1.14701
																									7.43434e-14	0.0743434	2.28216e-13	0.228216	4.89464e-13	0.489464	8.59033e-13	0.859033	1.1435e-12	1.1435
																									7.37943e-14	0.0737943	2.27005e-13	0.227005	4.8726e-13	0.48726	8.55855e-13	0.855855	1.14001e-12	1.14001
																									7.32371e-14	0.0732371	2.25804e-13	0.225804	4.85073e-13	0.485073	8.52704e-13	0.852704	1.13653e-12	1.13653
																									7.26713e-14	0.0726713	2.24612e-13	0.224612	4.82903e-13	0.482903	8.49578e-13	0.849578	1.13306e-12	1.13306
																									7.20965e-14	0.0720965	2.2343e-13	0.22343	4.8075e-13	0.48075	8.46479e-13	0.846479	1.12961e-12	1.12961
																									7.15125e-14	0.0715125	2.22257e-13	0.222257	4.78614e-13	0.478614	8.43406e-13	0.843406	1.12616e-12	1.12616
																									7.09188e-14	0.0709188	2.21094e-13	0.221094	4.76494e-13	0.476494	8.40359e-13	0.840359	1.12273e-12	1.12273
																									7.03152e-14	0.0703152	2.19939e-13	0.219939	4.74392e-13	0.474392	8.37338e-13	0.837338	1.1193e-12	1.1193
																									6.97012e-14	0.0697012	2.18795e-13	0.218795	4.72306e-13	0.472306	8.34344e-13	0.834344	1.11589e-12	1.11589
																									6.90764e-14	0.0690764	2.17659e-13	0.217659	4.70236e-13	0.470236	8.31375e-13	0.831375	1.11249e-12	1.11249
																									6.84406e-14	0.0684406	2.16534e-13	0.216534	4.68183e-13	0.468183	8.28433e-13	0.828433	1.1091e-12	1.1091
																									6.77934e-14	0.0677934	2.15417e-13	0.215417	4.66147e-13	0.466147	8.25516e-13	0.825516	1.10571e-12	1.10571
																									6.71343e-14	0.0671343	2.1431e-13	0.21431	4.64126e-13	0.464126	8.22626e-13	0.822626	1.10234e-12	1.10234
																									6.64631e-14	0.0664631	2.13212e-13	0.213212	4.62122e-13	0.462122	8.19762e-13	0.819762	1.09898e-12	1.09898
																									6.57794e-14	0.0657794	2.12124e-13	0.212124	4.60134e-13	0.460134	8.16924e-13	0.816924	1.09563e-12	1.09563
																									6.5143e-14	0.065143	2.11045e-13	0.211045	4.58162e-13	0.458162	8.14113e-13	0.814113	1.09228e-12	1.09228

## Sheet: Flow rate analyse (Fig5A-H)
	Number	Solution viscosity (mPa·s)	Channel height (μm)	Channel width (μm)	Aspect ratio	W-H	(W-H)/min(W, H)	Cross-sectional area (um^2)	PDMS circumference (μm)	PDMS surface area (mm^2)	Flow rate (nL/s)	n	simulation (nL/s)
	1	1	33	203	0.162562	170	5.15152	6699	269	2.4748	0.723645	0.105709	0.77368													width	flow rate(nL/s)	SD	Simulatiom flow rate (nL/s)		Height	flow rate(nL/s)	SD	Simulatiom flow rate (nL/s)
	2	1	33	504	0.0654762	471	14.2727	16632	570	5.244	1.00471	0.146616	1.0045													60	0.460908	0.0668641	0.473704		33	0.723645	0.105709	0.77368
	3	1	33	1008	0.0327381	975	29.5455	33264	1074	9.8808	1.36157	0.197357	1.32262													106	0.708073	0.0752024	0.707167		92	0.754495	0.094788	0.75965
	4	1	33	2024	0.0163043	1991	60.3333	66792	2090	19.228	2.16791	0.214862	2.1149													215	1.09725	0.108523	1.0819		240	1.09725	0.108523	1.0819
	5	1	92	205	0.44878	113	1.22826	18860	389	3.5788	0.754495	0.094788	0.75965													410	1.29813	0.133311	1.32274		360	1.19441	0.0915448	1.18076
	6	1	92	506	0.181818	414	4.5	46552	690	6.348	1.23467	0.0807137	1.2375													815	1.45717	0.150314	1.57578		800	2.06313	0.153433	2.1991
	7	1	92	1008	0.0912698	916	9.95652	92736	1192	10.9664	2.05601	0.0521072	2.0555													60	0.849531	0.019465	0.8599		33	0.693006	0.023373	0.693463
	8	1	92	2024	0.0454545	1932	21	186208	2208	20.3136	3.57228	0.0641464	3.5241													106	0.796556	0.0240078	0.73799		92	0.821673	0.118686	0.81547
	9	1	240	60	4	-180	-3	14400	540	4.968	0.460908	0.0668641	0.473704													215	1.19219	0.0909775	1.196		240	1.19219	0.0909775	1.196
	10	1	240	106	2.26415	-134	-1.26415	25440	586	5.3912	0.708073	0.0752024	0.707167													410	1.7525	0.155261	1.85989		360	1.72244	0.151671	1.71535
	11	1	240	215	1.11628	-25	-0.116279	51600	695	6.394	1.09725	0.108523	1.0819													815	2.26874	0.318487	2.841		800	2.86418	0.21879	2.84492
	12	1	240	410	0.585366	170	0.708333	98400	890	8.188	1.29813	0.133311	1.32274													60	0.812717	0.0622301	0.79763		33	0.668123	0.0252936	0.60967
	13	1	240	815	0.294479	575	2.39583	195600	1295	11.914	1.45717	0.150314	1.57578													106	0.796556	0.0240078	0.671035		92	0.695755	0.0234599	0.656543
	14	1	360	60	6	-300	-5	21600	780	7.176	0.577932	0.0698296	0.562189													215	1.39624	0.0250355	1.32941		240	1.39624	0.0250355	1.32941
	15	1	360	116	3.10345	-244	-2.10345	41760	836	7.6912	0.730873	0.0517214	0.72072													410	2.01873	0.0219303	2.03828		360	1.6888	0.0766755	1.63902
	16	1	360	214	1.68224	-146	-0.682243	77040	934	8.5928	1.19441	0.0915448	1.18076													815	2.67646	0.05542	3.26811		800	3.07004	0.199287	3.06504
	17	1	360	423	0.851064	63	0.175	152280	1143	10.5156	1.31691	0.0593767	1.33395													60	0.818131	0.0431647	0.7876		33	0.650097	0.0618398	0.632076
	18	1	360	811	0.443896	451	1.25278	291960	1531	14.0852	1.48918	0.0622638	1.64077													106	0.747871	0.0280695	0.6497		92	0.794351	0.0457172	0.71528
	19	1	800	110	7.27273	-690	-6.27273	88000	1710	15.732	1.70632	0.282203	1.7005													215	1.30072	0.049734	1.1956		240	1.30072	0.049734	1.1956
	20	1	800	200	4	-600	-3	160000	1800	16.56	2.06313	0.153433	2.1991													410	1.90043	0.0452509	1.99085		360	1.59267	0.013755	1.49837
	21	1	800	400	2	-400	-1	320000	2000	18.4	2.28773	0.550521	2.40392													815	2.4174	0.0686502	3.2016		800	2.83751	0.14801	2.72153
	22	1	800	808	0.990099	8	0.01	646400	2408	22.1536	2.76013	0.714385	2.86572													60	0.871749	0.0548799	0.786		33	0.587249	0.0266237	0.58228
	23	10	33	203	0.162562	170	5.15152	6699	269	2.4748	0.693006	0.023373	0.693463													106	0.763991	0.0280047	0.67591		92	0.640582	0.0232401	0.616565
	24	10	33	504	0.0654762	471	14.2727	16632	570	5.244	0.970815	0.0216973	0.910869													215	1.29986	0.0520056	1.21778		240	1.29986	0.0520056	1.21778
	25	10	33	1008	0.0327381	975	29.5455	33264	1074	9.8808	1.24645	0.0368827	1.10217													410	1.86632	0.0766349	2.0994		360	1.80539	0.18159	1.71928
	26	10	33	2024	0.0163043	1991	60.3333	66792	2090	19.228	1.83082	0.0219808	1.72397													815	2.38545	0.0691007	3.24134		800	2.65316	0.137877	2.54307
	27	10	92	205	0.44878	113	1.22826	18860	389	3.5788	0.821673	0.118686	0.81547
	28	10	92	506	0.181818	414	4.5	46552	690	6.348	1.27201	0.107662	1.23134
	29	10	92	1008	0.0912698	916	9.95652	92736	1192	10.9664	2.02371	0.133829	1.96031
	30	10	92	2024	0.0454545	1932	21	186208	2208	20.3136	3.64802	0.234739	3.39022
	31	10	240	60	4	-180	-3	14400	540	4.968	0.849531	0.019465	0.8599
	32	10	240	106	2.26415	-134	-1.26415	25440	586	5.3912	0.796556	0.0240078	0.73799
	33	10	240	215	1.11628	-25	-0.116279	51600	695	6.394	1.19219	0.0909775	1.196
	34	10	240	410	0.585366	170	0.708333	98400	890	8.188	1.7525	0.155261	1.85989
	35	10	240	815	0.294479	575	2.39583	195600	1295	11.914	2.26874	0.318487	2.841
	36	10	360	60	6	-300	-5	21600	780	7.176	1.06435	0.203345	1.05525
	37	10	360	116	3.10345	-244	-2.10345	41760	836	7.6912	1.15323	0.0855058	1.15609
	38	10	360	214	1.68224	-146	-0.682243	77040	934	8.5928	1.72244	0.151671	1.71535
	39	10	360	423	0.851064	63	0.175	152280	1143	10.5156	2.55492	0.158825	2.54926
	40	10	360	811	0.443896	451	1.25278	291960	1531	14.0852	3.29915	0.293969	3.242
	41	10	800	110	7.27273	-690	-6.27273	88000	1710	15.732	2.03671	0.0652476	2.07733
	42	10	800	200	4	-600	-3	160000	1800	16.56	2.86418	0.21879	2.84492
	43	10	800	400	2	-400	-1	320000	2000	18.4	3.47236	0.251743	3.43134
	44	10	800	808	0.990099	8	0.01	646400	2408	22.1536	4.39049	0.844905	4.3073
	45	50	33	203	0.162562	170	5.15152	6699	269	2.4748	0.668123	0.0252936	0.60967
	46	50	92	203	0.453202	111	1.20652	18676	387	3.5604	0.695755	0.0234599	0.656543
	47	50	360	214	1.68224	-146	-0.682243	77040	934	8.5928	1.6888	0.0766755	0.79763
	48	50	240	60	4	-180	-3	14400	540	4.968	0.812717	0.0622301	0.671035
	49	50	240	106	2.26415	-134	-1.26415	25440	586	5.3912	0.796556	0.0240078	1.32941
	50	50	240	215	1.11628	-25	-0.116279	51600	695	6.394	1.39624	0.0250355	2.03828
	51	50	240	410	0.585366	170	0.708333	98400	890	8.188	2.01873	0.0219303	3.26811
	52	50	240	815	0.294479	575	2.39583	195600	1295	11.914	2.67646	0.05542	1.63902
	53	50	800	200	4	-600	-3	160000	1800	16.56	3.07004	0.199287	3.06504
	54	115	33	203	0.162562	170	5.15152	6699	269	2.4748	0.650097	0.0618398	0.632076
	55	115	92	203	0.453202	111	1.20652	18676	387	3.5604	0.794351	0.0457172	0.71528
	56	115	240	60	4	-180	-3	14400	540	4.968	0.818131	0.0431647	0.7876
	57	115	240	106	2.26415	-134	-1.26415	25440	586	5.3912	0.747871	0.0280695	0.6497
	58	115	240	215	1.11628	-25	-0.116279	51600	695	6.394	1.30072	0.049734	1.1956
	59	115	240	410	0.585366	170	0.708333	98400	890	8.188	1.90043	0.0452509	1.99085
	60	115	240	815	0.294479	575	2.39583	195600	1295	11.914	2.4174	0.0686502	3.2016
	61	115	360	214	1.68224	-146	-0.682243	77040	934	8.5928	1.59267	0.013755	1.49837
	62	115	800	200	4	-600	-3	160000	1800	16.56	2.83751	0.14801	2.72153
	63	575	33	203	0.162562	170	5.15152	6699	269	2.4748	0.587249	0.0266237	0.58228
	64	575	92	205	0.44878	113	1.22826	18860	389	3.5788	0.640582	0.0232401	0.616565
	65	575	240	60	4	-180	-3	14400	540	4.968	0.871749	0.0548799	0.786
	66	575	240	106	2.26415	-134	-1.26415	25440	586	5.3912	0.763991	0.0280047	0.67591
	67	575	240	215	1.11628	-25	-0.116279	51600	695	6.394	1.29986	0.0520056	1.21778
	68	575	240	410	0.585366	170	0.708333	98400	890	8.188	1.86632	0.0766349	2.0994
	69	575	240	815	0.294479	575	2.39583	195600	1295	11.914	2.38545	0.0691007	2.456
	70	575	360	214	1.68224	-146	-0.682243	77040	934	8.5928	1.80539	0.18159	1.71928
	71	575	800	200	4	-600	-3	160000	1800	16.56	2.65316	0.137877	2.54307

## Sheet: Pressure loss (Fig 6A)
			Pressure Loss	1 mPa·s	10 mPa·s	57 mPa·s	115 mPa·s	575mPa·s
				0	0	0	0	0
				0.230568	2.23016	13.0851	31.8315	164.1
				0.445295	4.40552	25.7805	62.4813	322.434
				0.645225	6.5271	38.0951	91.9846	475.164
				0.831415	8.59577	50.0371	120.373	622.429
				1.00612	10.6104	61.5989	147.626	764.112
				1.17	12.5711	72.7834	173.76	900.271
				1.32304	14.4786	83.5966	198.798	1031.01
				1.46525	16.3334	94.0442	222.765	1156.44
				1.59662	18.1361	104.132	245.686	1276.65
				1.71717	19.8872	113.866	267.586	1391.76
				1.82688	21.5874	123.252	288.487	1501.87
				1.92575	23.2372	132.295	308.416	1607.08
				2.016	24.8372	141.003	327.395	1707.5
				2.09976	26.3881	149.379	345.451	1803.23
				2.17702	27.8902	157.431	362.607	1894.39
				2.24779	29.3443	165.163	378.88	1981.05
				2.31206	30.7463	172.551	394.189	2062.88
				2.36985	32.0933	179.577	408.508	2139.61
				2.42113	33.3847	186.238	421.836	2211.23
				2.46593	34.62	192.534	434.178	2277.73
				2.50487	35.7986	198.461	445.534	2339.09
				2.53996	36.9199	204.019	455.907	2395.32
				2.57135	37.9835	209.205	465.298	2446.39
				2.59904	38.9887	214.018	473.71	2492.3
				2.62303	39.935	218.455	481.145	2533.03
				2.64331	40.822	222.516	487.603	2568.58
				2.65989	41.6489	226.198	493.089	2598.94
				2.67277	42.4154	229.499	497.604	2624.09
				2.68204	43.1198	232.418	501.179	2644.12
				2.68884	43.76	234.953	503.827	2659.16
				2.6935	44.3352	237.103	505.557	2669.24
				2.69602	44.8444	238.864	506.377	2674.37
				2.69641	45.2868	240.237	506.293	2674.58
				2.69465	45.6613	241.218	505.314	2669.89
				2.69076	45.9672	241.806	503.448	2660.33
				2.68473	46.2034	242	500.701	2645.92
				2.67656	46.3692	241.797	497.083	2626.68
				2.66626	46.4635	241.197	492.599	2602.64
				2.65458	46.4856	240.196	487.259	2573.82
				2.64196	46.4343	238.793	481.079	2540.24
				2.6284	46.4109	236.993	474.316	2502.53
				2.61389	46.1973	234.839	467.014	2461.78
				2.59844	45.9221	232.353	459.143	2417.78
				2.58205	45.5853	229.539	450.758	2370.84
				2.56471	45.1868	226.409	441.926	2321.67
				2.54644	44.7267	222.997	432.694	2270.62
				2.52722	44.205	219.303	423.121	2217.69
				2.50738	43.6216	215.355	413.302	2162.87
				2.48734	42.9766	211.185	403.289	2106.17
				2.46709	42.27	206.794	393.081	2048.16
				2.44664	41.5018	202.256	382.695	1989.92
				2.42598	40.6719	197.604	372.275	1931.48
				2.40512	39.7849	192.838	361.858	1872.84
				2.38406	38.8658	187.958	351.444	1814
				2.3628	37.9128	182.964	341.071	1755.16
				2.34133	36.9316	177.856	330.855	1697.39
				2.3198	35.931	172.634	320.805	1640.84
				2.29863	34.9117	167.391	310.92	1585.51
				2.27781	33.8737	162.196	301.265	1531.39
				2.25736	32.8228	157.048	291.879	1478.55
				2.23727	31.7731	151.947	282.769	1428.19
				2.21751	30.7252	146.894	273.944	1380.01
				2.19785	29.6792	141.889	265.426	1333.68
				2.17826	28.641	136.931	257.218	1289.27
				2.15875	27.6222	132.466	249.331	1246.77
				2.13931	26.6231	128.152	241.765	1206.19
				2.11995	25.6438	123.958	234.507	1167.51
				2.10067	24.6907	119.886	227.553	1130.73
				2.08146	23.7685	115.935	220.901	1095.75
				2.06232	22.8776	112.105	214.553	1062.58
				2.04327	22.0204	108.397	208.508	1031.13
				2.02429	21.1976	104.809	202.765	1001.33
				2.00545	20.4106	101.342	197.297	973.108
				1.98679	19.659	97.9963	192.083	946.409
				1.9683	18.9418	94.7717	187.125	921.159
				1.94999	18.2589	91.6682	182.423	897.247
				1.93188	17.6105	88.7542	177.975	874.584
				1.91398	16.9964	85.9856	173.783	853.085
				1.89629	16.4167	83.3536	169.813	832.667
				1.87881	15.8705	80.8581	166.026	813.246
				1.86154	15.3538	78.499	162.422	794.747
				1.8445	14.8664	76.2765	159.002	777.092
				1.82767	14.4081	74.1904	155.766	760.2
				1.81106	13.979	72.2408	152.712	743.991
				1.79467	13.5791	70.4278	149.818	728.386
				1.7785	13.2077	68.6284	147.035	712.802
				1.76254	12.8586	66.8412	144.362	698.656
				1.74681	12.5298	65.1472	141.799	684.899
				1.73128	12.2213	63.5466	139.345	671.534
				1.71597	11.9333	62.0393	137.001	658.559
				1.70086	11.6656	60.6253	134.756	646.004
				1.68597	11.4182	59.3047	132.571	633.937
				1.67129	11.1852	58.0773	130.44	622.361
				1.65683	10.9629	56.9433	128.363	611.276
				1.64259	10.7511	55.8492	126.341	599.979
				1.62856	10.5501	54.6847	124.374	588.061
				1.61475	10.3596	53.5737	122.459	576.494
				1.60116	10.1798	52.5159	120.576	565.275
				1.58777	10.0074	51.5115	118.718	554.405
				1.57461	9.83891	50.5604	116.886	543.884
				1.56165	9.67434	49.6626	115.08	533.712
				1.5489	9.51371	48.8182	113.301	523.89
				1.53636	9.35699	48.0271	111.545	514.416
				1.52404	9.20421	47.2894	109.752	505.291
				1.51192	9.05435	46.461	107.89	496.516
				1.5	8.90564	45.6585	105.961	488.089
				1.48829	8.75804	44.8844	104.023	480.012
				1.47679	8.61157	44.1387	102.139	472.284
				1.46549	8.46621	43.4212	100.311	464.904
				1.4544	8.32197	42.7322	98.5815	457.874
				1.4435	8.17803	42.0715	96.9309	451.193
				1.43281	8.03207	41.4391	95.3448	444.861
				1.42231	7.88397	40.835	93.8232	438.878
				1.41202	7.7341	40.2593	92.3661	433.244
				1.40192	7.5882	39.7037	90.9735	427.959
				1.39196	7.44817	39.1449	89.6454	423.023
				1.38135	7.31402	38.608	88.3818	418.436
				1.37087	7.18165	38.0928	87.1828	414.198
				1.36052	7.05419	37.5995	86.0482	408.87
				1.35031	6.932	37.128	84.9782	403.056
				1.34022	6.81508	36.6784	83.9727	397.382
				1.33026	6.70343	36.2506	82.9492	391.849
				1.32043	6.59705	35.8446	81.8389	386.456
				1.31072	6.49594	35.4604	80.76	381.203
				1.30112	6.4001	35.0981	79.7125	376.09
				1.29165	6.30953	34.6992	78.6964	371.118
				1.28229	6.22424	34.243	77.7117	366.286
				1.27304	6.14421	33.787	76.7584	361.595
				1.26391	6.06946	33.3312	75.8364	357.043
				1.25488	5.99997	32.8755	74.9459	352.633
				1.24596	5.93576	32.4201	74.0868	348.362
				1.23714	5.85492	31.9648	73.259	344.232
				1.22842	5.77637	31.5098	72.4626	340.242
				1.21981	5.70014	31.0549	71.6912	336.392
				1.21129	5.62625	30.6002	70.8304	332.683
				1.20287	5.55468	30.1457	69.982	329.114
				1.19454	5.48544	29.762	69.1462	325.686
				1.1863	5.41853	29.4126	68.3228	322.228
				1.17814	5.35394	29.0726	67.5118	318.392
				1.17008	5.29169	28.7422	66.7133	314.632
				1.16209	5.23176	28.4212	65.9273	310.946
				1.15419	5.17416	28.1097	65.1538	307.334
				1.14637	5.11889	27.8077	64.3927	303.798
				1.13862	5.06594	27.5151	63.6441	300.336
				1.13095	5.01438	27.2321	62.908	296.948
				1.12335	4.95391	26.9585	62.1843	293.636
				1.11583	4.89415	26.6944	61.4787	290.398
				1.10837	4.83511	26.4397	60.7882	287.235
				1.10097	4.77677	26.1945	60.1109	284.146
				1.09364	4.71915	25.9588	59.4468	281.132
				1.08637	4.66225	25.7326	58.7957	278.193
				1.07916	4.60605	25.5159	58.1578	275.329
				1.072	4.55057	25.3086	57.5331	272.539
				1.0649	4.4958	25.1108	56.9214	269.824
				1.05785	4.44175	24.9225	56.3229	267.183
				1.05085	4.3884	24.7437	55.7376	264.618
				1.0439	4.33577	24.522	55.1653	262.127
				1.03699	4.28385	24.2731	54.6062	259.304
				1.03013	4.23313	24.0256	54.0603	256.435
				1.0233	4.18562	23.7797	53.5274	253.593
				1.01652	4.13905	23.5352	53.0077	250.778
				1.00998	4.09343	23.2923	52.5011	247.989
				1.00371	4.04875	23.0509	52.0077	245.228
				0.997494	4.00501	22.811	51.5274	242.494
				0.991349	3.96222	22.5726	51.0602	239.786
				0.985268	3.92037	22.3357	50.6062	237.106
				0.97925	3.87946	22.1003	50.1653	234.453
				0.973293	3.83949	21.8664	49.7375	231.826
				0.967396	3.80047	21.634	49.3083	229.227
				0.961559	3.76239	21.4032	48.8185	226.654
				0.955779	3.72525	21.1738	48.3345	224.109
				0.950055	3.68906	20.946	47.8563	221.59
				0.944386	3.65381	20.7197	47.3837	219.098
				0.938771	3.6195	20.4948	46.917	216.634
				0.933207	3.58614	20.2715	46.4559	214.196
				0.927695	3.55372	20.0497	46.0007	211.785
				0.922233	3.52224	19.6114	45.5511	209.504
				0.916819	3.4917	19.4702	45.1073	207.404
				0.911452	3.46211	19.3308	44.6693	205.348
				0.90613	3.43346	19.1935	44.237	203.336
				0.900853	3.40576	19.0583	43.8105	201.368
				0.895619	3.37899	18.9254	43.3897	199.444
				0.890427	3.35317	18.7952	42.9746	197.563
				0.885275	3.32354	18.6677	42.5653	195.727
				0.880162	3.29126	18.5432	42.1617	193.934
				0.875087	3.2593	18.4218	41.7639	192.185
				0.870049	3.22766	18.3037	41.3718	190.48
				0.865045	3.19634	18.1892	40.9855	188.819
				0.860076	3.16534	18.0784	40.6049	187.201
				0.855138	3.13466	17.9716	40.2301	185.628
				0.850232	3.10429	17.8688	39.861	184.098
				0.845356	3.07425	17.7703	39.414	182.612
				0.840509	3.04453	17.6763	39.0832	181.17
				0.835688	3.01512	17.587	38.7582	179.772
				0.830894	2.98604	17.5026	38.4391	178.417
				0.826124	2.95727	17.4232	38.1259	177.107
				0.821378	2.92883	17.3229	37.8187	175.84
				0.816829	2.9007	17.1908	37.5176	174.617
				0.812381	2.8729	17.0586	37.2225	173.438
				0.807973	2.84541	16.9264	36.9336	172.303
				0.803603	2.81824	16.7943	36.6509	171.212
				0.799272	2.79139	16.6623	36.3744	170.164
				0.794978	2.76487	16.5303	36.1043	169.16
				0.790721	2.73866	16.3985	35.8405	168.201
				0.786499	2.71277	16.2669	35.5831	167.285
				0.782312	2.6872	16.1354	35.3322	165.992
				0.77816	2.66195	16.0041	35.0878	164.585
				0.77404	2.61661	15.8731	34.8499	163.184
				0.769954	2.59703	15.7423	34.6187	161.79
				0.7659	2.57779	15.6118	34.3942	160.402
				0.761876	2.55888	15.4816	34.1764	159.021
				0.757883	2.54032	15.3517	33.9653	157.647
				0.75392	2.52211	15.2222	33.7611	156.28
				0.749985	2.50427	15.093	33.5571	154.919
				0.746078	2.48679	14.9643	33.2831	153.565
				0.742199	2.46969	14.836	33.0122	152.217
				0.738346	2.45298	14.7082	32.7445	150.877
				0.734518	2.43666	14.5808	32.4798	149.543
				0.730716	2.42075	14.4539	32.2183	148.215
				0.726938	2.40525	14.3276	31.9598	146.895
				0.723183	2.39017	14.2019	31.7043	145.581
				0.71945	2.37552	14.0767	31.452	144.273
				0.71574	2.3613	13.9521	31.2027	142.973
				0.71205	2.34753	13.8282	30.9565	141.679
				0.708381	2.33421	13.7049	30.7132	140.392
				0.704731	2.32136	13.5823	30.4731	139.111
				0.7011	2.30897	13.4604	30.236	137.838
				0.697486	2.29706	13.3392	30.0018	136.57
				0.69389	2.28564	13.2189	29.7708	135.31
				0.69031	2.27472	13.1058	29.5427	134.056
				0.686746	2.2643	12.9942	29.3176	132.809
				0.683197	2.25439	12.884	29.0955	131.569
				0.679661	2.24173	12.7753	28.8764	130.335
				0.676265	2.22571	12.6681	28.6603	126.058
				0.672897	2.2098	12.5625	28.4471	125.493
				0.669552	2.194	12.4585	28.2369	124.936
				0.66623	2.17832	12.3562	28.0297	124.388
				0.66293	2.16275	12.2556	27.8255	123.848
				0.65965	2.1473	12.1567	27.6241	123.319
				0.656392	2.13196	12.0597	27.4258	122.8
				0.653155	2.11674	11.9644	27.2303	122.293
				0.649937	2.10164	11.8711	27.0378	121.798
				0.646739	2.08665	11.7797	26.8482	121.316
				0.64356	2.07178	11.6902	26.6615	120.849
				0.640399	2.05702	11.6028	26.4777	120.396
				0.637256	2.04238	11.5174	26.2967	119.959
				0.634131	2.02785	11.4341	26.1187	119.538
				0.631023	2.01344	11.353	25.9436	119.134
				0.627932	1.99915	11.274	25.7713	118.748
				0.624857	1.98497	11.1973	25.6019	118.381
				0.621797	1.97091	11.1228	25.4354	118.034
				0.618753	1.95696	11.0506	25.2717	117.707
				0.615723	1.94313	10.9808	25.1109	117.401
				0.612708	1.92942	10.9134	24.9529	117.117
				0.609706	1.91582	10.8485	24.7977	116.856
				0.606717	1.90234	10.786	24.6454	116.618
				0.603741	1.88897	10.726	24.4959	116.405
				0.600778	1.87573	10.6686	24.3492	116.216
				0.597826	1.86259	10.6139	24.2052	116.054
				0.594886	1.84958	10.5618	24.0641	115.919
				0.591956	1.83668	10.5124	23.9258	115.811
				0.589037	1.8239	10.4492	23.7903	115.731
				0.586128	1.81124	10.3748	23.6575	115.449
				0.583228	1.79869	10.3007	23.5275	114.91
				0.580337	1.78626	10.2266	23.4003	114.36
				0.577455	1.77395	10.1527	23.2758	113.801
				0.57458	1.76175	10.0788	23.154	113.232
				0.571713	1.74968	10.0048	23.035	112.653
				0.568882	1.73772	9.93089	22.9188	112.063
				0.5662	1.72587	9.85689	22.8052	111.463
				0.563539	1.71415	9.78278	22.6944	110.851
				0.560898	1.70254	9.70854	22.5863	110.229
				0.558276	1.69105	9.63413	22.4809	109.595
				0.555674	1.67968	9.55951	22.3782	108.949
				0.553093	1.66842	9.48465	22.2782	108.291
				0.55053	1.65728	9.40951	22.1808	107.622
				0.547987	1.64626	9.33406	22.0862	106.939
				0.545464	1.63536	9.25826	21.9924	106.245
				0.54296	1.62458	9.18208	21.889	105.537
				0.540475	1.61391	9.10547	21.7874	104.816
				0.53801	1.60337	9.02841	21.6875	104.082
				0.535563	1.59294	8.95086	21.5893	103.334
				0.533135	1.5825	8.87278	21.4928	102.572
				0.530727	1.57216	8.79414	21.398	101.797
				0.528336	1.56193	8.7149	21.3049	101.007
				0.525965	1.55182	8.63503	21.2133	100.202
				0.523612	1.54181	8.55448	21.1233	99.3826
				0.521277	1.53191	8.47324	21.0349	98.5481
				0.518961	1.52213	8.39125	20.9481	97.6983
				0.516663	1.51245	8.30848	20.8627	96.833
				0.514383	1.50288	8.2249	20.7788	95.952
				0.512122	1.49342	8.14047	20.6964	95.0549
				0.509878	1.48408	8.05516	20.6155	94.1416
				0.507652	1.47484	7.9756	20.5359	93.2118
				0.505443	1.46571	7.93378	20.4577	92.2653
				0.503253	1.45669	7.89506	20.3809	91.3018
				0.501079	1.44777	7.85953	20.3054	90.3211
				0.498924	1.43897	7.82727	20.2313	89.3229
				0.496785	1.43028	7.79838	20.1584	88.3071

[truncated: 4 more sheets: Vaccum Pressure (Fig 6B), Width of cell pattern(Fig 7G), Width of cell pattern(Fig 7H-K), Ratio of non-specific (S2)]
